# Supplementary material for: Synthesis and crystal structure of 5,10-dihy­droxy-9-meth­oxy-2,2-dimethyl-12-(2-methyl­but-3-en-2-yl)-2H,6H-pyrano[3,2-b]xanthen-6-one
Source: Acta Crystallogr E Crystallogr Commun. 2025 Feb 14;81(Pt 3):219–23. doi: 10.1107/S2056989025001070 (PMC11891587; doi:10.1107/S2056989025001070)
Supplement: Supplementary file 1 [file e-81-00219-sup1.cif]

##############################################################################
#                                                                            #
# This CIF contains the data in a paper accepted for publication in          #
# Acta Crystallographica Section E. It conforms to the requirements of       #
# Notes for Authors for Acta Crystallographica Section E, and has been       #
# peer reviewed under the auspices of the IUCr Commission on Journals.       #
#                                                                            #
# Full details of the Crystallographic Information File format               #
# are given in the paper "The Crystallographic Information File (CIF):       #
# a New Standard Archive File for Crystallography" by S. R. Hall, F. H.      #
# Allen and I. D. Brown [Acta Cryst. (1991), A47, 655-685].                  #
#                                                                            #
# The current version of the core CIF dictionary is obtainable from          #
# ftp://ftp.iucr.org/pub/cif_core.dic.                                       #
#                                                                            #
# Software is freely available for graphical display of the structure(s)     #
# in this CIF. For information consult the CIF software page                 #
# http://www.iucr.org/resources/cif/software.                                #
#                                                                            #
# This file may be used for bona fide research purposes within the           #
# scientific community so long as proper attribution is given to the journal # 
# article from which it was obtained.                                        #
#                                                                            #
##############################################################################
data_I
_audit_creation_method
;
Olex2 1.5
(compiled 2024.02.16 svn.r378c4104 for OlexSys, GUI svn.r6928)
;
_journal_date_recd_electronic     2024-11-29
_journal_date_accepted     2025-02-06
_journal_name_full     'Acta Crystallographica, Section E'
_journal_year     2025
_journal_volume     81
_journal_issue      1
_journal_page_first     0
_journal_page_last     0
_journal_paper_category     GO
_journal_paper_doi     10.1107/S2056989025001070
_journal_coeditor_code     DX2063
loop_
    _publ_contact_author_name
    'Chakarawet, Khetpakorn'
    'Hongthong, Sakchai'
_publ_contact_author_address
;
272 Rama VI Rd Ratchathewi Bangkok 10400, Thailand
;
_publ_contact_author_email
;
khetpakorn.cha@mahidol.ac.th, sakchai.hon@rru.ac.th
;
_publ_section_title
;\
Synthesis and crystal structure of
5,10-dihydroxy-9-methoxy-2,2-dimethyl-12-(2-methylbut-3-en-2-yl)-2<i>H</i>,\
6<i>H</i>-pyrano[3,2-<i>b</i>]xanthen-6-one
;
loop_
    _publ_author_name
    _publ_author_footnote
    _publ_author_address
    'Saekee, Amporn' .
;
Department of Chemistry and Center of Excellence for Innovation in Chemistry
(PERCH-CIC)
Faculty of Science, Mahidol University
Bangkok 10400
Thailand
;
    'Kuhakarn, Chutima' .
;
Department of Chemistry and Center of Excellence for Innovation in Chemistry
(PERCH-CIC)
Faculty of Science, Mahidol University
Bangkok 10400
Thailand
;
    'Chakarawet, Khetpakorn'
;
KC and SH contributed equally as corresponding authors.
;
;
Department of Chemistry, Faculty of Science, Mahidol University
Bangkok 10400
Thailand
;
    'Hongthong, Sakchai'
;
KC and SH contributed equally as corresponding authors.
;
;
Program in Chemistry, Faculty of Science and Technology
Rajabhat Rajanagarindra University
Chachoengsao 24000
Thailand
;
_publ_section_synopsis
;
Methylation of the natural product macluraxanthone yielded its methoxy analog,
which was characterized by a suite of spectroscopic and crystallographic
techniques.
;
_chemical_name_systematic
;\
5,10-Dihydroxy-9-methoxy-2,2-dimethyl-12-(2-methylbut-3-en-2-yl)-\
2H,6H-pyrano[3,2-b]xanthen-6-one
;
_chemical_name_common     'Garciosone F'
_chemical_formula_moiety     'C24 H24 O6'
_chemical_formula_sum     'C24 H24 O6'
_chemical_formula_iupac     'C24 H24 O6'
_chemical_formula_weight     408.43
_chemical_melting_point     .
_chemical_absolute_configuration     ?
_space_group_crystal_system     monoclinic
_space_group_name_H-M_alt     'P 1 21 1'
_space_group_name_Hall     'P 2yb'
loop_
    _space_group_symop_operation_xyz
    'x, y, z'
    '-x, y+1/2, -z'
_cell_length_a     10.6205(3)
_cell_length_b     14.8160(4)
_cell_length_c     12.7073(3)
_cell_angle_alpha     90
_cell_angle_beta     96.2090(10)
_cell_angle_gamma     90
_cell_volume     1987.81(9)
_cell_formula_units_Z     4
_cell_measurement_reflns_used     9895
_cell_measurement_theta_min     4.600
_cell_measurement_theta_max     68.472
_cell_measurement_temperature     101.00
_exptl_crystal_description     block
_exptl_crystal_colour     'clear light yellow'
_exptl_crystal_size_max     0.175
_exptl_crystal_size_mid     0.108
_exptl_crystal_size_min     0.059
_exptl_crystal_density_diffrn     1.365
_exptl_crystal_density_meas     ?
_exptl_crystal_density_method     'not measured'
_exptl_crystal_F_000     864
_exptl_absorpt_coefficient_mu     0.804
_exptl_absorpt_correction_type     multi-scan
_exptl_absorpt_process_details
;
(SADABS; Krause <i>et al.</i>,  2015)
;
_exptl_absorpt_correction_T_min     0.7032
_exptl_absorpt_correction_T_max     0.7531
_diffrn_ambient_temperature     101.00
_diffrn_source     'microfocus sealed X-ray tube'
_diffrn_source_power     0.55000000000000E-1
_diffrn_source_voltage     50.0
_diffrn_source_current     1.1
_diffrn_radiation_type     CuK\a
_diffrn_radiation_wavelength     1.54178
_diffrn_measurement_device_type     'Bruker D8 QUEST PHOTON III C7'
_diffrn_measurement_method     '\w and \f scans'
_diffrn_detector     'Bruker PHOTON III detector'
_diffrn_detector_area_resol_mean     ?
_diffrn_reflns_number     32650
_diffrn_reflns_av_R_equivalents     0.0422
_diffrn_reflns_av_unetI/netI     0.0298
_diffrn_reflns_theta_min     4.187
_diffrn_reflns_theta_max     68.548
_diffrn_reflns_theta_full     67.679
_diffrn_measured_fraction_theta_max     0.996
_diffrn_measured_fraction_theta_full     0.998
_diffrn_reflns_limit_h_min     -11
_diffrn_reflns_limit_h_max     12
_diffrn_reflns_limit_k_min     -17
_diffrn_reflns_limit_k_max     17
_diffrn_reflns_limit_l_min     -15
_diffrn_reflns_limit_l_max     15
_diffrn_standards_number     0
_diffrn_standards_interval_count     .
_diffrn_standards_interval_time     .
_diffrn_standards_decay_%     ?
_refine_special_details     ?
_reflns_number_total     7256
_reflns_number_gt     6891
_reflns_threshold_expression     'I > 2\s(I)'
_refine_ls_structure_factor_coef     Fsqd
_refine_ls_matrix_type     full
_refine_ls_R_factor_all     0.0331
_refine_ls_R_factor_gt     0.0308
_refine_ls_wR_factor_gt     0.0777
_refine_ls_wR_factor_ref     0.0791
_refine_ls_goodness_of_fit_ref     1.059
_refine_ls_restrained_S_all     1.041
_refine_ls_number_reflns     7256
_refine_ls_number_parameters     581
_refine_ls_number_restraints     253
_refine_ls_hydrogen_treatment     mixed
_refine_ls_weighting_scheme     calc
_refine_ls_weighting_details
              'w=1/[\s^2^(Fo^2^)+(0.0448P)^2^+0.2292P] where P=(Fo^2^+2Fc^2^)/3'
_atom_sites_solution_hydrogens     mixed
_atom_sites_solution_primary     dual
_atom_sites_solution_secondary     ?
_refine_ls_shift/su_max     0.000
_refine_ls_shift/su_mean     0.000
_refine_diff_density_max     0.195
_refine_diff_density_min     -0.245
_refine_ls_extinction_method     none
_refine_ls_extinction_coef     .
_refine_ls_abs_structure_details
;
Flack <i>x</i> determined using 3110 quotients
[(<i>I</i>^+^)-(<i>I</i>^-^)]/[(<i>I</i>^+^)+(<i>I</i>^-^)]
(Parsons <i>et al.</i>, 2013)
;
_refine_ls_abs_structure_Flack     0.00(5)
loop_
    _atom_type_symbol
    _atom_type_description
    _atom_type_scat_dispersion_real
    _atom_type_scat_dispersion_imag
    _atom_type_scat_source
    'C' 'C' 0.0181 0.0091
                         'International Tables Vol C Tables 4.2.6.8 and 6.1.1.4'
    'H' 'H' 0.0000 0.0000
                         'International Tables Vol C Tables 4.2.6.8 and 6.1.1.4'
    'O' 'O' 0.0492 0.0322
                         'International Tables Vol C Tables 4.2.6.8 and 6.1.1.4'
_computing_data_collection
;
APEX2 (Bruker, 2016)
;
_computing_cell_refinement
;
SAINT V8.40B (Bruker, 2016)
;
_computing_data_reduction
;
SAINT V8.40B (Bruker, 2016)
;
_computing_structure_solution
;
<i>SHELXT2015</i> (Sheldrick, 2015a)
;
_computing_structure_refinement
;
SHELXL  (Sheldrick, 2015b)
;
_computing_molecular_graphics
;
ORTEP-3 for Windows (Farrugia, 2012)
Olex2 1.5 (Dolomanov <i>et al.</i>,  2009)
;
_computing_publication_material
;
publCIF (Westrip, 2010)
;
loop_
    _atom_site_type_symbol
    _atom_site_label
    _atom_site_fract_x
    _atom_site_fract_y
    _atom_site_fract_z
    _atom_site_U_iso_or_equiv
    _atom_site_adp_type
    _atom_site_calc_flag
    _atom_site_occupancy
    _atom_site_disorder_assembly
    _atom_site_disorder_group
    O O1 0.48934(14) 0.63254(10) 0.88990(12) 0.0157(3) Uani d 1 . .
    C C2 0.56134(19) 0.68143(15) 0.97693(17) 0.0171(4) Uani d 1 . .
    C C3 0.5962(2) 0.77380(14) 0.94037(18) 0.0178(4) Uani d 1 . .
    H H3 0.672019 0.801826 0.970704 0.021 Uiso calc 1 . .
    C C4 0.5213(2) 0.81629(15) 0.86586(17) 0.0172(4) Uani d 1 . .
    H H4 0.539570 0.876651 0.847378 0.021 Uiso calc 1 . .
    C C4A 0.4109(2) 0.77029(14) 0.81235(17) 0.0153(4) Uani d 1 . .
    C C5 0.3218(2) 0.81468(14) 0.74379(16) 0.0151(4) Uani d 1 . .
    C C6 0.13155(19) 0.81253(14) 0.61298(16) 0.0153(4) Uani d 1 . .
    C C6A 0.03222(19) 0.75829(14) 0.55740(17) 0.0150(4) Uani d 1 . .
    C C7 -0.0620(2) 0.79472(15) 0.48401(16) 0.0174(4) Uani d 1 . .
    H H7 -0.063051 0.857719 0.470036 0.021 Uiso calc 1 . .
    C C8 -0.1531(2) 0.73982(15) 0.43193(17) 0.0179(4) Uani d 1 . .
    H H8 -0.216283 0.764913 0.381753 0.021 Uiso calc 1 . .
    C C9 -0.15260(19) 0.64708(14) 0.45291(16) 0.0159(4) Uani d 1 . .
    C C10 -0.0607(2) 0.60890(14) 0.52692(16) 0.0144(4) Uani d 1 . .
    C C10A 0.03125(19) 0.66544(14) 0.57792(16) 0.0141(4) Uani d 1 . .
    O O11 0.11980(13) 0.62404(9) 0.64739(12) 0.0151(3) Uani d 1 . .
    C C11A 0.21661(18) 0.67169(14) 0.70155(16) 0.0134(4) Uani d 1 . .
    C C12 0.30334(19) 0.62308(14) 0.77021(16) 0.0141(4) Uani d 1 . .
    C C12A 0.39954(19) 0.67621(14) 0.82519(16) 0.0137(4) Uani d 1 . .
    C C13 0.6763(2) 0.62260(16) 1.00704(18) 0.0211(5) Uani d 1 . .
    H H13A 0.648844 0.563562 1.030848 0.032 Uiso calc 1 . .
    H H13B 0.731042 0.651523 1.064320 0.032 Uiso calc 1 . .
    H H13C 0.723247 0.614643 0.945423 0.032 Uiso calc 1 . .
    C C14 0.4786(2) 0.68963(16) 1.06809(17) 0.0216(5) Uani d 1 . .
    H H14A 0.399911 0.721312 1.043275 0.032 Uiso calc 1 . .
    H H14B 0.524359 0.723596 1.126368 0.032 Uiso calc 1 . .
    H H14C 0.458469 0.629226 1.092904 0.032 Uiso calc 1 . .
    O O15 0.33355(14) 0.90468(10) 0.73218(12) 0.0197(3) Uani d 1 . .
    H H15 0.275792 0.923517 0.687151 0.029 Uiso calc 1 . .
    O O16 0.14017(14) 0.89588(10) 0.59763(12) 0.0206(3) Uani d 1 . .
    O O17 -0.23789(14) 0.58673(10) 0.40592(12) 0.0196(3) Uani d 1 . .
    C C18 -0.3305(2) 0.62000(16) 0.32450(18) 0.0217(5) Uani d 1 . .
    H H18A -0.287542 0.645740 0.266961 0.033 Uiso calc 1 . .
    H H18B -0.381849 0.666699 0.353953 0.033 Uiso calc 1 . .
    H H18C -0.385346 0.570258 0.296996 0.033 Uiso calc 1 . .
    O O19 -0.05738(13) 0.51996(10) 0.55172(11) 0.0170(3) Uani d 1 . .
    H H19 -0.098952 0.490660 0.503133 0.026 Uiso calc 1 . .
    C C5A 0.2222(2) 0.76596(15) 0.68675(17) 0.0150(4) Uani d 1 . .
    C C20 0.30221(18) 0.51977(14) 0.79184(16) 0.0155(4) Uani d 1 . .
    C C21 0.4241(2) 0.47936(15) 0.76007(18) 0.0208(4) Uani d 1 . .
    H H21 0.445444 0.494286 0.691477 0.025 Uiso calc 1 . .
    C C22 0.5035(2) 0.42587(17) 0.8174(2) 0.0270(5) Uani d 1 . .
    H H22A 0.577(3) 0.404(2) 0.790(2) 0.036(8) Uiso d 1 . .
    H H22B 0.495(3) 0.413(2) 0.890(3) 0.044(9) Uiso d 1 . .
    C C23 0.28615(19) 0.50328(14) 0.90934(17) 0.0178(4) Uani d 1 . .
    H H23A 0.279587 0.438304 0.922085 0.027 Uiso calc 1 . .
    H H23B 0.209051 0.533413 0.927059 0.027 Uiso calc 1 . .
    H H23C 0.359603 0.527643 0.953612 0.027 Uiso calc 1 . .
    C C24 0.1957(2) 0.46614(15) 0.72720(19) 0.0239(5) Uani d 1 . .
    H H24A 0.202985 0.473601 0.651468 0.036 Uiso calc 1 . .
    H H24B 0.113204 0.488743 0.743273 0.036 Uiso calc 1 . .
    H H24C 0.203356 0.402044 0.745839 0.036 Uiso calc 1 . .
    O O1_2 -0.00836(14) 0.37560(10) 0.13071(12) 0.0194(3) Uani d 1 . .
    C C2_2 -0.0698(2) 0.33552(15) 0.03272(17) 0.0191(4) Uani d 1 . .
    C C3_2 -0.0966(2) 0.23753(16) 0.05003(18) 0.0205(5) Uani d 1 . .
    H H3_2 -0.168920 0.209760 0.012961 0.025 Uiso calc 1 . .
    C C4_2 -0.0189(2) 0.18992(15) 0.11731(17) 0.0188(4) Uani d 1 . .
    H H4_2 -0.031187 0.126751 0.123982 0.023 Uiso calc 1 . .
    C C4A_2 0.08530(19) 0.23455(15) 0.18108(17) 0.0162(4) Uani d 1 . .
    C C5_2 0.17783(19) 0.18563(15) 0.24207(16) 0.0157(4) Uani d 1 . .
    C C5A_2 0.27205(19) 0.23093(15) 0.30899(16) 0.0152(4) Uani d 1 . .
    C C6_2 0.36855(19) 0.18113(14) 0.37328(16) 0.0149(4) Uani d 1 . .
    C C6A_2 0.46335(19) 0.23343(14) 0.43777(17) 0.0155(4) Uani d 1 . .
    C C7_2 0.5642(2) 0.19459(15) 0.50217(17) 0.0171(4) Uani d 1 . .
    H H7_2 0.573853 0.130840 0.503783 0.021 Uiso calc 1 . .
    C C8_2 0.6496(2) 0.24795(15) 0.56324(17) 0.0179(4) Uani d 1 . .
    H H8_2 0.717202 0.220815 0.607165 0.021 Uiso calc 1 . .
    C C9_2 0.6371(2) 0.34219(15) 0.56086(17) 0.0166(4) Uani d 1 . .
    C C10_2 0.5381(2) 0.38304(14) 0.49622(16) 0.0149(4) Uani d 1 . .
    C C10A_2 0.45264(19) 0.32757(14) 0.43611(16) 0.0142(4) Uani d 1 . .
    O O11_2 0.35792(13) 0.37211(9) 0.37575(11) 0.0154(3) Uani d 1 . .
    C C11A_2 0.26721(19) 0.32619(15) 0.31288(16) 0.0149(4) Uani d 1 . .
    C C12_2 0.17537(19) 0.37960(15) 0.25460(17) 0.0174(5) Uani d 1 . .
    C C12A_2 0.08667(19) 0.32959(14) 0.18777(17) 0.0162(4) Uani d 1 . .
    C C13_2 0.0193(2) 0.34614(17) -0.05354(18) 0.0243(5) Uani d 1 . .
    H H13A_2 0.035750 0.410378 -0.064317 0.037 Uiso calc 1 . .
    H H13B_2 -0.020293 0.319796 -0.119763 0.037 Uiso calc 1 . .
    H H13C_2 0.099284 0.315045 -0.031762 0.037 Uiso calc 1 . .
    C C14_2 -0.1887(2) 0.39184(16) 0.00810(19) 0.0231(5) Uani d 1 . .
    H H14A_2 -0.242199 0.385921 0.065903 0.035 Uiso calc 1 . .
    H H14B_2 -0.235384 0.370661 -0.058027 0.035 Uiso calc 1 . .
    H H14C_2 -0.165275 0.455306 0.000533 0.035 Uiso calc 1 . .
    O O15_2 0.17522(14) 0.09498(10) 0.23611(12) 0.0188(3) Uani d 1 . .
    H H15_2 0.235733 0.073547 0.276462 0.028 Uiso calc 1 . .
    O O16_2 0.36869(14) 0.09641(10) 0.37326(11) 0.0185(3) Uani d 1 . .
    O O17_2 0.71448(13) 0.40131(10) 0.61783(12) 0.0185(3) Uani d 1 . .
    C C18_2 0.8165(2) 0.36517(16) 0.68843(17) 0.0202(5) Uani d 1 . .
    H H18A_2 0.873047 0.330205 0.647938 0.030 Uiso calc 1 . .
    H H18B_2 0.782263 0.325871 0.740454 0.030 Uiso calc 1 . .
    H H18C_2 0.864000 0.414731 0.725168 0.030 Uiso calc 1 . .
    O O19_2 0.52116(14) 0.47341(10) 0.48892(12) 0.0197(3) Uani d 1 . .
    H H19_2 0.570615 0.499177 0.535563 0.030 Uiso calc 1 . .
    C C20_2 0.1758(2) 0.48402(14) 0.26600(18) 0.0209(5) Uani d 1 . .
    C C21_2 0.0906(4) 0.5329(3) 0.1751(4) 0.0166(8) Uani d 0.5 A 1
    H H21_2 0.101463 0.518775 0.103741 0.020 Uiso calc 0.5 A 1
    C C21B_2 0.0423(5) 0.5244(3) 0.2329(5) 0.0271(11) Uani d 0.5 A 2
    H H21B_2 -0.028598 0.496895 0.259544 0.032 Uiso calc 0.5 A 2
    C C22_2 0.004(2) 0.5934(16) 0.1942(15) 0.030(3) Uani d 0.5 A 1
    H H22A_2 -0.008289 0.608386 0.265074 0.037 Uiso calc 0.5 A 1
    H H22B_2 -0.046065 0.621701 0.136995 0.037 Uiso calc 0.5 A 1
    C C22B_2 0.022(2) 0.5936(15) 0.1710(15) 0.045(4) Uani d 0.5 A 2
    H H22C_2 0.091559 0.622425 0.143254 0.054 Uiso calc 0.5 A 2
    H H22D_2 -0.061284 0.615457 0.153394 0.054 Uiso calc 0.5 A 2
    C C23_2 0.1694(3) 0.51099(16) 0.3812(2) 0.0372(6) Uani d 1 . .
    H H23A_2 0.095065 0.483015 0.407163 0.056 Uiso calc 1 . .
    H H23B_2 0.162826 0.576792 0.386166 0.056 Uiso calc 1 . .
    H H23C_2 0.246221 0.490474 0.424207 0.056 Uiso calc 1 . .
    C C24_2 0.2965(3) 0.52333(17) 0.2285(2) 0.0374(7) Uani d 1 . .
    H H24A_2 0.370556 0.499658 0.272679 0.056 Uiso calc 1 . .
    H H24B_2 0.294861 0.589264 0.234377 0.056 Uiso calc 1 . .
    H H24C_2 0.301451 0.506234 0.154607 0.056 Uiso calc 1 . .
loop_
    _atom_site_aniso_label
    _atom_site_aniso_U_11
    _atom_site_aniso_U_22
    _atom_site_aniso_U_33
    _atom_site_aniso_U_12
    _atom_site_aniso_U_13
    _atom_site_aniso_U_23
    O1 0.0154(7) 0.0140(7) 0.0165(7) 0.0001(5) -0.0043(6) 0.0001(6)
    C2 0.0139(10) 0.0208(11) 0.0155(10) -0.0014(8) -0.0040(8) -0.0021(8)
    C3 0.0141(10) 0.0176(11) 0.0214(11) -0.0031(8) 0.0008(8) -0.0047(9)
    C4 0.0164(10) 0.0151(10) 0.0204(11) -0.0022(8) 0.0029(8) -0.0013(8)
    C4A 0.0165(10) 0.0150(11) 0.0147(10) -0.0012(8) 0.0034(8) -0.0013(8)
    C5 0.0171(11) 0.0126(10) 0.0157(10) -0.0015(8) 0.0027(8) 0.0010(8)
    C6 0.0162(11) 0.0160(11) 0.0138(10) 0.0002(8) 0.0027(8) 0.0009(8)
    C6A 0.0178(11) 0.0136(10) 0.0135(10) 0.0000(8) 0.0020(8) 0.0008(8)
    C7 0.0199(11) 0.0154(10) 0.0166(10) 0.0013(8) 0.0007(8) 0.0027(8)
    C8 0.0174(10) 0.0190(11) 0.0166(10) 0.0039(9) -0.0012(8) 0.0022(9)
    C9 0.0146(10) 0.0190(11) 0.0137(10) -0.0003(8) 0.0006(8) -0.0023(8)
    C10 0.0185(10) 0.0124(10) 0.0125(9) -0.0001(8) 0.0031(8) 0.0003(8)
    C10A 0.0149(10) 0.0170(10) 0.0103(9) 0.0039(8) 0.0008(8) 0.0025(8)
    O11 0.0162(7) 0.0119(7) 0.0159(7) -0.0006(5) -0.0044(6) 0.0023(6)
    C11A 0.0132(10) 0.0150(10) 0.0120(10) -0.0001(7) 0.0014(8) -0.0006(8)
    C12 0.0176(10) 0.0123(11) 0.0127(10) -0.0002(7) 0.0033(8) 0.0006(8)
    C12A 0.0136(10) 0.0156(10) 0.0120(10) 0.0009(8) 0.0019(8) 0.0003(8)
    C13 0.0175(11) 0.0241(12) 0.0207(11) 0.0009(8) -0.0031(8) 0.0003(9)
    C14 0.0208(11) 0.0247(12) 0.0189(11) 0.0000(9) 0.0003(8) -0.0001(9)
    O15 0.0224(8) 0.0119(7) 0.0229(8) -0.0022(6) -0.0056(6) 0.0038(6)
    O16 0.0248(8) 0.0127(8) 0.0229(8) -0.0007(6) -0.0039(6) 0.0046(6)
    O17 0.0195(7) 0.0172(8) 0.0200(7) -0.0002(6) -0.0074(6) -0.0005(6)
    C18 0.0191(11) 0.0229(12) 0.0212(11) 0.0021(9) -0.0071(9) -0.0022(9)
    O19 0.0199(7) 0.0125(7) 0.0172(7) -0.0009(6) -0.0048(6) -0.0003(6)
    C5A 0.0163(10) 0.0147(11) 0.0142(10) 0.0002(8) 0.0029(8) 0.0015(8)
    C20 0.0166(10) 0.0115(10) 0.0176(10) 0.0005(8) -0.0019(8) 0.0023(8)
    C21 0.0263(11) 0.0154(10) 0.0214(11) -0.0004(8) 0.0057(9) 0.0002(9)
    C22 0.0248(12) 0.0244(12) 0.0327(14) 0.0077(10) 0.0062(10) 0.0020(10)
    C23 0.0170(10) 0.0157(10) 0.0208(10) 0.0014(8) 0.0020(8) 0.0043(8)
    C24 0.0288(12) 0.0119(10) 0.0282(12) -0.0028(9) -0.0093(9) 0.0043(9)
    O1_2 0.0175(7) 0.0180(8) 0.0207(8) 0.0011(6) -0.0062(6) 0.0006(6)
    C2_2 0.0154(10) 0.0232(11) 0.0174(10) -0.0022(8) -0.0036(8) 0.0022(9)
    C3_2 0.0146(10) 0.0245(11) 0.0215(11) -0.0059(9) -0.0023(8) -0.0008(9)
    C4_2 0.0168(10) 0.0176(11) 0.0217(11) -0.0039(8) 0.0010(8) 0.0006(9)
    C4A_2 0.0149(10) 0.0192(11) 0.0145(10) -0.0037(8) 0.0020(8) -0.0002(8)
    C5_2 0.0180(11) 0.0136(10) 0.0157(10) -0.0024(8) 0.0034(8) 0.0014(8)
    C5A_2 0.0165(10) 0.0157(11) 0.0135(10) -0.0008(8) 0.0019(8) 0.0006(8)
    C6_2 0.0175(10) 0.0141(10) 0.0136(10) -0.0001(8) 0.0039(8) 0.0006(8)
    C6A_2 0.0167(10) 0.0161(11) 0.0139(10) 0.0011(8) 0.0027(8) 0.0007(8)
    C7_2 0.0183(10) 0.0139(10) 0.0187(11) 0.0012(8) 0.0002(8) 0.0025(8)
    C8_2 0.0166(10) 0.0177(11) 0.0186(11) 0.0033(8) -0.0022(8) 0.0031(9)
    C9_2 0.0153(10) 0.0190(11) 0.0152(10) -0.0025(8) 0.0005(8) -0.0016(8)
    C10_2 0.0180(10) 0.0124(10) 0.0143(10) 0.0006(8) 0.0018(8) 0.0009(8)
    C10A_2 0.0150(10) 0.0155(10) 0.0122(10) 0.0021(8) 0.0010(8) 0.0020(8)
    O11_2 0.0163(7) 0.0126(7) 0.0162(7) 0.0004(5) -0.0044(6) -0.0002(6)
    C11A_2 0.0157(11) 0.0139(10) 0.0149(10) -0.0022(8) 0.0004(8) -0.0009(8)
    C12_2 0.0167(10) 0.0133(11) 0.0212(11) 0.0010(8) -0.0020(9) 0.0003(8)
    C12A_2 0.0143(10) 0.0178(11) 0.0160(10) 0.0023(8) -0.0002(8) 0.0028(8)
    C13_2 0.0185(11) 0.0297(13) 0.0241(12) -0.0011(9) -0.0007(9) 0.0055(10)
    C14_2 0.0175(10) 0.0281(13) 0.0227(11) 0.0018(9) -0.0030(9) 0.0050(10)
    O15_2 0.0218(8) 0.0120(7) 0.0212(8) -0.0009(6) -0.0042(6) 0.0014(6)
    O16_2 0.0227(8) 0.0118(7) 0.0199(7) 0.0007(6) -0.0029(6) 0.0018(6)
    O17_2 0.0183(7) 0.0152(7) 0.0198(8) 0.0003(6) -0.0072(6) -0.0008(6)
    C18_2 0.0170(10) 0.0211(11) 0.0207(11) 0.0010(8) -0.0067(8) 0.0006(9)
    O19_2 0.0236(8) 0.0113(7) 0.0219(8) 0.0003(6) -0.0083(6) -0.0015(6)
    C20_2 0.0211(11) 0.0114(10) 0.0281(12) 0.0010(8) -0.0068(9) -0.0004(9)
    C21_2 0.021(2) 0.010(2) 0.018(2) -0.0030(18) 0.0004(18) 0.0042(16)
    C21B_2 0.022(2) 0.019(2) 0.038(3) 0.0019(19) -0.008(2) -0.002(2)
    C22_2 0.028(4) 0.027(5) 0.035(5) 0.012(3) -0.003(4) -0.001(4)
    C22B_2 0.046(10) 0.022(5) 0.059(10) 0.004(5) -0.027(7) 0.006(6)
    C23_2 0.0562(16) 0.0155(11) 0.0456(16) 0.0025(11) 0.0319(13) -0.0015(11)
    C24_2 0.0649(18) 0.0137(11) 0.0394(15) -0.0023(11) 0.0315(14) 0.0024(10)
_geom_special_details
;
 All esds (except the esd in the dihedral angle between two l.s. planes)
 are estimated using the full covariance matrix.  The cell esds are taken
 into account individually in the estimation of esds in distances, angles
 and torsion angles; correlations between esds in cell parameters are only
 used when they are defined by crystal symmetry.  An approximate (isotropic)
 treatment of cell esds is used for estimating esds involving l.s. planes.
;
loop_
    _geom_bond_atom_site_label_1
    _geom_bond_atom_site_label_2
    _geom_bond_site_symmetry_2
    _geom_bond_distance
    _geom_bond_publ_flag
    O1 C2 . 1.466(2) ?
    O1 C12A . 1.355(2) ?
    C2 C3 . 1.504(3) ?
    C2 C13 . 1.515(3) ?
    C2 C14 . 1.533(3) ?
    C3 H3 . 0.9500 ?
    C3 C4 . 1.328(3) ?
    C4 H4 . 0.9500 ?
    C4 C4A . 1.459(3) ?
    C4A C5 . 1.382(3) ?
    C4A C12A . 1.410(3) ?
    C5 O15 . 1.349(3) ?
    C5 C5A . 1.414(3) ?
    C6 C6A . 1.448(3) ?
    C6 O16 . 1.255(3) ?
    C6 C5A . 1.445(3) ?
    C6A C7 . 1.400(3) ?
    C6A C10A . 1.401(3) ?
    C7 H7 . 0.9500 ?
    C7 C8 . 1.378(3) ?
    C8 H8 . 0.9500 ?
    C8 C9 . 1.400(3) ?
    C9 C10 . 1.399(3) ?
    C9 O17 . 1.364(3) ?
    C10 C10A . 1.393(3) ?
    C10 O19 . 1.354(3) ?
    C10A O11 . 1.364(2) ?
    O11 C11A . 1.370(2) ?
    C11A C12 . 1.398(3) ?
    C11A C5A . 1.411(3) ?
    C12 C12A . 1.413(3) ?
    C12 C20 . 1.555(3) ?
    C13 H13A . 0.9800 ?
    C13 H13B . 0.9800 ?
    C13 H13C . 0.9800 ?
    C14 H14A . 0.9800 ?
    C14 H14B . 0.9800 ?
    C14 H14C . 0.9800 ?
    O15 H15 . 0.8400 ?
    O17 C18 . 1.435(3) ?
    C18 H18A . 0.9800 ?
    C18 H18B . 0.9800 ?
    C18 H18C . 0.9800 ?
    O19 H19 . 0.8400 ?
    C20 C21 . 1.520(3) ?
    C20 C23 . 1.540(3) ?
    C20 C24 . 1.544(3) ?
    C21 H21 . 0.9500 ?
    C21 C22 . 1.317(3) ?
    C22 H22A . 0.95(3) ?
    C22 H22B . 0.95(3) ?
    C23 H23A . 0.9800 ?
    C23 H23B . 0.9800 ?
    C23 H23C . 0.9800 ?
    C24 H24A . 0.9800 ?
    C24 H24B . 0.9800 ?
    C24 H24C . 0.9800 ?
    O1_2 C2_2 . 1.467(3) ?
    O1_2 C12A_2 . 1.360(2) ?
    C2_2 C3_2 . 1.500(3) ?
    C2_2 C13_2 . 1.531(3) ?
    C2_2 C14_2 . 1.518(3) ?
    C3_2 H3_2 . 0.9500 ?
    C3_2 C4_2 . 1.325(3) ?
    C4_2 H4_2 . 0.9500 ?
    C4_2 C4A_2 . 1.458(3) ?
    C4A_2 C5_2 . 1.388(3) ?
    C4A_2 C12A_2 . 1.411(3) ?
    C5_2 C5A_2 . 1.411(3) ?
    C5_2 O15_2 . 1.345(3) ?
    C5A_2 C6_2 . 1.443(3) ?
    C5A_2 C11A_2 . 1.413(3) ?
    C6_2 C6A_2 . 1.452(3) ?
    C6_2 O16_2 . 1.255(3) ?
    C6A_2 C7_2 . 1.399(3) ?
    C6A_2 C10A_2 . 1.399(3) ?
    C7_2 H7_2 . 0.9500 ?
    C7_2 C8_2 . 1.377(3) ?
    C8_2 H8_2 . 0.9500 ?
    C8_2 C9_2 . 1.403(3) ?
    C9_2 C10_2 . 1.400(3) ?
    C9_2 O17_2 . 1.356(3) ?
    C10_2 C10A_2 . 1.390(3) ?
    C10_2 O19_2 . 1.353(3) ?
    C10A_2 O11_2 . 1.367(2) ?
    O11_2 C11A_2 . 1.365(2) ?
    C11A_2 C12_2 . 1.403(3) ?
    C12_2 C12A_2 . 1.409(3) ?
    C12_2 C20_2 . 1.554(3) ?
    C13_2 H13A_2 . 0.9800 ?
    C13_2 H13B_2 . 0.9800 ?
    C13_2 H13C_2 . 0.9800 ?
    C14_2 H14A_2 . 0.9800 ?
    C14_2 H14B_2 . 0.9800 ?
    C14_2 H14C_2 . 0.9800 ?
    O15_2 H15_2 . 0.8400 ?
    O17_2 C18_2 . 1.434(2) ?
    C18_2 H18A_2 . 0.9800 ?
    C18_2 H18B_2 . 0.9800 ?
    C18_2 H18C_2 . 0.9800 ?
    O19_2 H19_2 . 0.8400 ?
    C20_2 C21_2 . 1.566(5) ?
    C20_2 C21B_2 . 1.555(5) ?
    C20_2 C23_2 . 1.526(3) ?
    C20_2 C24_2 . 1.530(3) ?
    C21_2 H21_2 . 0.9500 ?
    C21_2 C22_2 . 1.33(2) ?
    C21B_2 H21B_2 . 0.9500 ?
    C21B_2 C22B_2 . 1.29(2) ?
    C22_2 H22A_2 . 0.9500 ?
    C22_2 H22B_2 . 0.9500 ?
    C22B_2 H22C_2 . 0.9500 ?
    C22B_2 H22D_2 . 0.9500 ?
    C23_2 H23A_2 . 0.9800 ?
    C23_2 H23B_2 . 0.9800 ?
    C23_2 H23C_2 . 0.9800 ?
    C24_2 H24A_2 . 0.9800 ?
    C24_2 H24B_2 . 0.9800 ?
    C24_2 H24C_2 . 0.9800 ?
loop_
    _geom_angle_atom_site_label_1
    _geom_angle_atom_site_label_2
    _geom_angle_atom_site_label_3
    _geom_angle_site_symmetry_1
    _geom_angle_site_symmetry_3
    _geom_angle
    _geom_angle_publ_flag
    C12A O1 C2 . . 119.84(16) ?
    O1 C2 C3 . . 110.01(17) ?
    O1 C2 C13 . . 104.27(17) ?
    O1 C2 C14 . . 108.31(17) ?
    C3 C2 C13 . . 112.53(18) ?
    C3 C2 C14 . . 109.97(18) ?
    C13 C2 C14 . . 111.53(18) ?
    C2 C3 H3 . . 119.9 ?
    C4 C3 C2 . . 120.21(19) ?
    C4 C3 H3 . . 119.9 ?
    C3 C4 H4 . . 120.0 ?
    C3 C4 C4A . . 120.0(2) ?
    C4A C4 H4 . . 120.0 ?
    C5 C4A C4 . . 122.18(19) ?
    C5 C4A C12A . . 118.84(19) ?
    C12A C4A C4 . . 118.82(19) ?
    C4A C5 C5A . . 120.23(19) ?
    O15 C5 C4A . . 118.31(19) ?
    O15 C5 C5A . . 121.45(19) ?
    O16 C6 C6A . . 122.13(19) ?
    O16 C6 C5A . . 121.07(19) ?
    C5A C6 C6A . . 116.79(18) ?
    C7 C6A C6 . . 122.78(19) ?
    C7 C6A C10A . . 118.93(19) ?
    C10A C6A C6 . . 118.30(18) ?
    C6A C7 H7 . . 119.8 ?
    C8 C7 C6A . . 120.4(2) ?
    C8 C7 H7 . . 119.8 ?
    C7 C8 H8 . . 120.0 ?
    C7 C8 C9 . . 120.0(2) ?
    C9 C8 H8 . . 120.0 ?
    C10 C9 C8 . . 120.86(19) ?
    O17 C9 C8 . . 124.86(19) ?
    O17 C9 C10 . . 114.27(18) ?
    C10A C10 C9 . . 118.21(18) ?
    O19 C10 C9 . . 123.27(19) ?
    O19 C10 C10A . . 118.52(18) ?
    C10 C10A C6A . . 121.54(18) ?
    O11 C10A C6A . . 122.95(18) ?
    O11 C10A C10 . . 115.51(18) ?
    C10A O11 C11A . . 121.40(16) ?
    O11 C11A C12 . . 117.14(18) ?
    O11 C11A C5A . . 118.90(18) ?
    C12 C11A C5A . . 123.95(19) ?
    C11A C12 C12A . . 114.45(18) ?
    C11A C12 C20 . . 126.87(18) ?
    C12A C12 C20 . . 118.67(18) ?
    O1 C12A C4A . . 118.63(18) ?
    O1 C12A C12 . . 117.26(18) ?
    C4A C12A C12 . . 124.03(19) ?
    C2 C13 H13A . . 109.5 ?
    C2 C13 H13B . . 109.5 ?
    C2 C13 H13C . . 109.5 ?
    H13A C13 H13B . . 109.5 ?
    H13A C13 H13C . . 109.5 ?
    H13B C13 H13C . . 109.5 ?
    C2 C14 H14A . . 109.5 ?
    C2 C14 H14B . . 109.5 ?
    C2 C14 H14C . . 109.5 ?
    H14A C14 H14B . . 109.5 ?
    H14A C14 H14C . . 109.5 ?
    H14B C14 H14C . . 109.5 ?
    C5 O15 H15 . . 109.5 ?
    C9 O17 C18 . . 117.48(16) ?
    O17 C18 H18A . . 109.5 ?
    O17 C18 H18B . . 109.5 ?
    O17 C18 H18C . . 109.5 ?
    H18A C18 H18B . . 109.5 ?
    H18A C18 H18C . . 109.5 ?
    H18B C18 H18C . . 109.5 ?
    C10 O19 H19 . . 109.5 ?
    C5 C5A C6 . . 119.86(19) ?
    C11A C5A C5 . . 118.49(19) ?
    C11A C5A C6 . . 121.62(19) ?
    C21 C20 C12 . . 108.51(16) ?
    C21 C20 C23 . . 112.43(17) ?
    C21 C20 C24 . . 104.60(18) ?
    C23 C20 C12 . . 109.34(16) ?
    C23 C20 C24 . . 106.41(17) ?
    C24 C20 C12 . . 115.57(17) ?
    C20 C21 H21 . . 116.5 ?
    C22 C21 C20 . . 127.0(2) ?
    C22 C21 H21 . . 116.5 ?
    C21 C22 H22A . . 120.5(18) ?
    C21 C22 H22B . . 122.2(19) ?
    H22A C22 H22B . . 117(3) ?
    C20 C23 H23A . . 109.5 ?
    C20 C23 H23B . . 109.5 ?
    C20 C23 H23C . . 109.5 ?
    H23A C23 H23B . . 109.5 ?
    H23A C23 H23C . . 109.5 ?
    H23B C23 H23C . . 109.5 ?
    C20 C24 H24A . . 109.5 ?
    C20 C24 H24B . . 109.5 ?
    C20 C24 H24C . . 109.5 ?
    H24A C24 H24B . . 109.5 ?
    H24A C24 H24C . . 109.5 ?
    H24B C24 H24C . . 109.5 ?
    C12A_2 O1_2 C2_2 . . 119.05(16) ?
    O1_2 C2_2 C3_2 . . 109.96(18) ?
    O1_2 C2_2 C13_2 . . 108.29(17) ?
    O1_2 C2_2 C14_2 . . 103.65(17) ?
    C3_2 C2_2 C13_2 . . 110.26(19) ?
    C3_2 C2_2 C14_2 . . 113.27(18) ?
    C14_2 C2_2 C13_2 . . 111.13(19) ?
    C2_2 C3_2 H3_2 . . 120.2 ?
    C4_2 C3_2 C2_2 . . 119.6(2) ?
    C4_2 C3_2 H3_2 . . 120.2 ?
    C3_2 C4_2 H4_2 . . 120.0 ?
    C3_2 C4_2 C4A_2 . . 120.0(2) ?
    C4A_2 C4_2 H4_2 . . 120.0 ?
    C5_2 C4A_2 C4_2 . . 121.5(2) ?
    C5_2 C4A_2 C12A_2 . . 119.04(19) ?
    C12A_2 C4A_2 C4_2 . . 119.2(2) ?
    C4A_2 C5_2 C5A_2 . . 120.08(19) ?
    O15_2 C5_2 C4A_2 . . 118.74(18) ?
    O15_2 C5_2 C5A_2 . . 121.18(19) ?
    C5_2 C5A_2 C6_2 . . 120.81(19) ?
    C5_2 C5A_2 C11A_2 . . 118.03(19) ?
    C11A_2 C5A_2 C6_2 . . 121.15(19) ?
    C5A_2 C6_2 C6A_2 . . 116.97(18) ?
    O16_2 C6_2 C5A_2 . . 120.81(19) ?
    O16_2 C6_2 C6A_2 . . 122.22(19) ?
    C7_2 C6A_2 C6_2 . . 123.42(19) ?
    C10A_2 C6A_2 C6_2 . . 118.25(19) ?
    C10A_2 C6A_2 C7_2 . . 118.3(2) ?
    C6A_2 C7_2 H7_2 . . 119.7 ?
    C8_2 C7_2 C6A_2 . . 120.6(2) ?
    C8_2 C7_2 H7_2 . . 119.7 ?
    C7_2 C8_2 H8_2 . . 119.9 ?
    C7_2 C8_2 C9_2 . . 120.3(2) ?
    C9_2 C8_2 H8_2 . . 119.9 ?
    C10_2 C9_2 C8_2 . . 120.43(19) ?
    O17_2 C9_2 C8_2 . . 125.52(19) ?
    O17_2 C9_2 C10_2 . . 114.05(18) ?
    C10A_2 C10_2 C9_2 . . 118.09(19) ?
    O19_2 C10_2 C9_2 . . 123.63(19) ?
    O19_2 C10_2 C10A_2 . . 118.28(18) ?
    C10_2 C10A_2 C6A_2 . . 122.27(19) ?
    O11_2 C10A_2 C6A_2 . . 122.90(19) ?
    O11_2 C10A_2 C10_2 . . 114.82(18) ?
    C11A_2 O11_2 C10A_2 . . 121.19(17) ?
    O11_2 C11A_2 C5A_2 . . 119.48(18) ?
    O11_2 C11A_2 C12_2 . . 115.73(18) ?
    C12_2 C11A_2 C5A_2 . . 124.78(19) ?
    C11A_2 C12_2 C12A_2 . . 113.75(19) ?
    C11A_2 C12_2 C20_2 . . 121.16(18) ?
    C12A_2 C12_2 C20_2 . . 125.09(19) ?
    O1_2 C12A_2 C4A_2 . . 117.76(19) ?
    O1_2 C12A_2 C12_2 . . 117.83(19) ?
    C12_2 C12A_2 C4A_2 . . 124.3(2) ?
    C2_2 C13_2 H13A_2 . . 109.5 ?
    C2_2 C13_2 H13B_2 . . 109.5 ?
    C2_2 C13_2 H13C_2 . . 109.5 ?
    H13A_2 C13_2 H13B_2 . . 109.5 ?
    H13A_2 C13_2 H13C_2 . . 109.5 ?
    H13B_2 C13_2 H13C_2 . . 109.5 ?
    C2_2 C14_2 H14A_2 . . 109.5 ?
    C2_2 C14_2 H14B_2 . . 109.5 ?
    C2_2 C14_2 H14C_2 . . 109.5 ?
    H14A_2 C14_2 H14B_2 . . 109.5 ?
    H14A_2 C14_2 H14C_2 . . 109.5 ?
    H14B_2 C14_2 H14C_2 . . 109.5 ?
    C5_2 O15_2 H15_2 . . 109.5 ?
    C9_2 O17_2 C18_2 . . 117.80(17) ?
    O17_2 C18_2 H18A_2 . . 109.5 ?
    O17_2 C18_2 H18B_2 . . 109.5 ?
    O17_2 C18_2 H18C_2 . . 109.5 ?
    H18A_2 C18_2 H18B_2 . . 109.5 ?
    H18A_2 C18_2 H18C_2 . . 109.5 ?
    H18B_2 C18_2 H18C_2 . . 109.5 ?
    C10_2 O19_2 H19_2 . . 109.5 ?
    C12_2 C20_2 C21_2 . . 113.4(2) ?
    C12_2 C20_2 C21B_2 . . 111.4(2) ?
    C23_2 C20_2 C12_2 . . 110.50(19) ?
    C23_2 C20_2 C21_2 . . 120.3(2) ?
    C23_2 C20_2 C21B_2 . . 91.4(3) ?
    C23_2 C20_2 C24_2 . . 108.9(2) ?
    C24_2 C20_2 C12_2 . . 110.11(18) ?
    C24_2 C20_2 C21_2 . . 91.8(2) ?
    C24_2 C20_2 C21B_2 . . 122.7(3) ?
    C20_2 C21_2 H21_2 . . 118.8 ?
    C22_2 C21_2 C20_2 . . 122.4(9) ?
    C22_2 C21_2 H21_2 . . 118.8 ?
    C20_2 C21B_2 H21B_2 . . 118.2 ?
    C22B_2 C21B_2 C20_2 . . 123.6(12) ?
    C22B_2 C21B_2 H21B_2 . . 118.2 ?
    C21_2 C22_2 H22A_2 . . 120.0 ?
    C21_2 C22_2 H22B_2 . . 120.0 ?
    H22A_2 C22_2 H22B_2 . . 120.0 ?
    C21B_2 C22B_2 H22C_2 . . 120.0 ?
    C21B_2 C22B_2 H22D_2 . . 120.0 ?
    H22C_2 C22B_2 H22D_2 . . 120.0 ?
    C20_2 C23_2 H23A_2 . . 109.5 ?
    C20_2 C23_2 H23B_2 . . 109.5 ?
    C20_2 C23_2 H23C_2 . . 109.5 ?
    H23A_2 C23_2 H23B_2 . . 109.5 ?
    H23A_2 C23_2 H23C_2 . . 109.5 ?
    H23B_2 C23_2 H23C_2 . . 109.5 ?
    C20_2 C24_2 H24A_2 . . 109.5 ?
    C20_2 C24_2 H24B_2 . . 109.5 ?
    C20_2 C24_2 H24C_2 . . 109.5 ?
    H24A_2 C24_2 H24B_2 . . 109.5 ?
    H24A_2 C24_2 H24C_2 . . 109.5 ?
    H24B_2 C24_2 H24C_2 . . 109.5 ?
loop_
    _geom_torsion_atom_site_label_1
    _geom_torsion_atom_site_label_2
    _geom_torsion_atom_site_label_3
    _geom_torsion_atom_site_label_4
    _geom_torsion_site_symmetry_1
    _geom_torsion_site_symmetry_2
    _geom_torsion_site_symmetry_3
    _geom_torsion_site_symmetry_4
    _geom_torsion
    _geom_torsion_publ_flag
    O1 C2 C3 C4 . . . . 30.5(3) ?
    C2 O1 C12A C4A . . . . 26.1(3) ?
    C2 O1 C12A C12 . . . . -157.12(17) ?
    C2 C3 C4 C4A . . . . -5.6(3) ?
    C3 C4 C4A C5 . . . . 171.99(19) ?
    C3 C4 C4A C12A . . . . -12.6(3) ?
    C4 C4A C5 O15 . . . . -4.6(3) ?
    C4 C4A C5 C5A . . . . 174.56(18) ?
    C4 C4A C12A O1 . . . . 2.4(3) ?
    C4 C4A C12A C12 . . . . -174.12(19) ?
    C4A C5 C5A C6 . . . . -178.24(18) ?
    C4A C5 C5A C11A . . . . -0.1(3) ?
    C5 C4A C12A O1 . . . . 177.93(18) ?
    C5 C4A C12A C12 . . . . 1.4(3) ?
    C6 C6A C7 C8 . . . . 178.87(18) ?
    C6 C6A C10A C10 . . . . -179.52(18) ?
    C6 C6A C10A O11 . . . . -0.3(3) ?
    C6A C6 C5A C5 . . . . 180.00(17) ?
    C6A C6 C5A C11A . . . . 1.9(3) ?
    C6A C7 C8 C9 . . . . 0.6(3) ?
    C6A C10A O11 C11A . . . . -0.3(3) ?
    C7 C6A C10A C10 . . . . 0.2(3) ?
    C7 C6A C10A O11 . . . . 179.41(18) ?
    C7 C8 C9 C10 . . . . 0.3(3) ?
    C7 C8 C9 O17 . . . . -179.88(18) ?
    C8 C9 C10 C10A . . . . -1.0(3) ?
    C8 C9 C10 O19 . . . . 178.67(19) ?
    C8 C9 O17 C18 . . . . 3.8(3) ?
    C9 C10 C10A C6A . . . . 0.7(3) ?
    C9 C10 C10A O11 . . . . -178.59(17) ?
    C10 C9 O17 C18 . . . . -176.38(17) ?
    C10 C10A O11 C11A . . . . 178.99(16) ?
    C10A C6A C7 C8 . . . . -0.8(3) ?
    C10A O11 C11A C12 . . . . -179.40(16) ?
    C10A O11 C11A C5A . . . . 1.7(3) ?
    O11 C11A C12 C12A . . . . -178.88(16) ?
    O11 C11A C12 C20 . . . . 0.2(3) ?
    O11 C11A C5A C5 . . . . 179.38(17) ?
    O11 C11A C5A C6 . . . . -2.5(3) ?
    C11A C12 C12A O1 . . . . -177.53(16) ?
    C11A C12 C12A C4A . . . . -1.0(3) ?
    C11A C12 C20 C21 . . . . 119.1(2) ?
    C11A C12 C20 C23 . . . . -117.9(2) ?
    C11A C12 C20 C24 . . . . 2.1(3) ?
    C12 C11A C5A C5 . . . . 0.5(3) ?
    C12 C11A C5A C6 . . . . 178.64(18) ?
    C12 C20 C21 C22 . . . . 129.5(2) ?
    C12A O1 C2 C3 . . . . -41.4(2) ?
    C12A O1 C2 C13 . . . . -162.25(16) ?
    C12A O1 C2 C14 . . . . 78.9(2) ?
    C12A C4A C5 O15 . . . . 179.98(18) ?
    C12A C4A C5 C5A . . . . -0.8(3) ?
    C12A C12 C20 C21 . . . . -61.8(2) ?
    C12A C12 C20 C23 . . . . 61.1(2) ?
    C12A C12 C20 C24 . . . . -178.89(18) ?
    C13 C2 C3 C4 . . . . 146.3(2) ?
    C14 C2 C3 C4 . . . . -88.7(2) ?
    O15 C5 C5A C6 . . . . 0.9(3) ?
    O15 C5 C5A C11A . . . . 179.09(18) ?
    O16 C6 C6A C7 . . . . -0.9(3) ?
    O16 C6 C6A C10A . . . . 178.77(19) ?
    O16 C6 C5A C5 . . . . 0.7(3) ?
    O16 C6 C5A C11A . . . . -177.38(19) ?
    O17 C9 C10 C10A . . . . 179.24(17) ?
    O17 C9 C10 O19 . . . . -1.1(3) ?
    O19 C10 C10A C6A . . . . -178.94(18) ?
    O19 C10 C10A O11 . . . . 1.8(3) ?
    C5A C6 C6A C7 . . . . 179.82(18) ?
    C5A C6 C6A C10A . . . . -0.5(3) ?
    C5A C11A C12 C12A . . . . 0.0(3) ?
    C5A C11A C12 C20 . . . . 179.06(19) ?
    C20 C12 C12A O1 . . . . 3.3(3) ?
    C20 C12 C12A C4A . . . . 179.87(18) ?
    C23 C20 C21 C22 . . . . 8.5(3) ?
    C24 C20 C21 C22 . . . . -106.6(3) ?
    O1_2 C2_2 C3_2 C4_2 . . . . -32.4(3) ?
    C2_2 O1_2 C12A_2 C4A_2 . . . . -28.2(3) ?
    C2_2 O1_2 C12A_2 C12_2 . . . . 155.71(18) ?
    C2_2 C3_2 C4_2 C4A_2 . . . . 5.5(3) ?
    C3_2 C4_2 C4A_2 C5_2 . . . . -171.6(2) ?
    C3_2 C4_2 C4A_2 C12A_2 . . . . 13.6(3) ?
    C4_2 C4A_2 C5_2 C5A_2 . . . . -175.24(18) ?
    C4_2 C4A_2 C5_2 O15_2 . . . . 4.6(3) ?
    C4_2 C4A_2 C12A_2 O1_2 . . . . -2.2(3) ?
    C4_2 C4A_2 C12A_2 C12_2 . . . . 173.6(2) ?
    C4A_2 C5_2 C5A_2 C6_2 . . . . 179.70(18) ?
    C4A_2 C5_2 C5A_2 C11A_2 . . . . 1.1(3) ?
    C5_2 C4A_2 C12A_2 O1_2 . . . . -177.14(18) ?
    C5_2 C4A_2 C12A_2 C12_2 . . . . -1.3(3) ?
    C5_2 C5A_2 C6_2 C6A_2 . . . . 178.57(18) ?
    C5_2 C5A_2 C6_2 O16_2 . . . . -2.0(3) ?
    C5_2 C5A_2 C11A_2 O11_2 . . . . -179.13(17) ?
    C5_2 C5A_2 C11A_2 C12_2 . . . . -0.2(3) ?
    C5A_2 C6_2 C6A_2 C7_2 . . . . -178.49(19) ?
    C5A_2 C6_2 C6A_2 C10A_2 . . . . 2.1(3) ?
    C5A_2 C11A_2 C12_2 C12A_2 . . . . -1.3(3) ?
    C5A_2 C11A_2 C12_2 C20_2 . . . . 178.5(2) ?
    C6_2 C5A_2 C11A_2 O11_2 . . . . 2.3(3) ?
    C6_2 C5A_2 C11A_2 C12_2 . . . . -178.76(19) ?
    C6_2 C6A_2 C7_2 C8_2 . . . . -178.62(18) ?
    C6_2 C6A_2 C10A_2 C10_2 . . . . 179.21(18) ?
    C6_2 C6A_2 C10A_2 O11_2 . . . . -0.7(3) ?
    C6A_2 C7_2 C8_2 C9_2 . . . . -0.6(3) ?
    C6A_2 C10A_2 O11_2 C11A_2 . . . . 0.0(3) ?
    C7_2 C6A_2 C10A_2 C10_2 . . . . -0.2(3) ?
    C7_2 C6A_2 C10A_2 O11_2 . . . . 179.82(18) ?
    C7_2 C8_2 C9_2 C10_2 . . . . -0.2(3) ?
    C7_2 C8_2 C9_2 O17_2 . . . . 179.52(19) ?
    C8_2 C9_2 C10_2 C10A_2 . . . . 0.7(3) ?
    C8_2 C9_2 C10_2 O19_2 . . . . -179.11(19) ?
    C8_2 C9_2 O17_2 C18_2 . . . . -1.4(3) ?
    C9_2 C10_2 C10A_2 C6A_2 . . . . -0.5(3) ?
    C9_2 C10_2 C10A_2 O11_2 . . . . 179.42(17) ?
    C10_2 C9_2 O17_2 C18_2 . . . . 178.34(17) ?
    C10_2 C10A_2 O11_2 C11A_2 . . . . -179.90(16) ?
    C10A_2 C6A_2 C7_2 C8_2 . . . . 0.8(3) ?
    C10A_2 O11_2 C11A_2 C5A_2 . . . . -0.8(3) ?
    C10A_2 O11_2 C11A_2 C12_2 . . . . -179.85(17) ?
    O11_2 C11A_2 C12_2 C12A_2 . . . . 177.64(17) ?
    O11_2 C11A_2 C12_2 C20_2 . . . . -2.5(3) ?
    C11A_2 C5A_2 C6_2 C6A_2 . . . . -2.9(3) ?
    C11A_2 C5A_2 C6_2 O16_2 . . . . 176.54(19) ?
    C11A_2 C12_2 C12A_2 O1_2 . . . . 177.95(17) ?
    C11A_2 C12_2 C12A_2 C4A_2 . . . . 2.1(3) ?
    C11A_2 C12_2 C20_2 C21_2 . . . . 164.8(3) ?
    C11A_2 C12_2 C20_2 C21B_2 . . . . -156.8(3) ?
    C11A_2 C12_2 C20_2 C23_2 . . . . -56.8(3) ?
    C11A_2 C12_2 C20_2 C24_2 . . . . 63.6(3) ?
    C12_2 C20_2 C21_2 C22_2 . . . . 128.5(13) ?
    C12_2 C20_2 C21B_2 C22B_2 . . . . -133.2(12) ?
    C12A_2 O1_2 C2_2 C3_2 . . . . 44.4(2) ?
    C12A_2 O1_2 C2_2 C13_2 . . . . -76.1(2) ?
    C12A_2 O1_2 C2_2 C14_2 . . . . 165.80(17) ?
    C12A_2 C4A_2 C5_2 C5A_2 . . . . -0.5(3) ?
    C12A_2 C4A_2 C5_2 O15_2 . . . . 179.34(18) ?
    C12A_2 C12_2 C20_2 C21_2 . . . . -15.3(4) ?
    C12A_2 C12_2 C20_2 C21B_2 . . . . 23.0(4) ?
    C12A_2 C12_2 C20_2 C23_2 . . . . 123.1(2) ?
    C12A_2 C12_2 C20_2 C24_2 . . . . -116.5(2) ?
    C13_2 C2_2 C3_2 C4_2 . . . . 86.9(3) ?
    C14_2 C2_2 C3_2 C4_2 . . . . -147.9(2) ?
    O15_2 C5_2 C5A_2 C6_2 . . . . -0.1(3) ?
    O15_2 C5_2 C5A_2 C11A_2 . . . . -178.65(18) ?
    O16_2 C6_2 C6A_2 C7_2 . . . . 2.1(3) ?
    O16_2 C6_2 C6A_2 C10A_2 . . . . -177.35(19) ?
    O17_2 C9_2 C10_2 C10A_2 . . . . -179.01(17) ?
    O17_2 C9_2 C10_2 O19_2 . . . . 1.1(3) ?
    O19_2 C10_2 C10A_2 C6A_2 . . . . 179.34(19) ?
    O19_2 C10_2 C10A_2 O11_2 . . . . -0.7(3) ?
    C20_2 C12_2 C12A_2 O1_2 . . . . -1.9(3) ?
    C20_2 C12_2 C12A_2 C4A_2 . . . . -177.8(2) ?
    C23_2 C20_2 C21_2 C22_2 . . . . -5.5(13) ?
    C23_2 C20_2 C21B_2 C22B_2 . . . . 114.1(12) ?
    C24_2 C20_2 C21_2 C22_2 . . . . -118.7(13) ?
    C24_2 C20_2 C21B_2 C22B_2 . . . . 0.5(13) ?
loop_
    _geom_hbond_atom_site_label_D
    _geom_hbond_atom_site_label_H
    _geom_hbond_atom_site_label_A
    _geom_hbond_site_symmetry_A
    _geom_hbond_distance_DH
    _geom_hbond_distance_HA
    _geom_hbond_distance_DA
    _geom_hbond_angle_DHA
    _geom_hbond_publ_flag
    O15 H15 O16 . 0.84 1.78 2.530(2) 147 yes
    O15_2 H15_2 O16_2 . 0.84 1.80 2.547(2) 147 yes
    O19 H19 O16 2_546 0.84 1.92 2.719(2) 159 yes
    O19_2 H19_2 O16_2 2_656 0.84 1.92 2.704(2) 156 yes
_shelx_space_group_comment
;
The symmetry employed for this shelxl refinement is uniquely defined
by the following loop, which should always be used as a source of
symmetry information in preference to the above space-group names.
They are only intended as comments.
;
_shelx_estimated_absorpt_T_min     0.872
_shelx_estimated_absorpt_T_max     0.954
_shelx_hkl_file
;
   1   0   0    1.80    0.30
   2   0   0   70.59    2.50
   3   0   0    7.60    1.10
   4   0   0   12.70    1.50
   5   0   0    9.90    1.50
   6   0   0  287.07    8.20
   6   0   0  295.27    8.30
   6   0   0  280.27    8.10
   6   0   0  280.37    8.00
   6   0   0  290.67    8.00
   6   0   0  286.37    9.80
   7   0   0    3.10    0.60
   7   0   0    2.70    0.50
   7   0   0    3.30    0.70
   7   0   0    3.40    0.60
   7   0   0    2.40    0.60
   7   0   0    4.10    0.70
   8   0   0   17.90    1.20
   8   0   0   18.40    1.20
   8   0   0   19.00    1.30
   8   0   0   15.40    2.50
   8   0   0   18.20    1.20
   8   0   0   18.10    1.40
   8   0   0   17.70    1.40
   9   0   0   21.70    1.40
   9   0   0   23.10    1.60
   9   0   0   20.10    1.50
   9   0   0   21.30    1.40
   9   0   0   22.20    1.50
   9   0   0   23.40    1.40
   9   0   0   25.30    5.30
  10   0   0    0.70    1.70
  10   0   0    0.50    0.60
  10   0   0   -0.10    0.50
  10   0   0   -0.10    0.40
  10   0   0    0.50    0.50
  10   0   0   -0.50    0.50
  10   0   0    0.30    0.40
  11   0   0   15.00    1.30
  11   0   0   16.50    1.20
  12   0   0    2.90    0.60
  12   0   0    1.70    0.50
   0  -1   0   -0.10    0.10
   0  -1   0    0.20    0.10
   0  -1   0    0.00    0.10
   0   1   0    0.00    0.10
   0   1   0    0.10    0.10
   0   1   0    0.30    0.10
   0   1   0    0.40    0.80
   1  -1   0   12.30    0.50
   1  -1   0   11.60    0.60
   1  -1   0   12.00    1.70
   1  -1   0   12.10    0.50
  -1  -1   0   12.00    0.50
  -1  -1   0   12.40    0.50
   1  -1   0   12.40    0.70
   1  -1   0   13.60    0.60
  -1  -1   0   12.30    0.60
   1   1   0   11.00    0.70
   1   1   0   11.30    0.50
  -1   1   0   12.30    0.60
  -1   1   0   12.00    0.60
   1   1   0   12.20    0.50
   1   1   0   12.30    1.40
   1   1   0   12.30    0.40
  -1   1   0   11.70    0.50
   2  -1   0    7.60    0.90
  -2  -1   0    5.80    0.30
   2  -1   0    6.30    1.30
  -2  -1   0    5.50    0.40
  -2   1   0    5.90    0.50
  -2   1   0    5.80    0.50
   2   1   0    6.10    0.80
  -2   1   0    5.50    0.30
   2   1   0    4.60    0.90
   3  -1   0    2.70    0.70
   3  -1   0    5.20    0.90
  -3  -1   0    3.30    0.40
  -3   1   0    3.10    0.40
  -3   1   0    2.90    0.20
   3   1   0    3.70    0.80
  -3   1   0    3.20    0.20
  -4  -1   0   19.80    0.60
   4  -1   0   22.00    1.60
  -4   1   0   20.70    0.80
   4   1   0   18.50    1.60
  -4   1   0   19.30    0.70
  -5  -1   0   31.60    1.00
   5  -1   0   32.20    2.20
  -5  -1   0   31.20    1.00
   5   1   0   31.90    2.30
  -5   1   0   31.40    1.10
  -5   1   0   29.90    1.10
   6  -1   0   20.40    2.40
   6  -1   0   19.70    1.10
   6  -1   0   19.40    1.20
   6  -1   0   19.80    1.10
   6  -1   0   19.50    1.20
  -6  -1   0   22.00    0.80
   6   1   0   19.00    1.10
  -6   1   0   19.00    0.80
   6   1   0   18.60    2.30
   6   1   0   19.20    1.20
   6   1   0   20.20    1.30
   6   1   0   18.60    1.10
   7  -1   0    7.00    0.80
   7  -1   0    6.30    0.70
   7  -1   0    6.90    0.80
   7  -1   0    8.00    1.00
   7  -1   0    5.00    0.80
   7  -1   0    6.70    1.80
   7   1   0    5.10    0.80
   7   1   0    7.20    0.90
   7   1   0    7.10    0.80
   7   1   0    5.70    0.90
   7   1   0    5.10    0.70
   7   1   0    7.10    0.90
   8  -1   0   17.00    1.30
   8  -1   0   20.70    2.90
   8  -1   0   18.20    1.40
   8  -1   0   17.90    1.20
   8  -1   0   17.70    1.10
   8  -1   0   14.90    1.20
   8   1   0   15.60    1.30
   8   1   0   16.70    1.10
   8   1   0   19.40    1.30
   8   1   0   17.40    1.20
   8   1   0   12.70    2.30
   8   1   0   16.70    1.30
   8   1   0   18.10    1.20
   9  -1   0   24.80    1.60
   9  -1   0   25.50    1.60
   9  -1   0   22.20    1.40
   9  -1   0   18.10    3.40
   9  -1   0   26.40    1.50
   9   1   0   23.90    1.40
   9   1   0   26.00    1.60
   9   1   0   24.20    1.50
   9   1   0   25.10    1.40
   9   1   0   25.40    1.70
   9   1   0   14.70    3.10
   9   1   0   26.10    1.60
  10  -1   0  123.69    7.20
  10  -1   0  126.79    4.40
  10  -1   0  123.59    4.50
  10  -1   0  131.19    4.20
  10  -1   0  129.39    4.20
  10   1   0  131.69    4.60
  10   1   0  128.29    4.30
  10   1   0  131.19    4.40
  10   1   0  134.29    7.30
  10   1   0  129.89    4.20
  11  -1   0  109.09    4.10
  11  -1   0  106.39    3.80
  11  -1   0  111.69    3.80
  11  -1   0  111.79    3.60
  11   1   0  105.59    3.60
  11   1   0  100.69    4.10
  11   1   0  110.79    3.90
  12  -1   0   13.30    1.10
  12   1   0   15.80    1.10
  12   1   0   14.00    1.00
   0   2   0  400.46   13.10
  -1  -2   0   10.00    0.70
   1  -2   0    9.80    0.70
  -1  -2   0   10.80    0.80
   1  -2   0   11.40    0.70
  -1  -2   0   10.40    0.70
  -1   2   0    9.60    0.70
   1   2   0   10.40    0.70
  -1   2   0    9.80    0.70
   1   2   0    8.80    0.60
   1   2   0   11.80    2.10
  -1   2   0   10.20    0.70
   2  -2   0  389.36   13.20
   2  -2   0  386.66   10.40
   2   2   0  397.66   12.70
  -3  -2   0   23.90    1.00
   3  -2   0   24.20    1.60
  -3  -2   0   23.90    1.20
   3  -2   0   32.50    3.60
  -3   2   0   22.80    1.10
   3   2   0   21.90    1.50
  -3   2   0   24.80    1.20
  -3   2   0   23.30    1.10
   3   2   0   23.00    2.40
   4  -2   0   36.10    2.20
   4  -2   0   43.00    2.80
  -4  -2   0   41.00    1.50
  -4  -2   0   38.10    1.50
  -4   2   0   39.70    1.50
   4   2   0   42.70    2.30
  -4   2   0   38.20    1.60
   4   2   0   39.40    1.90
  -5  -2   0   28.40    1.20
   5  -2   0   26.80    2.10
   5   2   0   25.80    2.10
  -5   2   0   29.30    1.30
   6  -2   0   80.89    2.90
   6  -2   0   84.79    4.20
   6  -2   0   77.89    2.90
  -6  -2   0   82.59    2.70
   6  -2   0   80.09    2.70
  -6   2   0   85.09    2.70
   6   2   0   82.99    2.70
   6   2   0   84.29    4.00
   6   2   0   74.19    3.60
   6   2   0   79.09    2.70
   6   2   0   79.99    4.10
   7  -2   0    0.00    0.40
   7  -2   0    0.70    0.60
   7  -2   0    0.80    0.40
  -7  -2   0    0.60    0.30
   7  -2   0    0.30    0.50
   7  -2   0    1.00    1.00
   7   2   0    1.10    0.40
   7   2   0    0.20    0.40
   7   2   0    0.80    0.90
   7   2   0    0.20    0.40
   7   2   0    0.40    0.50
  -7   2   0    0.50    0.30
   8  -2   0   17.20    1.20
   8  -2   0   16.00    1.30
   8  -2   0   18.70    1.40
   8  -2   0   15.50    2.70
   8  -2   0   18.30    1.20
   8   2   0   17.20    1.10
   8   2   0   17.60    1.40
   8   2   0   17.20    1.20
   8   2   0   17.20    1.30
   8   2   0   21.40    3.10
   9  -2   0   19.90    1.50
   9  -2   0   18.60    1.30
   9  -2   0   22.00    1.60
   9  -2   0   19.80    3.10
   9  -2   0   20.50    1.30
   9   2   0   19.50    1.50
   9   2   0   19.00    3.00
   9   2   0   19.40    1.40
   9   2   0   16.60    1.30
   9   2   0   21.30    1.30
  10  -2   0    6.60    1.00
  10  -2   0    6.10    0.90
  10  -2   0    5.90    0.90
  10  -2   0    6.60    0.90
  10   2   0    5.20    0.90
  10   2   0    7.30    1.10
  10   2   0    4.20    0.70
  10   2   0    5.50    0.80
  11  -2   0   39.80    2.00
  11  -2   0   46.50    2.30
  11  -2   0   36.70    1.90
  11  -2   0   37.40    1.70
  11   2   0   41.50    2.10
  11   2   0   38.90    1.80
  11   2   0   39.00    1.90
  12  -2   0    1.30    0.50
  12   2   0    1.80    0.50
  12   2   0    0.80    0.40
   0  -3   0    0.10    0.30
   0  -3   0   -0.20    0.30
   0   3   0    1.30    1.90
   0   3   0   -0.50    0.30
   0   3   0    0.00    0.40
  -1   3   0  917.41   29.00
   1   3   0  980.50   28.70
  -2  -3   0   30.70    1.60
  -2  -3   0   32.00    1.50
   2  -3   0   30.10    1.40
   2  -3   0   40.70    5.50
   2  -3   0   29.60    1.50
  -2  -3   0   28.60    1.40
  -2   3   0   31.40    1.60
   2   3   0   31.40    1.20
   2   3   0   34.40    4.00
  -2   3   0   29.20    1.40
  -2   3   0   27.90    1.50
   2   3   0   30.80    1.30
  -3  -3   0  202.18    6.00
  -3  -3   0  200.58    6.20
   3  -3   0  209.88    6.70
   3  -3   0  220.98   10.20
  -3  -3   0  210.38    6.10
  -3   3   0  202.38    6.00
  -3   3   0  202.08    6.20
  -3   3   0  200.58    6.20
   3   3   0  218.18    6.60
   3   3   0  197.88    8.60
  -4  -3   0    6.90    0.80
   4  -3   0    5.50    3.00
   4  -3   0    6.80    1.30
  -4   3   0    7.10    0.80
   4   3   0    3.60    1.60
   4   3   0    5.40    1.10
   5  -3   0  424.86   13.10
  -5  -3   0  413.46   11.70
   5  -3   0  421.36   12.10
  -5   3   0  430.46   11.60
   5   3   0  409.16   12.90
   6  -3   0  434.76   12.50
   6  -3   0  460.95   12.30
  -6  -3   0  477.05   12.70
   6  -3   0  474.15   14.50
   6  -3   0  459.65   12.50
   6   3   0  451.95   12.30
  -6   3   0  457.75   12.60
   6   3   0  444.16   14.30
   6   3   0  451.65   12.50
   6   3   0  428.36   12.50
   6   3   0  460.75   12.30
   7  -3   0   18.10    1.30
   7  -3   0   19.00    1.20
   7  -3   0   19.40    1.40
  -7  -3   0   19.90    1.30
   7  -3   0   19.20    1.20
   7  -3   0   19.30    2.70
  -7   3   0   20.30    1.20
   7   3   0   19.00    1.40
   7   3   0   19.00    1.20
   7   3   0   18.90    1.20
   7   3   0   20.30    1.30
   7   3   0   18.80    2.70
   8  -3   0   30.90    1.80
   8  -3   0   31.80    1.80
   8  -3   0   31.60    1.70
   8  -3   0   34.90    1.60
   8  -3   0   33.50    4.00
   8   3   0   30.40    1.70
   8   3   0   32.20    1.60
   8   3   0   31.50    3.70
   8   3   0   33.10    1.90
   8   3   0   33.70    1.60
   9  -3   0   46.30    2.30
   9  -3   0   46.70    2.10
   9  -3   0   45.60    2.30
   9  -3   0   48.90    2.20
   9   3   0   45.90    2.40
   9   3   0   49.40    2.20
   9   3   0   58.99    5.50
   9   3   0   47.70    2.10
   9   3   0   48.50    2.30
  10  -3   0   24.10    1.50
  10  -3   0   22.40    1.40
  10  -3   0   24.00    1.60
  10  -3   0   22.20    1.40
  10   3   0   21.50    1.30
  10   3   0   21.40    1.60
  10   3   0   22.10    3.30
  10   3   0   21.20    1.50
  10   3   0   20.30    1.40
  11  -3   0   56.29    2.90
  11  -3   0   52.69    2.30
  11  -3   0   48.90    2.60
  11   3   0   54.59    2.40
  11   3   0   54.59    2.20
  11   3   0   63.39    3.40
  12  -3   0    5.70    0.70
  12  -3   0    6.60    0.90
  12   3   0    7.30    0.80
  12   3   0    6.00    0.80
  12   3   0    4.90    0.70
   0   4   0  563.24   20.30
   1  -4   0  314.97    9.00
   1   4   0  313.47   13.20
  -1   4   0  293.07   13.80
   2  -4   0   33.10    1.80
  -2  -4   0   33.60    1.90
  -2  -4   0   32.20    1.70
  -2  -4   0   32.50    1.80
  -2   4   0   34.20    1.70
  -2   4   0   31.80    1.90
   2   4   0   28.90    1.50
   2   4   0   37.00    4.90
  -2   4   0   33.30    1.80
  -3  -4   0  310.07    9.20
  -3   4   0  310.97    8.90
  -3   4   0  309.17    9.10
   3   4   0  304.57    9.40
   3   4   0  301.17   12.60
  -4  -4   0   17.70    1.30
   4   4   0   16.10    1.90
  -4   4   0   17.80    1.20
   4   4   0    9.00    2.60
   5  -4   0   22.30    5.00
   5  -4   0   19.80    1.30
   5  -4   0   22.50    1.40
   5  -4   0   20.70    1.10
  -5  -4   0   21.40    1.50
   5   4   0   20.70    1.20
  -5   4   0   23.60    1.40
   5   4   0   20.90    1.10
   5   4   0   21.90    1.10
   5   4   0   20.30    2.30
   5   4   0   25.50    3.30
   6  -4   0  387.86   10.90
   6  -4   0  397.86   10.60
  -6  -4   0  393.76   11.40
   6  -4   0  388.06   10.50
   6   4   0  387.96   12.80
   6   4   0  389.76   10.90
   6   4   0  381.96   10.60
   6   4   0  376.46   10.80
   6   4   0  384.66   10.60
  -6   4   0  383.06   11.20
   7  -4   0   21.10    2.20
   7  -4   0   26.10    1.30
   7  -4   0   21.40    1.40
  -7  -4   0   24.60    1.70
  -7   4   0   22.00    1.50
   7   4   0   23.60    1.40
   7   4   0   26.10    1.70
   7   4   0   24.10    3.00
   7   4   0   24.20    2.00
   7   4   0   26.00    2.00
   8  -4   0   41.80    1.90
   8  -4   0   40.40    2.10
   8  -4   0   43.00    2.00
   8   4   0   40.10    1.90
   8   4   0   38.50    2.00
   8   4   0   43.40    1.90
  -8   4   0   43.10    2.50
   8   4   0   40.90    2.20
   8   4   0   41.80    4.30
   9  -4   0   13.70    1.40
   9  -4   0   13.30    1.20
   9  -4   0   12.70    1.10
   9   4   0   13.10    1.10
   9   4   0   12.90    1.10
   9   4   0   15.10    2.90
   9   4   0   12.30    1.20
   9   4   0   12.50    1.30
  10  -4   0    7.40    0.90
  10  -4   0   10.00    1.20
  10   4   0    6.30    0.80
  10   4   0    3.00    1.90
  10   4   0    8.00    0.90
  10   4   0   10.70    1.30
  10   4   0   10.20    1.10
  11  -4   0    6.30    0.80
  11  -4   0    6.30    1.40
  11   4   0    6.20    0.90
  11   4   0    4.10    0.70
  11   4   0    4.80    1.20
  11   4   0    4.10    1.20
  12  -4   0    0.50    0.50
  12  -4   0    0.90    0.50
  12   4   0    0.30    0.40
  12   4   0    1.20    0.40
  12   4   0    0.70    0.40
  12   4   0   -0.10    0.30
   0  -5   0    0.10    0.50
   0  -5   0    0.30    0.60
   0   5   0    0.60    3.30
   0   5   0    0.40    0.40
   0   5   0    0.00    0.40
   1   5   0 1054.49   34.30
  -1   5   0 1045.80   35.10
  -2  -5   0  115.89    4.30
   2  -5   0  120.59    4.40
   2  -5   0  120.39    4.70
  -2  -5   0  118.09    4.50
  -2   5   0  113.69    4.30
   2   5   0  116.19    8.20
  -2   5   0  115.99    4.10
  -2   5   0  106.89    3.30
   2   5   0  113.79    4.00
  -3  -5   0   20.60    1.70
  -3  -5   0   19.40    1.50
  -3  -5   0   19.30    0.90
  -3   5   0   21.30    1.40
  -3   5   0   21.60    1.00
   3   5   0   13.90    3.70
   3   5   0   22.40    1.70
  -3   5   0   19.60    1.50
   3   5   0   19.90    1.30
  -4  -5   0   63.39    2.50
  -4  -5   0   63.49    2.90
  -4   5   0   62.79    2.10
   4   5   0   59.99    3.20
  -4   5   0   63.09    2.80
   4   5   0   63.79    6.00
  -5  -5   0   36.80    3.00
   5  -5   0   31.20    1.60
   5  -5   0   32.40    2.00
   5   5   0   34.50    1.60
   5   5   0   28.10    4.00
   5   5   0   34.40    2.60
   5   5   0   34.80    1.70
   6  -5   0    4.60    0.80
  -6  -5   0    4.90    1.00
   6  -5   0    3.50    0.60
   6  -5   0    1.00    2.70
   6  -5   0    6.10    0.80
   6   5   0    3.90    0.70
   6   5   0    4.70    0.70
  -6   5   0    4.50    0.90
   6   5   0    5.00    0.70
   6   5   0    4.10    0.70
   7  -5   0   33.00    1.90
  -7  -5   0   31.10    2.20
   7  -5   0   33.10    1.70
   7   5   0   35.10    1.70
   7   5   0   32.90    1.80
  -7   5   0   32.70    2.10
   7   5   0   33.10    3.70
   7   5   0   32.80    1.60
   7   5   0   33.20    1.80
  -8  -5   0   15.50    1.70
   8  -5   0   14.40    1.10
   8  -5   0   13.70    1.20
   8  -5   0   12.90    1.30
  -8   5   0   14.20    1.50
   8   5   0   13.80    1.30
   8   5   0   12.80    1.10
   8   5   0   14.00    2.60
   8   5   0   13.30    1.20
   8   5   0   15.30    1.20
   9  -5   0    8.30    1.10
   9  -5   0    6.60    0.90
   9   5   0    7.40    0.90
   9   5   0    7.10    0.90
   9   5   0   10.10    1.10
   9   5   0   12.50    2.60
   9   5   0   10.80    1.30
  10  -5   0    1.90    0.60
  10  -5   0    1.90    0.70
  10   5   0    1.50    0.70
  10   5   0    2.30    0.70
  10   5   0    1.00    0.50
  10   5   0    1.90    0.50
  11  -5   0    3.30    0.80
  11  -5   0    4.90    0.70
  11   5   0    4.20    0.70
  11   5   0    2.70    0.60
  11   5   0    2.60    0.60
  11   5   0    3.10    0.70
  12  -5   0    4.20    0.60
  12  -5   0    6.60    0.60
  12   5   0    7.60    0.90
  12   5   0    7.00    0.70
  12   5   0    6.40    0.60
  12   5   0    6.20    0.70
   0  -6   0  104.29    3.30
   0  -6   0  112.29    4.60
   0  -6   0  115.69    4.50
   0   6   0  104.69    3.20
   0   6   0  114.59    4.20
   0   6   0  112.09    4.40
   0   6   0  130.69   10.30
  -1  -6   0   49.50    1.80
   1  -6   0   48.30    2.70
  -1  -6   0   49.20    2.80
  -1  -6   0   50.29    2.70
   1  -6   0   50.79    2.70
  -1   6   0   51.39    1.80
   1   6   0   47.70    2.50
   1   6   0   53.19    2.40
   1   6   0   43.20    6.90
  -1   6   0   52.19    2.70
  -1   6   0   50.59    2.50
  -2  -6   0  147.19    5.50
  -2  -6   0  158.88    5.90
  -2  -6   0  147.79    4.40
   2  -6   0  156.18    5.60
   2   6   0  149.49    5.20
  -2   6   0  161.08    5.60
  -2   6   0  152.98    5.30
   2   6   0  153.28   10.40
  -2   6   0  148.09    4.40
  -3  -6   0   42.60    2.70
  -3  -6   0   42.90    1.60
  -3  -6   0   41.10    2.50
  -3   6   0   45.10    2.40
   3   6   0   46.50    2.20
  -3   6   0   45.60    2.60
  -3   6   0   44.90    1.60
   3   6   0   43.00    6.40
   4  -6   0   11.50    1.00
   4  -6   0   12.20    1.00
  -4  -6   0    9.60    1.40
   4  -6   0   10.30    0.80
   4  -6   0   11.30    1.00
   4   6   0   13.40    4.20
   4   6   0   11.90    0.90
  -4   6   0   14.10    1.90
  -4   6   0   10.30    1.30
  -4   6   0   11.10    0.80
   4   6   0   10.70    0.90
   4   6   0   11.40    0.90
   4   6   0   11.70    1.70
  -5  -6   0   70.69    3.50
   5  -6   0   65.29    2.60
   5  -6   0   62.19    2.60
   5  -6   0   66.49    2.40
   5   6   0   62.59    2.40
  -5   6   0   61.79    3.10
   5   6   0   63.39    2.40
   5   6   0   67.39    3.90
   5   6   0   50.49    6.20
   5   6   0   65.69    2.40
   5   6   0   63.49    2.50
   6  -6   0    2.10    0.60
  -6  -6   0    1.80    0.80
   6  -6   0    1.90    0.60
   6   6   0    2.50    0.60
  -6   6   0    1.10    0.60
  -6   6   0    1.60    0.40
   6   6   0    0.50    2.90
   6   6   0    1.60    0.50
   6   6   0    3.10    1.30
   6   6   0    1.60    0.50
   6   6   0    2.20    0.70
   6   6   0    2.30    0.70
   7  -6   0   14.50    1.10
   7  -6   0   15.50    1.30
  -7  -6   0   16.40    2.00
   7   6   0   16.10    1.20
   7   6   0   16.30    1.20
   7   6   0   16.80    1.40
   7   6   0   16.20    2.60
  -7   6   0   18.10    2.20
  -7   6   0   16.00    1.00
   7   6   0   16.20    1.20
   8  -6   0   26.40    1.80
  -8  -6   0   24.80    2.40
   8  -6   0   22.60    1.50
   8   6   0   28.60    3.80
   8   6   0   23.50    1.50
   8   6   0   25.80    1.60
  -8   6   0   23.80    2.00
   8   6   0   27.10    1.80
   8   6   0   26.80    1.60
   9  -6   0    2.90    0.80
   9  -6   0    2.60    0.60
   9   6   0    4.30    1.90
   9   6   0    3.20    0.70
   9   6   0    4.70    0.80
   9   6   0    4.10    0.80
   9   6   0    4.10    0.70
  10  -6   0    3.40    0.70
  10  -6   0    3.80    0.70
  10   6   0    6.00    0.90
  10   6   0    4.20    0.70
  10   6   0    6.00    0.80
  10   6   0    4.40    0.80
  11  -6   0  108.09    3.50
  11  -6   0  109.89    3.70
  11   6   0  108.09    3.60
  11   6   0  107.09    3.50
  11   6   0  112.29    3.70
  11   6   0  107.29    3.50
  12   6   0    8.30    0.70
   0  -7   0    0.90    0.60
   0  -7   0   -0.20    0.30
   0  -7   0   -0.10    0.50
   0   7   0   -0.20    0.30
   0   7   0   -0.20    0.40
   0   7   0   -3.00    5.60
   0   7   0    0.00    0.50
  -1  -7   0  394.26   12.30
   1  -7   0  390.96   12.20
   1  -7   0  390.96   12.40
  -1  -7   0  412.36   12.60
  -1   7   0  404.06   12.20
   1   7   0  400.56   12.00
   1   7   0  394.96   19.50
   1   7   0  381.86   11.90
  -1   7   0  386.66   11.80
   2  -7   0   27.70    2.20
  -2  -7   0   28.20    2.30
  -2  -7   0   30.40    2.30
  -2  -7   0   28.60    1.30
  -2   7   0   30.60    1.30
   2   7   0   30.70    2.00
  -2   7   0   30.00    2.00
   2   7   0   23.40    6.30
  -2   7   0   30.30    2.20
   3  -7   0   39.30    1.90
  -3  -7   0   44.50    1.70
  -3  -7   0   41.30    2.80
  -3  -7   0   38.80    2.60
   3   7   0   38.50    1.70
   3   7   0   41.40    2.30
  -3   7   0   41.50    1.60
  -3   7   0   45.10    2.60
   3   7   0   41.30    1.60
  -3   7   0   43.00    2.70
   3   7   0   37.50    6.80
   4  -7   0   16.20    1.00
  -4  -7   0   16.80    1.00
   4  -7   0   16.60    1.20
   4  -7   0   17.30    1.30
   4  -7   0   15.70    1.10
  -4  -7   0   15.20    1.90
  -4  -7   0   15.80    1.00
  -4   7   0   18.60    2.10
   4   7   0   17.30    1.10
   4   7   0   17.50    1.10
   4   7   0   13.80    5.40
   4   7   0   16.30    2.20
   4   7   0   15.50    1.10
   4   7   0   14.30    0.90
  -4   7   0   15.20    0.90
  -4   7   0   15.20    1.80
   5  -7   0   15.00    1.30
   5  -7   0   15.10    1.10
  -5  -7   0   14.20    0.90
  -5  -7   0   15.80    2.00
   5  -7   0   14.10    1.10
   5  -7   0   14.60    1.20
   5   7   0   15.00    1.10
  -5   7   0   16.00    1.90
   5   7   0   11.80    4.40
   5   7   0   14.60    1.10
   5   7   0   14.70    0.90
   5   7   0   14.70    1.10
  -5   7   0   14.80    0.90
   5   7   0   13.50    2.40
   5   7   0   14.40    1.10
  -6  -7   0   35.30    1.60
   6  -7   0   37.30    1.70
  -6  -7   0   37.40    2.80
   6  -7   0   35.00    1.90
   6   7   0   35.80    1.70
   6   7   0   34.00    1.70
   6   7   0   35.50    1.80
   6   7   0   41.90    4.10
   6   7   0   34.90    1.80
   6   7   0   45.80    6.40
   6   7   0   33.60    1.80
  -6   7   0   37.50    1.60
  -6   7   0   35.30    2.50
  -7  -7   0    0.50    0.70
   7  -7   0    0.40    0.50
   7  -7   0    0.40    0.50
  -7  -7   0    0.20    0.30
   7   7   0    0.50    0.50
  -7   7   0    0.50    0.60
   7   7   0   -0.30    1.10
   7   7   0    0.30    0.60
   7   7   0    0.70    0.50
  -7   7   0    0.50    0.30
   7   7   0    0.30    0.40
  -8  -7   0    1.80    1.10
  -8  -7   0    2.10    0.50
   8  -7   0    2.00    0.60
   8  -7   0    1.70    0.70
  -8   7   0    1.60    0.50
   8   7   0    3.20    1.70
   8   7   0    2.10    0.70
   8   7   0    2.10    0.60
   8   7   0    2.30    0.60
   8   7   0    2.70    0.70
  -8   7   0    3.60    1.30
   9  -7   0    2.00    0.60
   9  -7   0    0.80    0.60
   9   7   0    3.70    0.90
   9   7   0    2.50    0.60
  -9   7   0    2.80    0.50
   9   7   0    2.00    1.70
   9   7   0    1.50    0.50
   9   7   0    3.00    0.70
  10  -7   0    0.30    0.50
  10  -7   0    0.90    0.60
  10   7   0    0.60    0.50
  10   7   0    0.00    0.40
  10   7   0    0.40    0.40
  10   7   0    0.20    0.50
  11  -7   0    6.60    0.70
  11  -7   0    9.90    1.00
  11   7   0    8.40    0.90
  11   7   0    6.00    0.70
  11   7   0    9.00    0.80
  11   7   0    8.50    0.80
   0  -8   0  638.04   18.00
   0  -8   0  568.94   16.00
   0  -8   0  622.54   18.20
   0  -8   0  578.24   15.80
   0   8   0  595.54   17.30
   0   8   0  615.54   27.80
   0   8   0  581.34   15.90
   1  -8   0   54.79    3.40
  -1  -8   0   45.70    1.90
   1  -8   0   48.70    2.00
  -1  -8   0   51.69    1.90
  -1  -8   0   52.89    3.20
   1  -8   0   45.80    2.10
  -1  -8   0   48.90    3.20
  -1  -8   0   49.80    2.10
   1   8   0   43.30    2.70
  -1   8   0   50.39    2.90
   1   8   0   49.99    9.30
  -1   8   0   50.89    1.80
   1   8   0   48.70    1.90
   1   8   0   47.20    1.90
  -1   8   0   48.40    2.90
   2  -8   0   42.60    1.90
  -2  -8   0   42.50    1.80
   2  -8   0   40.00    2.80
  -2  -8   0   44.30    3.00
  -2  -8   0   44.40    3.10
   2  -8   0   47.30    2.10
   2  -8   0   42.80    1.90
   2   8   0   44.50    1.80
  -2   8   0   41.40    2.60
  -2   8   0   41.00    1.80
   2   8   0   41.20    1.80
  -2   8   0   42.40    2.80
   2   8   0   41.40    2.60
   2   8   0   25.40    7.20
  -3  -8   0   40.30    3.00
   3  -8   0   38.90    1.80
  -3  -8   0   40.40    1.70
   3  -8   0   38.90    1.80
  -3  -8   0   39.30    2.80
   3  -8   0   42.30    2.00
   3  -8   0   39.80    1.90
   3  -8   0   33.00    2.20
  -3  -8   0   39.60    1.70
  -3   8   0   41.20    1.70
   3   8   0   40.60    1.80
   3   8   0   39.70    2.30
   3   8   0   35.90    7.70
  -3   8   0   40.60    2.60
  -3   8   0   38.70    1.70
   3   8   0   39.70    2.40
  -3   8   0   42.30    2.80
   3   8   0   41.70    1.70
  -4  -8   0   22.40    2.50
   4  -8   0   18.80    1.30
  -4  -8   0   21.30    1.20
   4  -8   0   21.90    1.20
  -4  -8   0   20.70    1.20
   4  -8   0   20.30    1.40
   4  -8   0   18.90    1.40
   4  -8   0   21.00    1.40
   4   8   0   19.10    1.20
  -4   8   0   19.60    2.20
   4   8   0   20.60    1.30
  -4   8   0   20.80    1.20
   4   8   0   20.10    1.10
   4   8   0   31.20    6.80
   4   8   0   19.60    1.20
   4   8   0   19.60    1.20
  -4   8   0   18.90    2.40
  -5  -8   0   20.30    1.20
   5  -8   0   19.80    1.30
  -5  -8   0   21.20    1.20
   5  -8   0   17.50    2.10
   5  -8   0   20.40    1.40
  -5  -8   0   18.70    2.40
   5  -8   0   21.70    1.30
   5   8   0   20.50    1.10
   5   8   0   20.20    1.30
   5   8   0   32.20    7.30
   5   8   0   19.90    1.30
  -5   8   0   21.00    2.30
  -5   8   0   21.10    1.20
   5   8   0   19.80    1.30
   5   8   0   21.10    2.80
   6  -8   0   62.49    2.60
  -6  -8   0   57.99    2.30
  -6  -8   0   64.79    4.00
   6  -8   0   57.59    2.40
   6   8   0   60.59    2.40
   6   8   0   60.59    2.50
   6   8   0   61.49    8.50
   6   8   0   62.39    4.40
  -6   8   0   58.59    3.50
   6   8   0   57.99    2.50
   6   8   0   58.89    2.40
  -6   8   0   52.49    2.70
   7  -8   0   22.20    1.40
   7  -8   0   22.50    1.60
  -7  -8   0   22.40    2.80
  -7  -8   0   22.10    1.30
  -7   8   0   21.70    1.30
   7   8   0   23.00    1.60
   7   8   0   21.20    1.40
   7   8   0   23.10    3.30
   7   8   0   22.70    1.50
   7   8   0   20.30    1.40
   7   8   0   21.80    1.40
  -7   8   0   22.80    2.50
  -8  -8   0    6.90    2.40
   8  -8   0    5.80    0.90
   8  -8   0    9.30    1.10
  -8  -8   0    9.10    1.00
   8   8   0    9.50    1.00
  -8   8   0    8.10    2.00
   8   8   0   10.10    1.10
   8   8   0    7.50    0.90
   8   8   0    7.40    1.00
   8   8   0   10.50    2.50
  -8   8   0    7.20    0.80
   9  -8   0    5.90    0.80
   9  -8   0    5.20    0.90
  -9  -8   0    7.80    0.90
   9   8   0    6.00    0.90
   9   8   0    6.50    0.80
  -9   8   0    6.50    0.80
   9   8   0    3.60    0.70
   9   8   0    5.20    0.80
  10  -8   0    6.20    0.80
  10  -8   0    6.00    0.80
 -10   8   0    7.70    0.70
  10   8   0    7.30    0.90
  10   8   0    5.60    0.80
  10   8   0    6.30    0.80
  10   8   0    7.50    0.90
  11  -8   0   86.89    3.00
  11  -8   0   93.49    2.90
  11   8   0   89.29    2.80
  11   8   0   90.69    2.90
  11   8   0   86.39    2.80
  11   8   0   87.19    2.90
   0  -9   0    0.20    0.40
   0  -9   0    0.20    0.40
   0  -9   0   -0.10    0.40
   0  -9   0    0.60    0.90
   0   9   0    0.50    0.40
   0   9   0   -0.50    0.30
   0   9   0    0.20    0.60
  -1  -9   0   43.00    1.80
   1  -9   0   43.00    3.20
  -1  -9   0   41.50    1.90
  -1  -9   0   39.00    3.00
  -1  -9   0   42.10    1.80
   1  -9   0   38.70    2.00
   1  -9   0   40.20    1.90
   1  -9   0   45.00    1.80
  -1  -9   0   44.20    3.30
  -1   9   0   41.30    1.90
  -1   9   0   44.40    2.80
   1   9   0   44.00    2.90
  -1   9   0   45.20    1.70
   1   9   0   55.89   10.60
   1   9   0   43.50    1.80
   1   9   0   42.40    1.90
  -1   9   0   41.30    1.80
  -1   9   0   43.20    3.00
  -2  -9   0    2.70    0.70
  -2  -9   0    2.40    0.60
  -2  -9   0    2.30    0.50
   2  -9   0    3.40    0.70
   2  -9   0    3.50    1.20
  -2  -9   0    2.50    1.00
   2  -9   0    3.40    0.80
   2  -9   0    3.10    0.70
   2  -9   0    2.80    0.70
  -2  -9   0    2.40    1.10
   2   9   0    2.60    0.60
  -2   9   0    1.90    0.80
   2   9   0    3.00    1.00
   2   9   0    2.10    0.60
  -2   9   0    3.60    0.70
  -2   9   0    1.50    0.90
   2   9   0   -2.30    6.10
  -2   9   0    2.60    0.50
   2   9   0    2.40    0.60
  -3  -9   0    1.70    0.60
   3  -9   0    2.50    0.70
   3  -9   0    1.80    0.70
  -3  -9   0    3.50    1.20
  -3  -9   0    1.40    0.50
   3  -9   0    1.70    0.60
  -3  -9   0    1.40    1.00
   3  -9   0    2.30    0.60
  -3  -9   0    2.10    0.60
   3   9   0    1.60    0.60
   3   9   0    1.90    0.50
  -3   9   0    2.20    0.60
   3   9   0    2.10    0.60
   3   9   0    2.80    6.60
   3   9   0    2.80    1.00
  -3   9   0    1.40    1.00
  -3   9   0    1.30    0.40
  -3   9   0    0.80    0.70
   4  -9   0    0.50    0.60
   4  -9   0    0.50    0.50
   4  -9   0    1.00    0.50
  -4  -9   0    0.40    0.50
  -4  -9   0    1.20    0.90
   4  -9   0    0.70    0.60
   4  -9   0    0.80    0.50
  -4  -9   0    0.80    0.40
  -4   9   0   -0.60    0.80
   4   9   0    0.20    0.40
   4   9   0    7.60    6.20
   4   9   0    1.00    0.50
   4   9   0    0.90    0.40
  -4   9   0    1.10    0.80
   4   9   0    0.80    0.50
  -4   9   0    0.50    0.40
   4   9   0    1.20    1.10
   4   9   0    0.90    0.50
  -5  -9   0  108.89    3.60
   5  -9   0  103.69    3.90
   5  -9   0  114.69    3.70
  -5  -9   0  108.29    3.70
   5  -9   0  110.19    3.90
  -5  -9   0  109.69    5.90
   5  -9   0  106.29    3.70
  -5   9   0  106.39    3.70
   5   9   0  108.39    3.70
   5   9   0  110.69    3.80
   5   9   0  110.99    5.90
   5   9   0  110.99    3.50
  -5   9   0  106.09    5.20
   5   9   0  109.49    3.70
   5   9   0  108.19    3.70
   5   9   0  118.59   12.40
   6  -9   0    3.90    0.80
   6  -9   0    4.40    0.80
  -6  -9   0    5.20    1.50
   6  -9   0    5.50    0.80
  -6  -9   0    4.50    0.70
   6   9   0    4.50    0.70
   6   9   0    5.60    2.10
   6   9   0    5.60    0.80
  -6   9   0    5.70    0.80
   6   9   0    4.20    0.80
  -6   9   0    2.60    1.10
   6   9   0    7.20    1.00
   6   9   0    0.90    6.70
   7  -9   0   17.30    1.30
  -7  -9   0   16.50    1.20
   7  -9   0   16.30    1.50
   7   9   0   14.80    1.50
   7   9   0   14.20    1.70
  -7   9   0   15.70    1.10
   7   9   0   19.20    1.40
   7   9   0   13.60    2.70
   7   9   0   14.60    1.30
   8  -9   0   26.80    1.80
   8  -9   0   22.60    1.50
   8   9   0   25.00    1.50
   8   9   0   23.70    1.40
   8   9   0   25.20    1.50
   8   9   0   21.00    3.20
  -9  -9   0   10.40    0.90
   9  -9   0    9.80    1.10
   9  -9   0    9.70    1.10
   9   9   0    9.90    1.00
   9   9   0    9.40    1.00
  -9   9   0    9.10    0.90
   9   9   0    6.80    0.80
 -10  -9   0   17.90    1.10
  10  -9   0   17.30    1.20
  10  -9   0   22.00    1.40
  10   9   0   19.20    1.10
  10   9   0   20.50    1.20
  10   9   0   20.10    1.20
 -10   9   0   17.90    1.00
  11   9   0   14.40    0.90
  11   9   0   13.10    0.90
   0 -10   0  243.98    9.80
   0 -10   0  255.37    7.30
   0 -10   0  238.18    7.50
   0 -10   0  251.67    7.50
   0  10   0  252.97    9.30
   0  10   0  258.67    7.40
   0  10   0  253.27    7.30
   1 -10   0   17.00    1.40
   1 -10   0   19.30    2.70
  -1 -10   0   18.70    2.60
  -1 -10   0   18.00    1.20
  -1 -10   0   17.90    1.30
   1 -10   0   17.60    1.10
   1 -10   0   18.10    1.30
  -1 -10   0   17.20    2.70
  -1 -10   0   17.20    1.20
  -1 -10   0   15.30    1.40
   1  10   0   19.10    2.40
   1  10   0   22.50    9.90
  -1  10   0   18.70    1.10
   1  10   0   19.10    1.20
  -1  10   0   18.20    1.20
  -1  10   0   13.50    2.10
  -1  10   0   15.90    1.20
   1  10   0   16.90    1.20
  -2 -10   0   28.00    3.30
  -2 -10   0   28.10    1.60
  -2 -10   0   27.80    1.50
  -2 -10   0   30.50    3.40
  -2 -10   0   29.00    1.50
   2 -10   0   28.60    1.70
   2 -10   0   27.50    1.70
   2 -10   0   31.50    1.80
   2 -10   0   25.20    1.40
   2  10   0   26.00    1.40
   2  10   0   28.50    1.50
  -2  10   0   33.60    3.40
   2  10   0   29.10    2.40
  -2  10   0   29.60    1.50
   2  10   0   23.20    9.20
   2  10   0   26.90    1.50
  -2  10   0   28.90    1.40
  -2  10   0   25.00    2.80
  -3 -10   0   27.70    2.30
  -3 -10   0   27.00    1.70
  -3 -10   0   21.20    3.10
   3 -10   0   29.20    1.50
   3 -10   0   28.80    1.70
  -3 -10   0   29.50    1.60
   3 -10   0   31.00    1.80
  -3 -10   0   23.60    2.90
   3  10   0   28.00    1.60
  -3  10   0   28.10    1.50
   3  10   0   31.30    1.50
  -3  10   0   31.40    3.30
   3  10   0   38.40   10.50
  -3  10   0   27.60    1.50
   3  10   0   27.80    1.50
  -3  10   0   31.10    3.10
   3  10   0   27.60    2.30
  -4 -10   0    0.00    0.90
  -4 -10   0    0.10    0.40
   4 -10   0    1.40    0.60
  -4 -10   0    1.30    0.60
   4 -10   0    0.30    0.50
   4 -10   0    1.50    0.70
   4 -10   0    0.30    0.60
   4  10   0   -0.70    7.20
   4  10   0    0.90    0.50
  -4  10   0    1.00    0.80
  -4  10   0    1.50    1.00
   4  10   0    1.90    1.20
   4  10   0    1.00    0.50
   4  10   0    0.70    0.40
   4  10   0    1.00    0.50
  -5 -10   0  754.82   20.50
   5 -10   0  789.82   20.40
  -5 -10   0  740.83   20.30
   5 -10   0  748.83   20.60
   5 -10   0  763.92   20.60
   5 -10   0  775.32   20.30
   5  10   0  754.92   20.10
   5  10   0  746.33   32.80
   5  10   0  749.62   20.40
   5  10   0  784.22   20.40
   5  10   0  748.93   20.40
   5  10   0  767.82   20.50
   5  10   0  746.43   23.70
  -5  10   0  785.32   23.00
   6 -10   0   12.70    1.30
   6 -10   0   12.80    1.20
  -6 -10   0   13.20    1.10
  -6 -10   0   13.10    1.10
  -6 -10   0   15.30    2.50
  -6 -10   0   12.60    1.20
   6  10   0   14.10    1.20
   6  10   0   14.50    1.00
  -6  10   0   12.90    2.10
   6  10   0   16.20    3.00
   6  10   0   13.40    1.30
   6  10   0    7.20    8.40
  -6  10   0   12.80    1.00
   6  10   0   14.10    1.20
   6  10   0   12.20    1.10
   7 -10   0   19.30    1.50
  -7 -10   0   19.10    1.30
   7 -10   0   17.30    1.30
   7  10   0   19.70    1.50
   7  10   0   19.30    1.30
  -7  10   0   20.20    1.30
   7  10   0   18.20    1.30
   7  10   0   18.50    1.30
   7  10   0   20.10    3.20
   8 -10   0   21.50    1.50
  -8 -10   0   22.00    1.40
   8 -10   0   22.00    1.40
  -8  10   0   22.00    1.30
   8  10   0   20.60    1.40
   8  10   0   22.20    1.40
   8  10   0   20.50    1.40
  -9 -10   0    5.70    0.70
   9 -10   0    5.60    0.80
   9 -10   0    4.50    0.80
   9  10   0    4.60    0.70
   9  10   0    3.30    0.70
   9  10   0    4.40    0.70
  -9  10   0    4.30    0.70
 -10 -10   0    1.20    0.60
  10 -10   0    1.00    0.50
  10 -10   0    1.50    0.50
 -10  10   0    1.70    0.40
  10  10   0    1.30    0.40
  10  10   0    1.20    0.50
  10  10   0    1.00    0.40
   0 -11   0    0.00    0.40
   0 -11   0   -1.10    0.80
   0 -11   0   -0.50    0.40
   0  11   0   -0.50    0.80
   0  11   0    0.10    0.40
   1 -11   0   35.30    1.70
  -1 -11   0   38.10    4.20
   1 -11   0   35.70    4.00
   1 -11   0   33.20    2.00
  -1 -11   0   40.40    2.40
  -1 -11   0   35.60    1.80
   1 -11   0   37.20    2.00
  -1 -11   0   35.70    1.80
  -1 -11   0   38.00    2.00
   1  11   0   37.80    1.90
   1  11   0   37.70    3.00
   1  11   0   35.20    1.80
  -1  11   0   36.90    1.80
  -1  11   0   38.20    2.00
  -1  11   0   39.00    3.80
  -1  11   0   37.50    1.70
  -2 -11   0    2.80    1.50
  -2 -11   0    0.70    1.10
   2 -11   0    1.60    0.60
  -2 -11   0    2.10    0.70
  -2 -11   0    1.60    0.60
   2 -11   0    2.70    0.70
  -2 -11   0    1.30    0.50
   2  11   0    1.90    0.60
   2  11   0    2.40   10.40
  -2  11   0    0.90    0.50
   2  11   0    2.80    0.60
  -2  11   0    0.80    1.10
  -2  11   0    2.30    0.60
   2  11   0    2.00    1.00
  -3 -11   0   13.40    1.10
  -3 -11   0   14.30    1.30
  -3 -11   0   10.90    2.50
  -3 -11   0   15.30    1.20
   3 -11   0   13.60    1.30
   3 -11   0   14.40    1.20
   3 -11   0   12.90    1.30
   3  11   0   14.70    1.10
  -3  11   0   14.20    1.10
   3  11   0   14.60    1.10
   3  11   0   13.60    1.10
   3  11   0   18.40    2.70
   3  11   0   25.70   10.80
   3  11   0   11.90    1.80
   3  11   0   14.40    1.20
  -3  11   0   13.90    1.20
  -3  11   0   12.50    2.30
   4 -11   0   16.90    1.50
   4 -11   0   20.20    1.60
  -4 -11   0   17.70    1.30
   4 -11   0   20.80    1.30
  -4 -11   0   16.20    2.70
  -4 -11   0   19.60    1.40
  -4 -11   0   18.80    1.40
   4  11   0   21.70    1.40
  -4  11   0   19.20    1.30
   4  11   0   24.30    3.10
   4  11   0   20.80    1.40
  -4  11   0   23.30    3.10
   4  11   0   19.60   10.30
  -4  11   0   16.50    2.40
   4  11   0   19.20    1.30
   4  11   0   18.40    1.20
  -5 -11   0  119.09    6.70
  -5 -11   0  122.59    4.10
   5 -11   0  116.59    4.20
   5 -11   0  118.79    4.00
   5 -11   0  118.39    4.30
  -5 -11   0  122.89    4.30
  -5 -11   0  123.49    4.20
   5 -11   0  118.29    4.10
   5  11   0  124.79    4.00
   5  11   0  120.89    3.90
  -5  11   0  122.29    6.20
   5  11   0  120.19    4.00
   5  11   0  117.89   15.90
   5  11   0  120.39    4.20
  -5  11   0  119.89    4.10
   5  11   0  123.09    6.70
   5  11   0  121.19    4.10
   6 -11   0  250.27    7.60
  -6 -11   0  252.27    7.60
   6 -11   0  246.98    7.30
  -6 -11   0  244.58    7.40
  -6 -11   0  253.47    7.60
   6  11   0  259.87    7.50
   6  11   0  251.27    7.40
   6  11   0  249.58    7.60
   6  11   0  268.87   19.20
   6  11   0  244.58   10.60
   6  11   0  250.37    7.00
  -6  11   0  261.27    7.50
   7 -11   0    5.50    0.80
   7 -11   0    8.20    1.10
  -7 -11   0    6.40    0.90
  -7 -11   0    5.50    0.80
   7  11   0    8.00    0.90
  -7  11   0    8.30    1.00
   7  11   0    5.80    0.90
   7  11   0    7.20    1.00
   7  11   0    6.70    0.90
   8 -11   0    9.90    1.20
  -8 -11   0   10.60    1.00
   8 -11   0   10.20    1.00
  -8  11   0   10.70    0.90
   8  11   0   11.60    1.30
   8  11   0   10.00    1.10
   8  11   0    8.60    0.90
   9 -11   0    9.90    0.90
  -9 -11   0    8.20    0.90
   9 -11   0    8.00    0.90
  -9  11   0    6.90    0.70
   9  11   0    8.60    0.80
   9  11   0    7.50    0.80
   9  11   0    5.90    0.70
  10 -11   0    0.20    0.40
  10 -11   0    0.70    0.40
  10  11   0    0.40    0.30
  10  11   0    0.50    0.30
  10  11   0    0.30    0.30
   0 -12   0   41.70    2.40
   0 -12   0   41.10    4.40
   0 -12   0   41.80    2.20
   0 -12   0   40.80    2.00
   0  12   0   39.40    2.00
   0  12   0   42.70    3.50
   0  12   0   45.20    2.10
  -1 -12   0    9.50    1.40
  -1 -12   0    5.60    1.90
  -1 -12   0    5.00    0.90
  -1 -12   0    7.00    0.90
   1 -12   0    5.60    0.80
   1 -12   0    7.10    1.20
   1 -12   0    8.00    1.20
  -1  12   0    9.50    2.10
  -1  12   0    5.70    0.90
   1  12   0    6.60    1.00
   1  12   0    6.80    1.70
   1  12   0    6.50    0.90
  -1  12   0    5.90    0.90
  -2 -12   0   19.40    1.30
   2 -12   0   20.70    1.70
  -2 -12   0   19.10    1.30
  -2 -12   0   20.00    1.60
  -2 -12   0   24.10    3.50
   2 -12   0   17.60    1.50
  -2  12   0   20.20    1.40
   2  12   0   19.20    1.30
   2  12   0   22.10    2.70
   2  12   0   18.60    1.30
  -2  12   0   20.80    2.90
   2  12   0   29.30   14.80
  -2  12   0   18.50    1.20
   2  12   0   20.90    1.40
  -3 -12   0  109.29    3.90
  -3 -12   0  116.79    4.00
  -3 -12   0  109.99    4.10
   3 -12   0  113.59    4.20
  -3 -12   0  126.19   10.30
   3 -12   0  115.59    4.20
   3 -12   0  107.79    3.70
   3  12   0  114.09    4.00
   3  12   0  124.99   18.50
  -3  12   0  109.09    3.90
   3  12   0  109.49    6.20
  -3  12   0   95.89    6.70
   3  12   0  112.89    3.90
  -3  12   0  117.19    3.90
   3  12   0  111.69    3.80
   4 -12   0    1.00    0.80
  -4 -12   0    1.10    0.60
  -4 -12   0    1.30    0.60
   4 -12   0    0.50    0.60
  -4 -12   0    0.60    0.50
   4 -12   0    1.10    0.70
  -4 -12   0    2.30    1.90
   4  12   0    3.20    0.70
  -4  12   0    1.40    0.60
   4  12   0    0.60    0.50
   4  12   0    0.70    0.50
   4  12   0   -0.60    1.20
   4  12   0    0.80    0.60
   4  12   0   14.20   12.50
  -4  12   0    1.70    1.70
  -4  12   0    1.20    1.10
   5 -12   0  118.19    4.40
   5 -12   0  129.99    4.30
  -5 -12   0  121.39    4.40
   5 -12   0  131.09    4.10
  -5 -12   0  125.39    4.40
  -5 -12   0  120.39    4.20
   5  12   0  127.99    4.00
   5  12   0  124.59    6.80
   5  12   0  121.69   16.50
   5  12   0  125.49    4.10
   5  12   0  124.89    4.20
   5  12   0  125.09    4.40
  -5  12   0  130.89    4.30
  -6 -12   0   26.10    1.60
   6 -12   0   25.00    1.60
  -6 -12   0   28.40    1.60
  -6 -12   0   28.70    1.70
   6 -12   0   25.20    1.50
   6  12   0   26.40    1.60
   6  12   0   38.50   13.10
   6  12   0   26.20    5.10
   6  12   0   25.70    1.60
   6  12   0   26.70    1.50
   6  12   0   28.70    1.50
  -6  12   0   26.90    1.60
   6  12   0   28.70    1.30
  -7 -12   0   11.20    1.10
   7 -12   0   11.60    1.20
   7 -12   0   11.10    1.00
  -7 -12   0   11.30    1.10
   7  12   0   11.10    1.00
   7  12   0   10.60    1.10
   7  12   0   10.80    1.00
   7  12   0   11.50    0.90
  -7  12   0   10.10    1.00
   8 -12   0    8.50    0.90
   8 -12   0    7.70    0.80
  -8 -12   0    7.90    1.10
   8  12   0    5.90    0.70
   8  12   0    8.90    0.80
  -8  12   0    7.00    0.90
   8  12   0    8.40    0.80
   9 -12   0    4.00    0.60
   9 -12   0    5.00    0.70
  -9 -12   0    5.00    0.60
   9  12   0    5.70    0.60
   9  12   0    4.40    0.50
  -9  12   0    4.10    0.60
   9  12   0    3.80    0.50
   0 -13   0    0.10    0.50
   0 -13   0    0.40    0.80
   0 -13   0    0.50    0.60
   0  13   0   -0.10    0.90
   0  13   0    0.00    0.50
   0  13   0   -0.60    0.50
   1 -13   0   13.50    1.30
   1 -13   0   14.40    1.70
   1 -13   0    8.60    1.10
  -1 -13   0   12.50    1.20
  -1 -13   0   11.60    1.50
  -1  13   0   11.90    1.20
   1  13   0   12.10    1.30
  -1  13   0   12.00    1.30
  -1  13   0    7.20    1.90
   1  13   0   14.00    1.20
   1  13   0   13.20    2.50
  -2 -13   0   11.30    1.60
  -2 -13   0   16.30    1.30
   2 -13   0   11.20    1.80
  -2 -13   0   13.90    1.30
  -2  13   0   17.20    2.70
   2  13   0   16.80    1.90
   2  13   0   15.70    2.40
  -2  13   0   17.70    1.30
   2  13   0   16.00    1.20
  -3 -13   0    6.50    0.90
  -3 -13   0    5.10    0.90
   3 -13   0    5.50    1.10
   3 -13   0    5.80    0.90
  -3 -13   0    5.10    0.90
   3  13   0   13.00   14.90
  -3  13   0    5.80    0.80
   3  13   0    6.20    0.80
   3  13   0    7.10    2.20
  -3  13   0    7.00    2.00
  -3  13   0    7.30    1.00
   3  13   0    7.40    1.00
   3  13   0    6.00    1.00
   4 -13   0   95.39    3.50
  -4 -13   0   88.39    3.50
   4 -13   0   91.19    3.50
  -4 -13   0   92.89    3.30
   4 -13   0   86.09    3.10
  -4 -13   0   90.79    3.40
   4  13   0   85.19    3.40
   4  13   0   92.09    3.20
   4  13   0   98.99    6.70
   4  13   0  100.09   18.30
  -4  13   0   85.89    3.20
   4  13   0   89.49    3.20
  -5 -13   0   28.30    1.60
  -5 -13   0   29.90    1.80
   5 -13   0   30.90    1.80
   5 -13   0   27.60    1.50
  -5 -13   0   27.60    1.70
   5  13   0   27.40    1.50
   5  13   0   31.30   14.70
   5  13   0   28.30    1.70
  -5  13   0   27.70    1.60
   5  13   0   28.70    1.50
   5  13   0   29.00    1.50
  -6 -13   0    1.10    0.60
  -6 -13   0    1.20    0.50
   6 -13   0    0.60    0.50
  -6 -13   0    0.30    0.40
   6  13   0    0.40    0.60
  -6  13   0    0.90    0.50
   6  13   0    0.80    0.50
   6  13   0    1.30    0.60
   7 -13   0    7.20    0.80
  -7 -13   0    6.40    0.70
  -7 -13   0    8.30    1.00
   7  13   0    8.10    0.90
  -7  13   0    7.50    0.80
   7  13   0    8.90    0.90
   7  13   0    7.30    0.70
   8 -13   0    1.70    0.50
  -8 -13   0    1.20    0.50
   8  13   0    2.40    0.50
   8  13   0    2.80    0.60
  -8  13   0    2.10    0.50
   0 -14   0  275.57    8.40
   0 -14   0  276.77    8.00
   0 -14   0  267.87    8.30
   0  14   0  275.57    8.10
   0  14   0  263.97   10.70
   0  14   0  265.87    8.10
   1 -14   0   59.29    2.80
   1 -14   0   55.69    2.80
  -1 -14   0   57.29    2.50
   1 -14   0   57.19    2.40
  -1 -14   0   59.49    2.80
  -1 -14   0   57.19    2.80
  -1  14   0   56.79    2.50
   1  14   0   57.09    2.50
  -1  14   0   59.39    4.40
  -1  14   0   59.09    2.60
   1  14   0   55.79    4.20
   1  14   0   62.49    2.60
   2 -14   0   11.00    1.50
   2 -14   0   11.10    1.30
  -2 -14   0    6.70    1.00
  -2 -14   0   10.40    1.10
  -2  14   0   11.00    1.20
   2  14   0   14.50    3.60
   2  14   0    7.50    1.80
   2  14   0    6.80    1.00
   2  14   0   10.70    1.00
   2  14   0    9.40    1.10
  -2  14   0    5.70    2.70
   3 -14   0    1.10    0.70
  -3 -14   0    0.40    0.50
   3 -14   0    0.80    0.90
  -3 -14   0    1.30    0.60
  -3 -14   0    1.30    0.60
   3  14   0    1.10    0.60
  -3  14   0    1.30    0.50
   3  14   0   13.20   18.70
   3  14   0    2.50    1.60
   3  14   0    0.90    0.50
   3  14   0    0.90    0.50
  -4 -14   0    2.70    0.70
   4 -14   0    2.10    0.60
   4 -14   0    1.70    0.90
  -4 -14   0    3.80    0.70
  -4 -14   0    4.80    0.90
   4  14   0    3.30    0.70
   4  14   0    3.70    0.70
  -4  14   0    3.90    0.70
   4  14   0   -2.70   17.40
   4  14   0    2.70    0.60
  -5 -14   0    3.10    0.60
  -5 -14   0    3.50    0.70
   5 -14   0    2.00    0.80
  -5 -14   0    2.60    0.70
   5  14   0    3.90    0.80
  -5  14   0    3.40    0.60
   5  14   0    2.80    0.60
   5  14   0    3.10    0.60
  -6 -14   0    3.70    0.70
  -6 -14   0    3.60    0.80
  -6 -14   0    3.10    0.60
   6  14   0    2.80    0.60
  -6  14   0    2.70    0.90
   6  14   0    4.10    0.70
  -7 -14   0    2.20    0.50
  -7 -14   0    2.30    0.60
   7  14   0    2.10    0.60
   7  14   0    2.70    0.50
  -7  14   0    2.80    0.50
   0 -15   0    0.20    0.50
   0 -15   0   -0.10    0.50
   0 -15   0    0.00    0.80
   0  15   0    0.40    0.50
   0  15   0   -0.30    0.50
  -1 -15   0   47.80    2.50
   1 -15   0   45.90    2.30
  -1 -15   0   47.60    2.40
  -1 -15   0   47.20    2.10
   1 -15   0   45.40    2.40
  -1  15   0   47.50    2.10
   1  15   0   45.50    2.20
   1  15   0   46.80    2.20
  -1  15   0   48.40    2.20
   2 -15   0   19.80    1.70
   2 -15   0   21.50    1.50
  -2 -15   0   21.10    1.50
  -2  15   0   19.60    1.30
   2  15   0   20.60    1.40
   2  15   0   19.70    1.30
   3 -15   0   14.60    1.30
  -3 -15   0   14.70    1.30
  -3 -15   0   14.00    1.10
   3  15   0   14.50    1.10
   3  15   0   12.40    1.10
  -4 -15   0    4.70    1.10
  -4 -15   0    3.20    0.70
   4 -15   0    3.50    0.70
   4  15   0    6.10    1.50
   4  15   0    5.10    0.70
  -5 -15   0    5.60    0.80
  -5 -15   0    5.90    0.80
   5 -15   0    5.30    0.80
  -5 -15   0    5.00    0.80
   5  15   0    5.80    0.80
   5  15   0    5.50    0.70
   5  15   0    5.70    0.60
  -6 -15   0    3.70    0.50
  -6 -15   0    3.40    0.70
  -6 -15   0    4.60    0.70
   6  15   0    5.70    0.70
   6  15   0    6.50    0.80
  -6  15   0    4.30    0.80
   0 -16   0   13.20    1.00
   0  16   0   13.50    1.10
   0  16   0    9.20    1.10
  -1 -16   0    7.30    1.50
  -1 -16   0    7.90    0.80
   1 -16   0    7.00    1.10
   1 -16   0    6.80    1.00
  -1  16   0    8.20    0.90
   1  16   0    6.70    0.90
  -1  16   0    6.30    0.80
   1  16   0    7.30    1.00
  -2 -16   0   10.60    1.20
   2 -16   0   10.80    1.20
  -2 -16   0    9.00    0.90
  -2  16   0    9.30    0.90
   2  16   0    9.50    1.00
   2  16   0    7.60    0.90
  -3 -16   0    1.90    0.50
   3 -16   0    2.60    0.60
  -3 -16   0    3.10    0.70
   3  16   0    2.50    0.60
   3  16   0    2.80    0.60
   4 -16   0    8.90    1.00
  -4 -16   0    6.50    0.70
  -4 -16   0    9.10    0.90
   4  16   0    9.50    0.90
   4  16   0    9.20    0.80
  -5 -16   0    7.10    0.80
  -5 -16   0    7.80    0.70
   5  16   0    9.20    0.90
   0 -17   0    0.40    0.50
   0  17   0   -0.10    0.50
   0  17   0    0.50    0.40
  -1 -17   0    3.50    0.60
  -1 -17   0    2.90    0.70
   1 -17   0    2.50    0.60
   1  17   0    3.00    0.60
   1  17   0    2.80    0.60
  -1  17   0    4.40    0.60
  -1  17   0    3.70    0.70
  -2 -17   0    0.40    0.40
   2 -17   0    0.20    0.40
  -2 -17   0    0.60    0.50
   2  17   0    0.40    0.40
  -2  17   0    0.50    0.50
   2  17   0    0.40    0.40
   3 -17   0    4.30    0.60
  -3 -17   0    5.30    0.90
  -3 -17   0    5.00    0.70
   3  17   0    5.60    0.70
   3  17   0    3.30    0.50
  12   0  -1  262.67    7.60
  12   0  -1  264.67    7.40
  11   0  -1   17.70    1.20
  11   0  -1   15.90    1.20
  11   0  -1   18.50    1.40
  11   0  -1   16.50    1.10
  10   0  -1    5.20    0.70
  10   0  -1    8.00    2.30
  10   0  -1    7.80    0.90
  10   0  -1    7.80    1.00
  10   0  -1   10.40    1.50
  10   0  -1    9.10    1.00
   9   0  -1    4.60    0.70
   9   0  -1    5.00    0.90
   9   0  -1    7.50    1.00
   9   0  -1    5.50    0.90
   9   0  -1    6.40    0.90
   9   0  -1    5.80    0.80
   8   0  -1    2.20    0.60
   8   0  -1    0.30    1.10
   8   0  -1    2.00    0.50
   8   0  -1    1.80    0.50
   8   0  -1    1.10    0.50
   7   0  -1   28.80    1.40
   7   0  -1   26.20    1.60
   7   0  -1   27.50    1.40
   7   0  -1   27.90    1.50
   7   0  -1   30.40    1.60
   7   0  -1   27.90    1.40
  -6   0   1    8.40    0.60
   6   0  -1    6.90    1.50
   6   0  -1    7.80    0.70
   6   0  -1    7.60    0.90
   6   0  -1    8.90    0.80
   6   0  -1    9.60    0.80
  -5   0   1    7.70    0.50
   5   0  -1    7.80    1.40
   4   0  -1   74.89    3.20
  -4   0   1   73.19    2.10
  -4   0   1   72.49    2.10
   3   0  -1   88.89    3.40
  -3   0   1   88.89    2.50
  -3   0   1   93.59    2.50
   1   0  -1    1.50    0.20
   1   0  -1    0.70    0.20
  -1   0   1    0.30    0.20
   1   0  -1    0.50    0.20
   1   0  -1    1.00    0.30
  -1   0   1    0.80    0.20
  -1   0  -1   10.50    0.50
   1   0   1    8.80    1.70
   1   0   1    9.70    0.50
  -1   0  -1   10.50    0.50
   1   0   1   11.10    0.60
   1   0   1    9.00    1.50
  -1   0  -1    9.90    0.50
   1   0   1    9.70    0.40
   1   0   1   10.10    0.40
   2   0   1   22.40    2.20
   2   0   1   16.20    1.70
  -2   0  -1   18.10    0.70
   2   0   1   17.80    1.10
  -2   0  -1   17.70    0.80
   3   0   1   17.40    1.50
   3   0   1   19.10    1.30
   3   0   1   20.30    1.40
  -3   0  -1   19.20    0.70
  -3   0  -1   17.50    0.80
  -3   0  -1   19.50    0.70
   4   0   1  378.36   11.20
   5   0   1    3.60    1.00
  -5   0  -1    3.90    0.40
  -5   0  -1    3.80    0.40
  -6   0  -1   13.70    0.70
   6   0   1   19.90    2.40
   6   0   1   14.60    1.10
   6   0   1   15.10    0.90
   6   0   1   14.90    1.10
   7   0   1    1.10    0.50
   7   0   1    0.30    0.50
   7   0   1    0.70    0.50
   7   0   1    0.30    0.50
   7   0   1   -0.40    0.80
   7   0   1    0.00    0.40
   8   0   1    5.20    0.90
   8   0   1    6.20    0.80
   8   0   1    5.20    0.90
   8   0   1    4.20    0.80
   8   0   1    3.30    1.40
   8   0   1    4.30    0.70
   9   0   1   -0.50    1.20
   9   0   1    0.10    0.50
   9   0   1   -0.40    0.60
   9   0   1    0.90    0.60
   9   0   1    0.20    0.50
  10   0   1 1351.36   35.40
  11   0   1   16.00    1.10
  11   0   1   15.00    1.30
  12   0   1    0.40    0.40
  12   0   1    0.50    0.40
  12  -1  -1   85.49    2.80
  12   1  -1   91.19    3.00
  12   1  -1   89.99    3.20
  11  -1  -1    6.60    0.90
  11  -1  -1    6.60    1.00
  11  -1  -1    6.90    0.90
  11  -1  -1    5.90    0.80
  11   1  -1    4.70    0.70
  11   1  -1    5.20    0.80
  10  -1  -1   25.70    1.70
  10  -1  -1   22.70    1.30
  10  -1  -1   25.00    1.50
  10  -1  -1   24.50    1.50
  10  -1  -1   17.70    3.20
  10  -1  -1   25.90    1.70
  10   1  -1   26.20    1.50
  10   1  -1   23.40    1.50
  10   1  -1   24.60    1.50
  10   1  -1   25.80    1.70
  10   1  -1   24.20    1.40
  10   1  -1   15.70    2.90
   9  -1  -1    0.80    0.60
   9  -1  -1    1.10    0.50
   9  -1  -1    0.80    0.60
   9  -1  -1    1.30    0.50
   9  -1  -1    0.40    0.40
   9   1  -1    0.70    0.60
   9   1  -1    0.80    0.50
   9   1  -1    0.60    0.40
   9   1  -1    1.00    0.50
   9   1  -1    0.80    0.50
   8  -1  -1    2.90    0.60
   8  -1  -1    2.20    0.60
   8  -1  -1    3.00    0.70
   8  -1  -1    3.60    0.60
   8  -1  -1    3.80    0.80
   8  -1  -1    2.80    1.40
   8   1  -1    2.70    0.60
   8   1  -1    2.30    0.70
   8   1  -1    3.40    0.70
   8   1  -1    3.40    0.70
   8   1  -1    3.70    1.50
   8   1  -1    2.10    0.60
   7  -1  -1    1.10    0.40
   7  -1  -1    2.00    0.50
   7  -1  -1    1.20    0.50
  -7  -1   1    1.00    0.30
   7  -1  -1   -0.10    0.80
   7  -1  -1    1.50    0.50
   7  -1  -1    1.20    0.50
   7   1  -1    1.20    0.50
   7   1  -1    1.10    0.40
   7   1  -1    1.00    1.10
   7   1  -1    0.70    0.40
   7   1  -1    0.80    0.50
   7   1  -1    1.20    0.50
   6  -1  -1   69.89    2.40
   6  -1  -1   65.19    2.40
   6  -1  -1   62.39    2.50
  -6  -1   1   67.29    2.30
   6  -1  -1   68.79    2.40
   6  -1  -1   69.19    3.80
   6  -1  -1   67.79    2.60
   6   1  -1   68.09    2.60
   6   1  -1   69.09    2.40
  -6   1   1   71.49    2.30
   6   1  -1   65.89    2.50
   6   1  -1   69.09    3.70
   6   1  -1   69.99    2.40
   6   1  -1   71.99    2.40
   5  -1  -1   66.49    3.40
  -5  -1   1   65.99    2.10
  -5  -1   1   62.99    2.10
  -5   1   1   67.29    2.20
  -5   1   1   63.09    2.10
   5   1  -1   66.89    3.30
  -4  -1   1  119.99    3.40
   4  -1  -1  114.99    4.50
   4   1  -1  121.79    4.60
  -4   1   1  121.49    3.50
  -3  -1   1   12.80    0.60
   3  -1  -1   11.90    1.30
  -3  -1   1   12.40    0.60
   3   1  -1   11.10    1.20
  -3   1   1   12.50    0.70
  -3   1   1   13.30    0.70
  -2  -1   1   69.09    2.10
   2  -1  -1   70.19    2.00
  -2  -1   1   70.09    2.10
   2  -1  -1   73.79    2.60
   2  -1  -1   71.79    4.00
  -2  -1   1   67.49    2.30
   2   1  -1   67.69    3.60
   2   1  -1   67.39    1.90
   2   1  -1   66.29    1.90
   2   1  -1   72.69    2.60
  -2   1   1   68.79    2.10
  -2   1   1   70.69    2.20
   1  -1  -1   18.50    0.90
  -1  -1   1   18.80    0.80
  -1  -1   1   19.60    0.90
   1  -1  -1   19.90    0.90
   1  -1  -1   19.60    0.90
   1   1  -1   15.70    0.80
  -1   1   1   16.80    0.80
   1   1  -1   18.60    0.90
   1   1  -1   19.90    0.80
  -1   1   1   19.10    0.80
   1   1  -1   19.20    2.20
   0   1  -1 2406.76   65.39
   0   1   1 2571.34   65.79
   1   1   1  555.54   16.40
   2  -1   1   68.29    2.50
  -2  -1  -1   66.99    2.00
  -2  -1  -1   68.89    2.10
  -2  -1  -1   68.39    2.10
   2  -1   1   64.49    1.80
   2  -1   1   62.19    3.80
   2   1   1   67.19    2.40
   2   1   1   68.39    3.70
  -2   1  -1   65.69    2.10
  -2   1  -1   65.59    2.10
  -2   1  -1   67.69    2.00
  -3  -1  -1  217.58    6.20
   3  -1   1  228.18    7.60
   3  -1   1  223.78    6.80
  -3  -1  -1  219.78    6.00
  -3   1  -1  223.18    6.00
   3   1   1  226.78    7.30
  -3   1  -1  212.78    6.10
   3   1   1  233.78    6.90
   3   1   1  223.28    7.40
  -4  -1  -1   52.99    1.70
   4  -1   1   56.29    2.70
  -4  -1  -1   52.59    1.80
  -4   1  -1   52.69    1.90
  -4   1  -1   53.89    1.70
   4   1   1   54.29    2.60
   5  -1   1   39.20    2.40
  -5  -1  -1   37.20    1.40
  -5   1  -1   37.10    1.40
   5   1   1   34.90    2.30
   6  -1   1   27.90    1.50
   6  -1   1   29.50    1.40
   6  -1   1   34.60    2.60
   6  -1   1   27.90    1.30
  -6  -1  -1   28.90    1.20
   6  -1   1   27.40    1.50
   6   1   1   31.10    1.70
   6   1   1   31.80    2.40
  -6   1  -1   30.80    1.20
   6   1   1   25.20    1.30
   6   1   1   26.80    1.40
   7  -1   1    0.70    0.50
   7  -1   1    0.90    0.50
   7  -1   1    0.50    0.60
   7  -1   1    0.40    0.50
   7  -1   1   -0.10    0.70
   7  -1   1    1.00    0.50
   7   1   1    1.70    1.00
   7   1   1    0.70    0.40
   7   1   1    1.50    0.50
   7   1   1    0.40    0.50
  -7   1  -1    1.00    0.30
   7   1   1    0.50    0.50
   7   1   1    0.20    0.40
   8  -1   1   11.20    1.00
   8  -1   1   14.10    2.50
   8  -1   1   12.40    1.30
   8  -1   1   11.10    1.10
   8  -1   1   11.40    1.10
   8  -1   1   11.30    1.00
   8   1   1   15.30    2.60
   8   1   1   11.70    1.00
   8   1   1   12.20    1.20
   8   1   1   12.10    1.20
   8   1   1   11.40    1.10
   8   1   1   11.70    1.00
   9  -1   1  101.99    3.70
   9  -1   1  104.69    6.20
   9  -1   1  101.79    3.50
   9  -1   1  104.49    3.80
   9  -1   1  106.69    3.60
   9  -1   1  100.69    3.90
   9   1   1  104.09    3.90
   9   1   1   93.39    5.90
   9   1   1  105.59    3.80
   9   1   1  102.29    3.60
   9   1   1  103.29    3.80
   9   1   1  101.89    3.50
  10  -1   1  185.28    5.80
  10  -1   1  193.18    6.20
  10  -1   1  191.78    6.10
  10  -1   1  189.28    5.80
  10   1   1  191.98    6.20
  10   1   1  194.38    5.90
  10   1   1  188.48    5.90
  10   1   1  198.98    6.00
  11  -1   1   18.70    1.90
  11  -1   1   17.70    1.30
  11  -1   1   20.00    1.30
  11   1   1   12.90    1.40
  11   1   1   17.10    1.20
  11   1   1   18.50    1.40
  12  -1   1   13.50    1.00
  12   1   1   14.60    0.90
  12   1   1   13.90    1.10
  12  -2  -1   43.10    1.70
  12   2  -1   42.20    1.70
  12   2  -1   42.60    1.70
  12   2  -1   42.90    1.90
  11  -2  -1    6.70    0.90
  11  -2  -1    6.80    0.90
  11  -2  -1    5.10    0.80
  11  -2  -1    6.20    0.80
  11   2  -1    5.70    0.80
  11   2  -1    6.30    0.80
  11   2  -1    3.70    0.70
  11   2  -1    6.20    0.80
  10  -2  -1    0.80    0.50
  10  -2  -1    0.50    0.50
  10  -2  -1    1.10    0.60
  10  -2  -1    0.90    0.60
  10   2  -1    0.80    0.60
  10   2  -1    1.30    1.60
  10   2  -1    1.10    0.60
  10   2  -1    0.80    0.50
  10   2  -1    0.90    0.50
   9  -2  -1    5.30    0.80
   9  -2  -1    6.50    2.10
   9  -2  -1    5.20    0.90
   9  -2  -1    3.70    0.70
   9  -2  -1    4.30    0.70
   9  -2  -1    3.80    0.70
   9   2  -1    5.10    0.90
   9   2  -1    5.40    0.90
   9   2  -1    4.30    0.70
   9   2  -1    5.70    0.80
   9   2  -1    5.50    1.90
   9   2  -1    4.00    0.70
   8  -2  -1   15.70    1.30
   8  -2  -1   15.50    1.20
   8  -2  -1   18.20    2.90
   8  -2  -1   16.20    1.10
   8  -2  -1   16.00    1.30
   8  -2  -1   17.50    1.10
   8   2  -1   16.10    1.30
   8   2  -1   15.80    1.20
   8   2  -1   16.20    1.10
   8   2  -1   15.10    1.20
   8   2  -1   16.50    2.70
   8   2  -1   13.90    1.10
   7  -2  -1   65.69    2.40
   7  -2  -1   66.09    2.40
   7  -2  -1   65.69    2.40
   7  -2  -1   73.29    4.20
   7  -2  -1   63.79    2.60
  -7  -2   1   63.09    2.40
   7  -2  -1   62.39    2.60
   7   2  -1   66.89    2.50
   7   2  -1   64.39    2.40
   7   2  -1   63.29    4.00
  -7   2   1   64.99    2.40
   7   2  -1   62.29    2.40
   7   2  -1   64.69    2.50
   7   2  -1   68.29    2.70
   6  -2  -1  221.98    6.80
   6  -2  -1  234.38    6.50
   6  -2  -1  227.28    6.70
   6  -2  -1  239.88    8.50
   6  -2  -1  236.78    6.80
  -6  -2   1  223.68    6.70
   6   2  -1  234.68    6.70
  -6   2   1  232.88    6.70
   6   2  -1  240.78    8.50
   6   2  -1  226.38    6.60
  -5  -2   1  279.67    7.90
   5  -2  -1  279.67    9.20
   5   2  -1  273.47    9.20
  -5   2   1  284.27    7.90
   4  -2  -1    3.40    1.80
   4  -2  -1    4.10    1.00
  -4  -2   1    3.70    0.50
  -4  -2   1    2.60    0.40
   4   2  -1    3.90    1.40
  -4   2   1    2.40    0.40
   4   2  -1    3.00    0.90
  -4   2   1    3.40    0.50
  -3  -2   1   98.39    3.40
   3  -2  -1  115.79    6.20
   3  -2  -1  106.09    3.90
  -3  -2   1  103.39    3.30
  -3  -2   1  105.79    3.20
  -3   2   1  105.99    3.30
  -3   2   1  103.69    3.40
  -3   2   1  102.19    3.30
   3   2  -1  107.59    3.90
   3   2  -1   98.29    5.00
   2  -2  -1    7.80    0.70
   2  -2  -1    9.40    2.70
   2  -2  -1    8.70    1.10
  -2  -2   1    8.20    0.60
  -2  -2   1    6.40    0.60
   2  -2  -1    5.90    0.50
  -2  -2   1    7.60    0.80
   2   2  -1    4.90    1.60
   2   2  -1    8.40    1.00
  -2   2   1    8.00    0.80
  -2   2   1    6.30    0.60
   2   2  -1    8.10    0.60
  -2   2   1    6.70    0.70
   1   2  -1 1017.30   29.20
   0  -2   1   11.60    0.90
   0  -2  -1   11.00    0.80
   0  -2   1    9.60    0.80
   0  -2  -1   11.20    0.80
   0  -2   1   11.70    0.90
   0  -2  -1   10.00    0.70
   0   2  -1    9.90    0.70
   0   2  -1    9.60    0.70
   0   2   1    9.20    2.60
   0   2  -1   10.20    0.80
   0   2  -1   12.10    2.40
   0   2   1   10.00    0.70
   0   2   1   10.90    0.70
  -1  -2  -1  222.58    6.30
  -1   2  -1  214.38    6.40
   1   2   1  243.18    9.00
   2  -2   1  695.23   21.20
   2   2   1  660.83   24.60
   3  -2   1   76.19    5.40
  -3  -2  -1   90.79    2.80
   3  -2   1   88.99    3.40
  -3  -2  -1   83.59    2.80
  -3  -2  -1   88.99    3.00
  -3   2  -1   87.79    3.00
   3   2   1   84.19    3.30
   3   2   1   91.59    4.70
  -3   2  -1   87.49    2.90
  -3   2  -1   92.69    2.80
   4  -2   1   -0.50    1.60
   4  -2   1    0.30    0.70
  -4  -2  -1    0.90    0.30
  -4  -2  -1    0.40    0.30
  -4   2  -1    0.70    0.40
  -4   2  -1    0.70    0.30
   4   2   1    1.30    1.40
   4   2   1    0.30    0.60
   4   2   1    0.00    1.00
  -5  -2  -1   58.59    2.10
   5  -2   1   60.19    3.20
  -5   2  -1   55.79    2.10
   5   2   1   58.39    3.10
   6  -2   1    4.30    0.70
   6  -2   1    4.10    0.60
  -6  -2  -1    3.80    0.60
   6  -2   1    4.30    1.20
   6  -2   1    4.70    0.70
   6   2   1    3.40    0.70
   6   2   1    3.20    1.10
   6   2   1    4.10    0.60
   6   2   1    5.40    0.70
  -6   2  -1    3.70    0.60
   6   2   1    4.80    0.80
   6   2   1    4.60    0.80
   7  -2   1    5.90    0.80
   7  -2   1    7.60    1.80
   7  -2   1    6.40    0.90
   7  -2   1    7.30    0.90
   7  -2   1    5.50    0.80
  -7  -2  -1    5.70    0.70
   7   2   1    6.90    0.90
   7   2   1    5.90    0.80
   7   2   1    6.30    0.90
   7   2   1    3.50    0.70
   7   2   1    5.00    1.40
  -7   2  -1    5.40    0.70
   7   2   1    5.30    0.70
   8  -2   1   17.80    1.40
   8  -2   1   19.90    1.30
   8  -2   1   19.70    1.20
   8  -2   1   21.20    3.00
   8  -2   1   16.80    1.40
   8   2   1   18.80    1.20
   8   2   1   19.10    1.40
   8   2   1   15.70    1.10
   8   2   1   18.90    1.40
   8   2   1   18.20    1.30
   8   2   1   22.00    3.10
   9  -2   1    0.40    0.50
   9  -2   1    1.00    0.60
   9  -2   1    0.90    0.50
   9  -2   1   -2.20    1.20
   9  -2   1    0.70    0.50
   9   2   1    1.00    0.60
   9   2   1    0.60    0.60
   9   2   1    0.90    0.50
   9   2   1    0.60    0.50
   9   2   1    2.50    1.50
  10  -2   1   81.89    3.30
  10  -2   1   87.79    3.10
  10  -2   1   76.89    3.20
  10  -2   1   83.89    3.00
  10   2   1   84.79    3.00
  10   2   1   75.09    5.40
  10   2   1   84.79    3.10
  10   2   1   80.09    3.40
  10   2   1   87.79    3.30
  11  -2   1   20.60    1.50
  11  -2   1   16.10    1.50
  11  -2   1   16.50    1.80
  11  -2   1   18.50    1.20
  11   2   1   18.60    1.20
  11   2   1   17.80    1.40
  12  -2   1    7.00    0.90
  12   2   1    6.30    0.80
  12   2   1    6.90    0.70
  12   2   1    5.20    0.70
  12  -3  -1   14.20    1.10
  12  -3  -1   17.70    1.10
  12   3  -1   17.00    1.20
  12   3  -1   17.90    1.20
  12   3  -1   16.30    1.00
  12   3  -1   18.80    1.10
  11  -3  -1   26.40    1.80
  11  -3  -1   24.10    1.40
  11   3  -1   22.90    1.60
  11   3  -1   23.10    1.60
  11   3  -1   24.90    1.40
  11   3  -1   24.70    1.40
  10  -3  -1    4.00    0.90
  10  -3  -1    3.30    0.70
  10  -3  -1    3.00    0.70
  10   3  -1    3.70    0.70
  10   3  -1    3.00    0.60
  10   3  -1    2.90    0.70
  10   3  -1    4.40    0.90
   9  -3  -1    2.80    0.80
   9  -3  -1    3.70    0.80
   9  -3  -1    3.50    0.70
   9  -3  -1    3.80    0.80
   9   3  -1    3.70    1.70
   9   3  -1    3.20    0.70
   9   3  -1    3.30    0.70
   9   3  -1    4.10    0.70
   9   3  -1    3.50    0.80
   8  -3  -1    8.00    0.80
   8  -3  -1    8.70    1.00
   8  -3  -1    7.40    1.00
   8  -3  -1   11.20    1.20
   8  -3  -1    7.90    0.90
   8  -3  -1    5.00    1.80
   8   3  -1    8.80    2.00
   8   3  -1    5.10    0.90
   8   3  -1    7.00    0.90
   8   3  -1    8.50    1.00
  -8   3   1    8.80    1.30
   8   3  -1   10.60    1.20
   7  -3  -1   22.70    1.30
   7  -3  -1   23.70    3.00
   7  -3  -1   21.50    1.20
   7  -3  -1   20.80    1.40
   7  -3  -1   21.10    1.40
  -7  -3   1   23.50    1.50
   7  -3  -1   22.40    1.20
   7   3  -1   21.30    1.30
   7   3  -1   21.70    1.20
   7   3  -1   23.30    1.30
   7   3  -1   25.90    3.00
   7   3  -1   22.10    1.50
  -7   3   1   23.50    1.40
   6  -3  -1  779.52   22.80
   6  -3  -1  774.72   20.40
   6  -3  -1  771.82   20.80
   6  -3  -1  777.32   20.70
   6   3  -1  790.12   22.80
   6   3  -1  780.12   20.70
   6   3  -1  793.72   20.50
   6   3  -1  769.32   20.80
   5  -3  -1   46.20    2.90
  -5  -3   1   47.90    2.10
   5   3  -1   41.70    2.80
  -5   3   1   48.30    2.10
   4  -3  -1  182.08   14.00
   4  -3  -1  215.08    7.30
  -4  -3   1  219.48    6.60
  -4   3   1  224.58    6.50
   4   3  -1  219.08    7.30
   4   3  -1  221.18    9.00
  -3  -3   1   41.40    2.00
   3  -3  -1   55.69    6.30
   3  -3  -1   42.60    1.70
  -3  -3   1   39.00    1.80
  -3  -3   1   43.70    1.90
   3  -3  -1   47.00    2.40
  -3   3   1   43.50    2.00
  -3   3   1   41.00    1.80
   3   3  -1   42.00    2.20
   3   3  -1   41.40    3.80
   3   3  -1   45.00    1.50
  -3   3   1   38.50    1.90
   2  -3  -1   77.49    2.80
  -2  -3   1   81.19    2.80
  -2  -3   1   72.59    2.90
   2  -3  -1   79.09    2.80
  -2  -3   1   74.49    2.80
   2   3  -1   77.19    2.60
  -2   3   1   75.09    2.70
   2   3  -1   84.19    5.50
   2   3  -1   74.69    2.50
   1  -3  -1  124.59    4.10
  -1  -3   1  117.39    3.90
   1  -3  -1  124.19    4.00
  -1  -3   1  124.09    4.20
  -1  -3   1  131.19    4.10
   1   3  -1  124.29    3.90
   1   3  -1  122.99    3.90
  -1   3   1  124.99    8.00
   1   3  -1  112.99    6.50
  -1   3   1  129.99    4.00
  -1   3   1  124.39    4.10
   0  -3   1  145.29    4.60
   0  -3   1  142.09    4.70
   0  -3  -1  148.59    4.70
   0  -3  -1  145.79    4.50
   0   3  -1  142.09    4.40
   0   3  -1  155.88    7.90
   0   3   1  147.49    4.60
   0   3  -1  142.79    4.50
   0   3   1  149.19    8.10
  -1  -3  -1  113.99    3.70
  -1  -3  -1  119.79    3.80
  -1  -3  -1  111.09    3.70
   1   3   1  117.69    3.70
  -1   3  -1  109.29    3.70
  -1   3  -1  109.89    7.40
   1   3   1  106.59    3.50
   1   3   1  116.39    6.80
  -1   3  -1  107.29    3.80
  -1   3  -1  112.79    3.60
  -2  -3  -1   40.10    1.70
   2  -3   1   35.50    1.60
   2  -3   1   43.80    5.80
  -2  -3  -1   34.90    1.70
  -2  -3  -1   39.10    1.70
  -2   3  -1   37.50    1.80
  -2   3  -1   35.90    1.90
   2   3   1   36.40    1.40
   2   3   1   32.90    4.00
  -2   3  -1   35.20    1.60
   2   3   1   35.20    1.60
   3  -3   1   16.00    4.50
   3  -3   1   13.50    1.50
  -3  -3  -1   14.50    1.00
  -3  -3  -1   16.00    1.10
  -3  -3  -1   14.20    1.00
   3   3   1   14.10    0.70
  -3   3  -1   14.10    1.10
  -3   3  -1   14.30    1.10
   3   3   1   17.10    1.60
  -3   3  -1   15.20    1.00
   3   3   1   12.80    2.40
   4  -3   1  313.37   12.50
  -4  -3  -1  298.27    8.70
   4  -3   1  304.17    9.60
  -4   3  -1  314.57    8.70
   4   3   1  304.47    9.50
   4   3   1  297.67   11.10
   5  -3   1  504.05   14.70
   5  -3   1  491.15   14.80
   5   3   1  475.55   14.70
   6  -3   1   11.20    1.90
   6  -3   1   10.70    1.00
   6  -3   1   11.90    0.90
   6  -3   1   13.30    1.00
   6   3   1   11.60    0.90
   6   3   1   10.80    1.00
   6   3   1   10.70    1.80
  -6   3  -1   10.30    1.20
   6   3   1   10.80    1.00
   6   3   1   11.60    0.90
   7  -3   1    0.40    0.40
   7  -3   1    0.40    1.00
   7  -3   1    0.60    0.50
   7  -3   1    0.00    0.50
   7  -3   1    0.00    0.50
  -7  -3  -1    0.60    0.40
   7   3   1    1.40    0.50
   7   3   1    0.60    0.50
  -7   3  -1    0.50    0.40
   7   3   1    1.30    0.50
   7   3   1   -0.30    0.90
   7   3   1    1.30    0.50
   8  -3   1    3.50    0.80
   8  -3   1    5.20    0.80
   8  -3   1    6.50    0.90
   8  -3   1    5.50    0.90
   8   3   1    4.50    0.80
   8   3   1    6.60    1.90
   8   3   1    5.90    0.80
   8   3   1    3.10    0.70
   8   3   1    4.40    0.80
   9  -3   1   74.29    3.00
   9  -3   1   77.19    2.90
   9  -3   1   74.89    2.80
   9  -3   1   72.09    3.10
   9   3   1   71.79    5.00
   9   3   1   79.19    3.10
   9   3   1   77.79    2.90
   9   3   1   72.89    3.20
   9   3   1   74.19    2.80
  10  -3   1   42.00    2.20
  10  -3   1   40.80    1.90
  10  -3   1   43.50    1.90
  10  -3   1   37.90    2.00
  10   3   1   44.90    2.30
  10   3   1   41.70    2.10
  10   3   1   40.80    1.90
  10   3   1   37.70    4.40
  10   3   1   41.40    2.00
  11  -3   1   15.00    1.10
  11  -3   1   14.80    1.60
  11   3   1   18.90    1.40
  11   3   1   17.00    1.40
  11   3   1   17.70    1.40
  12  -3   1    2.60    0.60
  12   3   1    4.20    0.60
  12   3   1    3.20    0.60
  12  -4  -1   36.70    1.90
  12  -4  -1   37.00    1.50
  12   4  -1   38.90    1.70
  12   4  -1   34.30    1.60
  12   4  -1   34.30    1.60
  12   4  -1   35.60    1.50
  11  -4  -1    4.50    1.20
  11  -4  -1    3.30    1.10
  11   4  -1    3.20    0.90
  11   4  -1    3.10    0.70
  11   4  -1    3.20    0.90
  11   4  -1    2.70    0.60
  10  -4  -1   13.20    1.30
  10  -4  -1   14.00    1.20
  10   4  -1   13.30    1.20
  10   4  -1   12.30    1.10
  10   4  -1    9.50    2.40
  10   4  -1   12.40    1.10
  10   4  -1   13.20    1.30
   9  -4  -1   12.20    1.10
   9  -4  -1   11.30    1.00
   9  -4  -1   12.30    1.20
   9  -4  -1    9.50    1.10
   9   4  -1   12.00    1.20
   9   4  -1   12.40    1.30
   9   4  -1    8.30    2.30
   9   4  -1   12.70    1.10
   9   4  -1    8.70    1.00
   8  -4  -1    1.10    0.60
   8  -4  -1    0.80    0.50
   8  -4  -1    1.40    0.60
   8  -4  -1    1.70    0.60
   8   4  -1    1.50    0.60
   8   4  -1    1.80    1.30
   8   4  -1    1.10    0.50
   8   4  -1    0.90    0.60
   8   4  -1    0.50    0.50
  -7  -4   1   37.80    2.20
   7  -4  -1   38.90    1.80
   7  -4  -1   39.10    1.70
   7  -4  -1   36.70    1.90
   7   4  -1   40.70    2.00
   7   4  -1   37.20    1.80
   7   4  -1   39.90    1.90
   7   4  -1   41.20    1.80
  -7   4   1   39.20    2.10
   7   4  -1   41.00    3.30
   6  -4  -1  282.47    7.70
   6  -4  -1  267.67    7.90
  -6  -4   1  266.77    8.50
   6  -4  -1  267.77    7.60
   6  -4  -1  266.27    7.90
   6  -4  -1  273.37    9.90
   6   4  -1  276.47    7.90
   6   4  -1  278.17    9.90
  -6   4   1  276.37    8.40
   6   4  -1  281.87    7.70
   6   4  -1  267.37    7.80
   6   4  -1  266.97    7.70
   5  -4  -1    8.30    0.70
   5  -4  -1    9.30    1.00
   5  -4  -1    8.20    1.40
   5  -4  -1    7.10    1.50
  -5  -4   1    7.40    1.00
   5   4  -1    7.80    0.80
   5   4  -1    8.30    0.80
   5   4  -1    7.30    0.80
   5   4  -1    7.10    1.50
   5   4  -1    6.80    2.50
  -5   4   1    7.10    1.00
  -4  -4   1   36.50    1.90
   4   4  -1   33.80    2.30
  -4   4   1   31.80    1.80
  -3  -4   1   94.19    3.50
   3  -4  -1   84.79    3.20
  -3  -4   1   87.79    3.60
   3   4  -1   89.99    3.00
  -3   4   1   89.99    3.30
   3   4  -1   90.49    3.70
   3   4  -1   91.09    6.40
  -3   4   1   88.39    3.50
  -2  -4   1  115.29    4.20
   2  -4  -1  110.19    3.90
   2  -4  -1  113.69    4.10
  -2  -4   1  117.99    4.10
  -2   4   1  116.19    4.00
  -2   4   1  122.69    4.20
   2   4  -1  114.79    3.80
   2   4  -1  114.99    7.30
   2   4  -1  113.19    3.80
  -1  -4   1   82.99    3.20
  -1  -4   1   89.59    3.40
   1  -4  -1   85.19    3.30
   1  -4  -1   83.59    3.20
  -1   4   1   87.49    3.10
  -1   4   1   71.69    7.80
  -1   4   1   77.99    3.20
   1   4  -1   86.79    3.00
   1   4  -1   84.79    3.10
   1   4  -1   92.79    6.60
   0  -4  -1   13.60    1.10
   0  -4   1   12.50    1.30
   0  -4   1   13.10    1.30
   0  -4  -1   13.50    1.30
   0   4  -1   12.40    1.00
   0   4  -1   14.30    3.90
   0   4   1   15.70    3.90
   0   4   1    9.90    1.10
   0   4   1   11.40    1.10
   0   4  -1   12.00    1.00
   1  -4   1  100.29    3.60
  -1  -4  -1  101.59    3.60
   1  -4   1  100.59    3.70
  -1  -4  -1  101.29    3.80
  -1   4  -1   98.79    3.60
  -1   4  -1   95.59    3.40
   1   4   1  104.79    3.50
   1   4   1   94.49    7.00
   1   4   1   98.39    3.50
  -1   4  -1   96.69    8.30
  -2  -4  -1  371.56   10.70
   2   4   1  358.76   14.50
  -2   4  -1  368.66   10.60
  -3  -4  -1   16.30    1.40
  -3  -4  -1   16.80    1.20
  -3   4  -1   17.20    1.20
   3   4   1   18.40    1.50
   3   4   1   13.20    3.00
   3   4   1   16.50    1.00
  -3   4  -1   15.90    1.20
  -5  -4  -1   26.40    1.70
   5  -4   1   27.10    1.40
   5  -4   1   26.30    1.30
   5   4   1   24.50    3.30
   5   4   1   26.50    1.30
   5   4   1   27.90    1.50
   5   4   1   25.50    1.30
   5   4   1   28.60    2.20
   5   4   1   24.80    1.40
  -5   4  -1   24.60    1.50
   6  -4   1   10.30    1.00
   6  -4   1   11.00    0.90
  -6  -4  -1   10.20    1.20
   6   4   1   11.50    2.00
   6   4   1   10.60    0.90
   6   4   1    9.60    0.80
   6   4   1   10.20    1.00
   6   4   1   10.70    1.00
  -6   4  -1   11.00    1.20
  -7  -4  -1   17.80    1.50
   7  -4   1   16.10    1.30
   7  -4   1   17.30    1.10
   7   4   1   17.70    1.20
   7   4   1   16.00    1.20
  -7   4  -1   17.00    1.40
   7   4   1   19.60    2.70
   8  -4   1   23.60    1.60
   8  -4   1   26.30    1.50
   8  -4   1   24.70    1.40
   8   4   1   26.60    1.50
   8   4   1   26.00    1.60
   8   4   1   24.80    3.20
   8   4   1   25.60    1.70
   8   4   1   25.10    1.50
  -8   4  -1   26.60    1.70
   9   4   1    5.20    2.00
  10  -4   1   25.00    1.50
  10  -4   1   25.80    1.70
  10   4   1   26.20    1.50
  10   4   1   25.50    1.50
  10   4   1   25.70    1.70
  10   4   1   26.20    1.60
  11  -4   1    2.60    0.60
  11  -4   1    3.80    0.80
  11   4   1    4.10    0.60
  11   4   1    5.40    1.00
  11   4   1    3.00    0.60
  11   4   1    3.50    0.60
  12  -4   1    0.70    0.60
  12   4   1    1.50    0.50
  12   4   1    1.10    0.40
  12   4   1    1.20    0.50
  12  -5  -1    4.10    0.70
  12   5  -1    3.40    0.50
  12   5  -1    4.40    0.60
  12   5  -1    4.10    0.60
  12   5  -1    3.40    0.60
  11  -5  -1   48.40    2.00
  11  -5  -1   44.70    2.10
  11   5  -1   48.70    2.20
  11   5  -1   49.40    2.00
  11   5  -1   47.70    2.00
  11   5  -1   46.40    2.00
  10  -5  -1    5.10    0.80
  10  -5  -1    7.20    1.10
  10   5  -1    7.70    0.90
  10   5  -1    5.90    0.80
  10   5  -1    5.80    0.90
  10   5  -1    6.30    0.90
   9  -5  -1   39.10    2.20
   9  -5  -1   38.60    1.90
   9   5  -1   39.40    2.00
   9   5  -1   37.00    1.90
   9   5  -1   43.90    2.90
   9   5  -1   38.10    4.40
   9   5  -1   38.10    1.90
   8  -5  -1    8.80    1.10
   8  -5  -1    8.80    1.00
  -8  -5   1   10.70    1.50
  -8   5   1   11.20    1.40
   8   5  -1    8.90    1.00
   8   5  -1    8.00    0.90
   8   5  -1    9.10    1.10
   8   5  -1    9.30    2.30
   8   5  -1    9.80    1.20
   7  -5  -1    0.60    0.80
  -7  -5   1    0.00    0.40
   7  -5  -1    0.40    0.40
   7  -5  -1    0.20    0.50
   7   5  -1    1.60    1.20
   7   5  -1    0.40    0.40
   7   5  -1    0.80    0.60
   7   5  -1    0.50    0.40
   7   5  -1    0.30    0.50
   7   5  -1    0.60    0.60
  -7   5   1    0.00    0.40
   6  -5  -1   58.99    2.50
   6  -5  -1   60.59    2.30
   6  -5  -1   55.59    2.20
   6  -5  -1   57.69    2.50
  -6  -5   1   58.89    3.10
   6   5  -1   61.09    2.40
   6   5  -1   57.59    2.30
  -6   5   1   61.69    2.90
   6   5  -1   58.09    2.40
   6   5  -1   60.89    2.30
   6   5  -1   59.69    2.30
  -5  -5   1   14.20    1.90
   5  -5  -1   14.60    1.00
  -5   5   1   15.80    0.90
   5   5  -1   14.40    1.00
   5   5  -1   11.80    3.70
   5   5  -1   13.70    1.10
   5   5  -1   15.60    1.10
   5   5  -1   16.20    2.10
  -4  -5   1   18.20    0.90
  -4  -5   1   15.20    1.60
   4   5  -1   14.70    1.90
  -4   5   1   18.70    0.90
   4   5  -1   13.40    3.70
  -4   5   1   19.30    1.60
  -4   5   1   17.30    1.40
  -3  -5   1  214.08    6.00
   3  -5  -1  220.98    6.90
  -3  -5   1  221.48    7.10
  -3  -5   1  207.58    7.30
  -3   5   1  220.98    6.90
  -3   5   1  220.48    7.20
   3   5  -1  215.78    7.30
   3   5  -1  221.18    6.60
  -3   5   1  213.58    6.00
   3   5  -1  219.38   11.40
  -2  -5   1   10.40    0.70
  -2  -5   1   10.90    1.40
  -2  -5   1    9.40    1.20
   2  -5  -1   12.80    1.40
  -2   5   1    9.90    0.70
   2   5  -1   12.20    1.20
  -2   5   1    9.80    1.10
   2   5  -1   12.80    3.60
  -2   5   1   10.40    1.30
  -1  -5   1   51.29    2.50
   1  -5  -1   51.79    2.50
   1  -5  -1   49.50    2.50
  -1  -5   1   49.10    2.60
   1   5  -1   49.99    6.60
  -1   5   1   45.80    7.30
  -1   5   1   48.40    2.40
   1   5  -1   52.19    2.30
   1   5  -1   51.29    2.40
   0  -5   1  295.47    9.00
   0  -5   1  285.97    9.10
   0   5  -1  287.77    8.70
   0   5  -1  276.97   14.10
   0   5   1  313.07    8.80
   0   5   1  283.07    8.80
   0   5   1  321.47   14.60
  -1  -5  -1   52.29    2.70
  -1  -5  -1   55.99    2.60
   1  -5   1   51.19    2.50
   1  -5   1   56.69    2.70
  -1   5  -1   51.59    2.40
   1   5   1   56.29    6.60
  -1   5  -1   52.59    2.50
   1   5   1   52.49    2.50
  -1   5  -1   55.69    7.70
   1   5   1   52.59    2.30
  -2  -5  -1  117.39    3.60
  -2  -5  -1  127.29    4.60
  -2  -5  -1  134.49    4.90
  -2   5  -1  134.99    4.70
   2   5   1  123.09    8.40
  -2   5  -1  130.79    4.50
   2   5   1  135.39    4.50
  -2   5  -1  123.29    3.70
  -3  -5  -1  140.09    5.50
  -3  -5  -1  150.28    4.30
  -3  -5  -1  154.28    5.40
  -3   5  -1  155.78    4.40
   3   5   1  157.98    4.90
   3   5   1  157.18    5.60
   3   5   1  147.49    9.50
  -3   5  -1  148.69    5.40
  -3   5  -1  155.98    5.20
  -4  -5  -1    4.60    0.90
  -4  -5  -1    5.40    0.50
  -4   5  -1    5.10    0.90
   4   5   1    5.50    2.90
   4   5   1    5.70    1.20
  -4   5  -1    5.50    0.60
   5  -5   1  244.78    7.00
  -5  -5  -1  246.88    8.00
   5  -5   1  215.58    7.40
   5  -5   1  249.08    7.20
   5   5   1  249.58    8.80
   5   5   1  249.58    7.20
   5   5   1  238.28    7.00
   5   5   1  241.18    7.00
   5   5   1  267.97    7.40
  -5   5  -1  247.58    6.80
  -5   5  -1  252.27    7.80
   5   5   1  245.28   11.50
  -6  -5  -1    0.90    0.50
   6  -5   1    4.90    2.50
   6  -5   1    1.60    0.60
   6  -5   1    1.00    0.50
   6   5   1    1.20    0.50
   6   5   1    1.40    0.50
  -6   5  -1    0.50    0.50
   6   5   1    0.80    0.40
   6   5   1    1.50    0.60
   7  -5   1    4.80    0.70
  -7  -5  -1    3.90    1.00
   7  -5   1    4.60    0.80
   7   5   1    6.30    0.80
   7   5   1    3.90    0.70
   7   5   1    3.60    0.60
   7   5   1    3.80    1.50
  -7   5  -1    4.90    1.00
   8  -5   1   12.60    1.30
  -8  -5  -1   14.70    1.70
   8  -5   1   15.10    1.20
  -8   5  -1   14.80    1.60
   8   5   1   16.10    2.70
   8   5   1   14.00    1.20
   8   5   1   13.10    1.10
   8   5   1   13.00    1.30
   8   5   1   12.90    1.20
   9  -5   1   21.50    1.60
   9  -5   1   21.60    1.40
   9   5   1   16.60    2.80
   9   5   1   23.00    1.40
   9   5   1   22.70    1.60
   9   5   1   22.00    1.50
   9   5   1   21.10    1.40
  10  -5   1   11.20    1.10
  10  -5   1   13.70    1.30
  10   5   1   13.00    1.10
  10   5   1   13.30    1.20
  10   5   1   14.10    1.30
  10   5   1   13.40    1.10
  11  -5   1   26.50    1.60
  11  -5   1   28.40    1.40
  11   5   1   27.70    1.40
  11   5   1   26.40    1.50
  11   5   1   27.40    1.40
  11   5   1   26.80    1.30
  12  -5   1    2.90    0.50
  12  -5   1    3.00    0.50
  12   5   1    2.70    0.50
  12   5   1    2.60    0.50
  12   5   1    3.20    0.50
  12  -6  -1    1.30    0.40
  12  -6  -1    0.90    0.40
  12   6  -1    1.50    0.40
  12   6  -1    1.30    0.40
  12   6  -1    0.90    0.40
  11  -6  -1   14.70    1.20
  11  -6  -1   13.50    1.10
  11   6  -1   13.90    1.10
  11   6  -1   13.80    1.00
  11   6  -1   13.10    1.00
  11   6  -1   13.90    1.00
  10  -6  -1    3.40    0.70
  10  -6  -1    3.00    0.60
  10   6  -1    3.60    0.70
  10   6  -1    5.00    0.90
  10   6  -1    3.10    0.70
  10   6  -1    2.70    0.60
   9  -6  -1    4.20    0.70
   9  -6  -1    6.10    1.00
   9   6  -1    5.50    2.00
   9   6  -1    5.40    0.80
   9   6  -1    4.40    0.70
   9   6  -1    3.60    0.70
   9   6  -1    4.30    0.80
   8  -6  -1    7.00    1.00
   8  -6  -1    6.10    0.90
  -8  -6   1    5.90    1.30
  -8   6   1    6.50    1.20
   8   6  -1    8.70    2.20
   8   6  -1    6.30    0.90
   8   6  -1    8.50    1.00
   8   6  -1    5.90    0.90
   8   6  -1    6.40    0.90
  -7  -6   1    4.10    1.10
   7  -6  -1    4.30    0.70
   7  -6  -1    5.20    0.90
  -7   6   1    5.40    1.10
   7   6  -1    5.80    1.00
   7   6  -1    5.00    1.80
   7   6  -1    4.20    0.70
   7   6  -1    5.00    0.90
   7   6  -1    4.50    0.80
  -7   6   1    5.10    0.70
   7   6  -1    3.30    0.70
   6  -6  -1   12.70    1.20
   6  -6  -1   11.10    1.10
  -6  -6   1   11.50    0.80
  -6  -6   1   13.00    1.80
   6  -6  -1   11.80    1.00
   6   6  -1   12.60    1.10
   6   6  -1   10.60    1.00
   6   6  -1   11.90    1.20
   6   6  -1   11.50    0.90
  -6   6   1   13.00    1.60
   6   6  -1   12.20    1.00
   6   6  -1   10.10    3.60
   6   6  -1   11.10    2.10
  -6   6   1   13.00    0.90
   5  -6  -1   26.80    1.50
   5  -6  -1   25.80    1.50
  -5  -6   1   27.10    2.10
   5  -6  -1   27.40    1.40
  -5  -6   1   25.50    1.30
   5   6  -1   27.30    1.50
   5   6  -1   27.30    1.50
   5   6  -1   26.10    1.30
   5   6  -1   31.40    2.60
   5   6  -1   26.50    1.40
   5   6  -1   26.00    1.30
   5   6  -1   32.80    5.60
   5   6  -1   31.90    1.30
  -5   6   1   29.30    2.00
   4  -6  -1   31.40    1.60
  -4  -6   1   31.10    1.30
   4  -6  -1   30.40    1.40
   4  -6  -1   30.90    1.50
  -4  -6   1   32.80    2.30
   4  -6  -1   33.70    1.60
  -4   6   1   31.60    2.20
   4   6  -1   30.50    1.50
   4   6  -1   30.70    1.50
   4   6  -1   24.40    4.60
  -4   6   1   32.50    1.40
   4   6  -1   32.40    2.40
  -4   6   1   36.60    2.20
   4   6  -1   31.10    1.40
  -3  -6   1   24.00    1.10
  -3  -6   1   24.40    1.90
   3  -6  -1   25.80    1.90
  -3  -6   1   24.20    2.00
  -3   6   1   26.10    2.00
   3   6  -1   16.10    4.50
   3   6  -1   26.50    1.60
  -3   6   1   24.90    1.10
  -3   6   1   24.50    1.80
  -2  -6   1   25.20    1.10
  -2  -6   1   26.20    1.90
   2  -6  -1   26.90    1.90
  -2  -6   1   25.70    2.00
  -2   6   1   25.90    1.10
  -2   6   1   26.00    1.80
   2   6  -1   22.30    1.60
  -2   6   1   27.60    1.90
   2   6  -1   22.80    5.30
   1   6  -1 1253.77   41.10
   0  -6  -1   51.79    1.80
   0  -6   1   51.19    2.70
   0  -6   1   51.49    1.80
   0  -6   1   52.69    3.40
   0   6   1   52.89    2.60
   0   6  -1   42.70    7.40
   0   6   1   55.39    2.80
   0   6   1   52.09    1.80
   0   6  -1   49.80    1.80
   0   6  -1   58.79    3.20
   0   6  -1   51.79    2.50
   0   6   1   56.99    8.10
  -1  -6  -1   10.70    1.40
   1  -6   1    7.70    1.30
  -1  -6  -1   12.30    1.60
   1  -6   1   10.70    1.40
  -1  -6  -1   10.40    0.80
   1   6   1   11.30    1.40
   1   6   1    9.70    4.10
   1   6   1   11.00    1.30
  -1   6  -1   10.40    1.20
  -1   6  -1   10.50    1.30
  -2  -6  -1   89.49    4.10
  -2  -6  -1   88.39    3.90
  -2   6  -1   91.99    3.90
  -2   6  -1   93.39    3.70
   2   6   1  100.49    8.80
  -2   6  -1   93.09    2.90
   2   6   1   93.89    3.70
  -3  -6  -1   34.60    2.40
  -3  -6  -1   33.80    1.40
  -3  -6  -1   35.40    2.30
   3   6   1   38.30    6.00
   3   6   1   34.70    2.30
  -3   6  -1   35.50    2.10
  -3   6  -1   33.30    2.20
   3   6   1   35.40    1.90
  -3   6  -1   34.70    1.40
  -4  -6  -1   79.79    3.70
   4  -6   1   78.79    2.60
   4  -6   1   80.59    3.00
   4  -6   1   78.19    2.80
   4  -6   1   73.49    2.60
  -4  -6  -1   76.79    2.50
   4  -6   1   77.29    2.90
   4   6   1   77.29    3.90
   4   6   1   76.29    2.60
   4   6   1   73.99    2.70
   4   6   1   73.69    2.60
   4   6   1   75.89    2.50
   4   6   1   88.09    7.70
  -4   6  -1   79.79    2.60
  -4   6  -1   81.79    3.50
  -5  -6  -1   17.10    1.40
   5  -6   1   14.80    1.00
   5  -6   1   14.80    1.20
   5  -6   1   15.10    1.10
  -5  -6  -1   13.40    1.70
  -5   6  -1   15.70    1.70
   5   6   1    8.60    3.90
   5   6   1   15.70    1.10
   5   6   1   15.70    1.00
   5   6   1   13.70    1.20
   5   6   1   18.60    2.50
   5   6   1   16.10    1.10
  -5   6  -1   15.30    0.90
   6  -6   1    4.00    0.80
  -6  -6  -1    4.00    0.60
   6  -6   1    4.10    0.70
  -6  -6  -1    3.30    0.90
   6   6   1    2.90    0.70
   6   6   1    3.60    0.70
   6   6   1    2.60    0.60
  -6   6  -1    3.00    0.50
  -6   6  -1    2.70    0.80
   6   6   1    2.90    0.60
   6   6   1    1.50    2.90
   6   6   1    3.70    1.40
   7  -6   1    4.90    0.70
   7  -6   1    5.80    0.90
  -7  -6  -1    5.80    1.40
  -7   6  -1    4.70    0.60
   7   6   1    5.10    1.80
  -7   6  -1    6.20    1.20
   7   6   1    4.60    0.80
   7   6   1    4.70    0.80
   7   6   1    3.70    0.70
   7   6   1    4.10    0.70
   8  -6   1   42.40    2.00
   8  -6   1   45.10    2.30
  -8  -6  -1   44.90    2.90
   8   6   1   47.50    2.10
   8   6   1   44.20    4.60
  -8   6  -1   44.60    2.70
   8   6   1   45.20    2.20
   8   6   1   47.40    2.30
   8   6   1   43.00    2.00
   9  -6   1   29.60    1.60
   9  -6   1   27.30    1.80
   9   6   1   28.00    1.60
   9   6   1   30.20    1.60
   9   6   1   28.10    1.80
   9   6   1   28.80    1.70
  10  -6   1    8.70    1.10
  10  -6   1    8.80    1.00
  10   6   1    8.60    1.10
  10   6   1    9.30    1.10
  10   6   1    8.40    0.90
  11  -6   1    8.20    1.00
  11  -6   1    7.10    0.70
  11   6   1    8.60    0.80
  11   6   1    8.60    0.80
  11   6   1    8.20    0.90
  11   6   1    8.70    0.90
  11  -7  -1   49.90    2.10
  11  -7  -1   52.09    2.00
  11   7  -1   51.59    1.90
  11   7  -1   48.30    2.00
  11   7  -1   46.70    2.00
  11   7  -1   50.49    1.90
  10  -7  -1    0.50    0.50
  10  -7  -1    0.10    0.60
  10   7  -1    0.20    0.50
  10   7  -1    0.10    0.40
  10   7  -1    0.60    0.50
  10   7  -1    0.60    0.50
   9  -7  -1    4.90    1.00
   9  -7  -1    4.40    0.80
   9   7  -1    5.10    2.00
  -9   7   1    4.90    1.00
   9   7  -1    4.80    0.80
   9   7  -1    5.20    0.90
   9   7  -1    5.60    0.80
   9   7  -1    4.70    0.80
  -8  -7   1    9.60    1.00
  -8  -7   1    5.50    1.40
   8  -7  -1    5.50    0.80
   8  -7  -1    7.20    1.10
   8   7  -1   10.10    2.60
   8   7  -1    6.90    1.00
   8   7  -1    9.10    1.20
   8   7  -1    5.40    0.80
  -8   7   1    8.60    0.90
   8   7  -1    7.50    1.00
  -8   7   1    8.80    1.50
   8   7  -1    7.40    1.00
  -7  -7   1   24.60    1.30
  -7  -7   1   19.30    2.40
   7  -7  -1   22.00    1.40
   7  -7  -1   22.00    1.50
   7   7  -1   21.40    1.30
  -7   7   1   21.00    1.20
   7   7  -1   19.90    1.40
  -7   7   1   24.50    2.40
   7   7  -1   21.30    1.50
   7   7  -1   19.90    1.40
   7   7  -1   21.80    1.50
   7   7  -1   21.00    3.20
   6  -7  -1   25.10    1.40
  -6  -7   1   26.40    1.30
   6  -7  -1   25.30    1.60
  -6  -7   1   26.00    2.80
   6  -7  -1   26.40    1.60
   6   7  -1   26.30    6.00
   6   7  -1   25.70    3.30
   6   7  -1   24.90    1.40
   6   7  -1   24.50    1.50
  -6   7   1   26.40    2.10
  -6   7   1   26.10    1.30
   6   7  -1   24.60    1.60
   5  -7  -1    6.30    0.80
   5  -7  -1    8.00    1.00
  -5  -7   1    5.60    1.30
  -5  -7   1    6.70    0.70
   5  -7  -1    5.00    0.70
   5  -7  -1    6.60    0.90
   5   7  -1    5.30    0.70
   5   7  -1    7.10    0.90
   5   7  -1    7.10    0.80
  -5   7   1    5.90    1.20
   5   7  -1    7.70    1.70
   5   7  -1    6.80    0.90
   5   7  -1    8.30    0.80
   5   7  -1    4.20    4.40
  -5   7   1    4.40    0.60
   4  -7  -1  173.48    5.40
  -4  -7   1  185.38    7.00
  -4  -7   1  184.98    8.00
   4  -7  -1  180.98    5.40
  -4  -7   1  178.48    5.30
   4  -7  -1  183.18    5.60
  -4  -7   1  175.18    5.30
   4  -7  -1  179.48    5.50
  -4   7   1  169.28    6.80
   4   7  -1  182.28    5.40
  -4   7   1  184.98    5.30
   4   7  -1  184.68    5.50
   4   7  -1  183.28   12.60
   4   7  -1  180.08    7.10
   4   7  -1  177.28    5.30
   4   7  -1  178.68    5.20
   4   7  -1  177.38    5.30
  -4   7   1  189.28    6.70
   4   7  -1  180.98    5.80
   3  -7  -1   20.80    1.30
   3  -7  -1   23.10    1.30
  -3  -7   1   22.50    2.50
  -3  -7   1   26.90    2.10
  -3  -7   1   23.10    1.10
   3  -7  -1   19.10    2.00
  -3   7   1   23.40    1.10
   3   7  -1   22.20    6.40
   3   7  -1   22.30    1.70
  -3   7   1   20.40    2.00
  -3   7   1   21.30    2.20
   3   7  -1   21.90    1.20
   3   7  -1   22.10    1.10
   2  -7  -1   -0.70    0.50
  -2  -7   1    0.10    0.30
  -2  -7   1    0.80    0.60
  -2  -7   1   -0.20    0.60
   2   7  -1    0.00    0.50
   2   7  -1    3.90    4.00
  -2   7   1   -0.30    0.50
  -2   7   1    0.00    0.30
  -2   7   1   -0.40    0.40
   1  -7  -1  104.09    4.50
  -1  -7   1  103.89    4.60
  -1  -7   1  109.29    3.30
  -1  -7   1  105.19    4.80
   1  -7  -1   99.99    4.60
  -1   7   1  105.49    4.30
   1   7  -1  110.49   10.80
  -1   7   1  105.49    3.20
   1   7  -1  103.29    4.20
  -1   7   1  104.19    4.50
   1   7  -1  101.19    4.30
   0  -7   1   29.40    1.30
   0  -7  -1   29.50    1.30
   0  -7   1   27.20    2.20
   0  -7  -1   30.10    2.30
   0  -7   1   30.30    2.20
   0  -7  -1   30.50    2.20
   0   7  -1   38.90    8.30
   0   7   1   30.70    7.60
   0   7  -1   31.40    2.00
   0   7   1   28.80    2.10
   0   7  -1   28.30    1.20
   0   7   1   27.80    1.20
   0   7   1   30.30    2.00
   0   7  -1   27.80    2.00
   1  -7   1    6.20    1.20
  -1  -7  -1    6.80    1.20
  -1  -7  -1    7.50    1.40
  -1  -7  -1    6.70    0.70
   1  -7   1    9.80    1.50
  -1   7  -1    6.40    1.10
  -1   7  -1    6.70    1.20
   1   7   1    4.60    4.40
   1   7   1    8.40    1.30
  -1   7  -1    7.80    0.70
  -2  -7  -1    3.40    0.50
  -2  -7  -1    3.30    0.90
  -2  -7  -1    4.40    1.20
  -2   7  -1    3.70    1.00
  -2   7  -1    4.00    0.90
   2   7   1    6.80    6.90
  -2   7  -1    3.30    0.50
   2   7   1    3.20    0.90
   3  -7   1   12.50    1.10
   3  -7   1   13.10    1.10
  -3  -7  -1   16.20    1.90
   3  -7   1   13.50    1.00
   3  -7   1   13.00    1.10
  -3  -7  -1   12.00    1.80
   3   7   1   11.80    1.00
  -3   7  -1   13.80    0.80
  -3   7  -1   12.70    1.60
   3   7   1   13.20    1.40
   3   7   1    8.90    4.90
   3   7   1   12.40    0.90
  -3   7  -1   11.20    1.60
   3   7   1   12.80    0.90
  -4  -7  -1    3.10    0.60
   4  -7   1    2.40    0.60
   4  -7   1    4.60    0.90
   4  -7   1    3.20    0.70
   4  -7   1    2.70    0.50
  -4  -7  -1    1.60    0.70
   4   7   1    2.60    0.90
   4   7   1    3.40    0.60
   4   7   1    3.30    0.60
   4   7   1    1.80    0.90
   4   7   1    3.40    0.60
   4   7   1    2.00    3.80
  -4   7  -1    3.10    0.90
   4   7   1    3.10    0.50
  -4   7  -1    2.80    0.50
   5  -7   1    6.10    0.90
   5  -7   1    7.40    1.00
   5  -7   1    5.70    0.70
   5  -7   1    7.10    0.90
  -5  -7  -1    4.60    1.10
   5   7   1    6.00    0.60
   5   7   1    6.50    0.90
  -5   7  -1    5.40    0.60
   5   7   1    5.60    0.80
   5   7   1    5.80    0.80
   5   7   1    3.90    1.30
   5   7   1    6.10    0.80
   5   7   1    6.00    0.80
   5   7   1    7.90    4.50
  -5   7  -1    6.00    1.20
   6  -7   1    3.30    0.80
   6  -7   1    2.30    0.60
  -6  -7  -1    3.90    1.10
   6   7   1    3.40    0.70
   6   7   1    2.00    1.30
  -6   7  -1    2.10    0.50
  -6   7  -1    3.30    0.90
   6   7   1    2.60    0.60
   6   7   1    2.80    4.10
   6   7   1    2.70    0.60
  -7  -7  -1    4.20    1.20
   7  -7   1    3.00    0.60
   7  -7   1    2.50    0.70
  -7  -7  -1    3.70    0.60
   7   7   1    4.70    1.70
   7   7   1    4.80    0.90
   7   7   1    3.30    0.70
   7   7   1    3.50    0.70
   7   7   1    3.40    0.70
  -7   7  -1    4.70    1.20
  -7   7  -1    2.60    0.50
  -8  -7  -1   10.20    0.90
   8  -7   1    9.00    1.50
  -8  -7  -1   13.20    2.40
  -8   7  -1   11.90    1.80
   8   7   1    9.70    2.40
  -8   7  -1   11.10    0.90
   9  -7   1   26.70    1.50
   9  -7   1   26.70    1.70
  -9   7  -1   26.30    1.30
   9   7   1   14.70    4.50
   9   7   1   23.70    1.50
   9   7   1   25.80    1.70
   9   7   1   27.40    1.70
   9   7   1   25.90    1.50
  10  -7   1   19.70    1.30
  10  -7   1   20.50    1.50
  10   7   1   18.70    1.70
  10   7   1   20.70    1.30
  10   7   1   19.00    1.30
  11  -7   1   21.00    1.10
  11  -7   1   20.40    1.30
  11   7   1   20.00    1.20
  11   7   1   21.00    1.10
  11   7   1   20.40    1.10
  11   7   1   20.70    1.20
  11  -8  -1    7.10    0.80
  11  -8  -1    7.10    0.70
  11   8  -1    8.90    0.80
  11   8  -1    8.60    0.80
  11   8  -1    8.80    0.80
  10  -8  -1   21.20    1.60
  10  -8  -1   26.50    1.80
  10   8  -1   22.00    1.40
  10   8  -1   22.40    1.40
  10   8  -1   23.10    1.30
  10   8  -1   21.10    1.50
   9  -8  -1    1.70    0.70
   9  -8  -1    1.60    0.60
  -9  -8   1    1.20    0.50
   9   8  -1    1.10    0.60
  -9   8   1    0.70    0.40
   9   8  -1    1.30    0.50
   9   8  -1    0.50    0.50
   9   8  -1    0.80    0.50
  -8  -8   1   15.20    1.10
   8  -8  -1   15.10    1.20
   8  -8  -1   14.60    1.40
  -8  -8   1   12.00    2.10
   8   8  -1   14.70    1.20
   8   8  -1   15.10    1.20
   8   8  -1   15.00    1.30
   8   8  -1   14.00    2.80
   8   8  -1   14.10    1.10
  -8   8   1   14.20    2.00
   8   8  -1   14.00    1.30
  -8   8   1   14.40    1.10
   7  -8  -1   22.40    1.40
  -7  -8   1   25.10    3.00
  -7  -8   1   22.60    1.40
   7  -8  -1   21.30    1.60
  -7   8   1   22.70    1.30
   7   8  -1   22.50    1.50
   7   8  -1   27.10    3.90
   7   8  -1   22.20    1.60
   7   8  -1   22.60    1.40
  -7   8   1   26.30    2.70
   7   8  -1   24.30    1.40
  -6  -8   1   15.80    1.10
   6  -8  -1   16.10    1.40
   6  -8  -1   14.10    1.30
   6  -8  -1   15.00    1.10
   6  -8  -1   15.30    1.10
  -6  -8   1   15.60    2.30
   6   8  -1   15.10    1.10
   6   8  -1   15.40    1.20
   6   8  -1   15.20    1.20
   6   8  -1   22.20    3.10
  -6   8   1   15.80    2.10
   6   8  -1   13.70    6.20
   6   8  -1   16.10    1.20
  -6   8   1   14.30    1.20
  -5  -8   1   44.10    1.90
   5  -8  -1   42.30    2.10
   5  -8  -1   42.60    1.90
  -5  -8   1   50.29    3.40
  -5  -8   1   40.50    1.80
   5  -8  -1   40.20    1.80
   5   8  -1   44.20    2.00
  -5   8   1   45.70    3.00
   5   8  -1   43.30    3.40
   5   8  -1   43.20    1.90
   5   8  -1   40.10    1.70
   5   8  -1   41.90    1.90
  -5   8   1   43.60    1.80
   5   8  -1   42.20    8.10
   5   8  -1   41.40    1.80
  -4  -8   1    8.20    1.00
   4  -8  -1    7.90    0.80
   4  -8  -1    8.50    1.10
  -4  -8   1    7.40    0.80
  -4  -8   1    7.90    0.90
   4  -8  -1    7.20    0.90
   4  -8  -1    9.60    1.10
  -4  -8   1    6.90    1.70
  -4  -8   1    8.40    1.60
  -4   8   1    7.50    0.70
  -4   8   1    8.20    0.90
   4   8  -1    9.70    0.90
   4   8  -1    7.40    2.60
  -4   8   1    7.50    1.50
   4   8  -1    9.00    1.30
   4   8  -1    7.50    0.90
   4   8  -1    7.70    5.50
   4   8  -1    8.30    0.90
   4   8  -1    7.90    0.90
  -4   8   1    7.10    1.30
   4   8  -1    7.10    0.80
  -3  -8   1   40.60    3.10
  -3  -8   1   39.80    1.70
   3  -8  -1   38.20    2.70
  -3  -8   1   36.50    2.80
   3  -8  -1   45.30    2.10
  -3  -8   1   44.20    2.00
   3  -8  -1   36.90    1.60
   3  -8  -1   36.20    1.80
  -3  -8   1   37.50    1.70
   3  -8  -1   37.60    1.90
   3   8  -1   39.60    1.60
  -3   8   1   37.10    2.60
   3   8  -1   37.80    2.40
   3   8  -1   36.70    1.70
  -3   8   1   37.20    1.60
  -3   8   1   38.20    2.80
   3   8  -1   38.80    1.80
   3   8  -1   38.90    1.80
   3   8  -1   33.20    7.40
  -2  -8   1   21.80    2.40
   2  -8  -1   21.60    1.30
   2  -8  -1   21.70    1.30
   2  -8  -1   21.50    2.40
  -2  -8   1   22.60    1.40
  -2  -8   1   20.80    2.60
  -2  -8   1   24.10    1.20
  -2   8   1   21.50    1.20
   2   8  -1   17.30    1.90
  -2   8   1   20.80    2.10
  -2   8   1   23.50    2.40
   2   8  -1   20.30    1.70
   2   8  -1   26.20    7.10
   1  -8  -1  887.11   24.00
   1   8  -1  950.70   36.30
   0  -8   1   81.49    2.70
   0  -8  -1   84.79    2.80
   0  -8  -1   79.39    2.90
   0  -8  -1   75.79    4.10
   0  -8  -1   84.29    4.40
   0  -8   1   84.89    4.20
   0  -8   1   78.79    2.90
   0  -8   1   83.09    2.70
   0  -8  -1   76.39    2.80
   0  -8   1   78.99    4.20
   0   8   1   80.89    3.80
   0   8  -1   81.39    2.60
   0   8  -1   84.89   12.50
   0   8  -1   82.19    3.90
   0   8   1   79.99    2.60
   0   8  -1   77.69    3.70
   0   8   1   79.39    2.80
   0   8   1   85.89   12.90
   0   8   1   85.29    4.00
  -1  -8  -1   94.89    3.10
  -1  -8  -1   94.89    3.20
  -1  -8  -1   99.39    4.90
   1  -8   1   99.29    3.30
   1  -8   1   94.19    3.40
   1  -8   1   97.59    3.30
   1  -8   1  101.49    4.80
  -1  -8  -1  101.69    4.70
  -1   8  -1  102.59    3.10
  -1   8  -1   95.29    4.30
   1   8   1   95.89    3.20
  -1   8  -1   90.49    4.30
   1   8   1  103.09   12.50
   1   8   1  100.89    4.40
   1   8   1   96.69    3.20
  -2  -8  -1   43.30    2.90
  -2  -8  -1   41.20    1.80
   2  -8   1   41.00    1.70
  -2  -8  -1   40.80    1.70
  -2  -8  -1   42.00    3.00
   2  -8   1   40.70    1.90
   2  -8   1   39.50    2.60
  -2   8  -1   41.10    1.70
  -2   8  -1   44.40    2.90
  -2   8  -1   44.50    2.70
   2   8   1   42.40    2.60
   2   8   1   55.69    9.90
  -3  -8  -1   44.40    3.00
   3  -8   1   45.50    1.80
  -3  -8  -1   45.30    1.80
  -3  -8  -1   47.40    1.90
  -3  -8  -1   51.99    3.40
   3  -8   1   45.40    2.00
   3  -8   1   45.20    2.10
   3   8   1   43.00    1.80
   3   8   1   45.40    2.00
  -3   8  -1   40.00    2.80
   3   8   1   45.20    1.90
  -3   8  -1   48.40    2.90
  -3   8  -1   46.40    1.80
   3   8   1   47.20    8.70
   3   8   1   45.30    2.60
   4  -8   1   17.30    1.30
  -4  -8  -1   17.50    1.10
   4  -8   1   18.70    1.10
  -4  -8  -1   19.00    2.40
   4  -8   1   16.50    1.20
   4  -8   1   17.10    1.30
  -4  -8  -1   15.50    1.10
   4   8   1   17.70    1.10
   4   8   1   17.30    1.20
   4   8   1   18.60    1.20
  -4   8  -1   17.50    1.10
  -4   8  -1   17.70    2.20
  -4   8  -1   17.70    2.10
   4   8   1    9.10    5.30
   4   8   1   18.60    1.20
   4   8   1   17.90    1.10
   5  -8   1   15.90    1.30
  -5  -8  -1   16.20    1.10
   5  -8   1   22.10    1.50
   5  -8   1   16.00    1.20
  -5  -8  -1   17.30    1.10
  -5  -8  -1   16.50    2.30
   5  -8   1   17.10    1.40
   5   8   1   17.00    1.00
   5   8   1   19.00    1.20
   5   8   1   16.40    6.10
  -5   8  -1   22.40    2.40
   5   8   1   17.30    1.20
  -5   8  -1   15.60    1.00
   5   8   1   22.20    2.90
   5   8   1   18.90    1.30
   6  -8   1  117.39    4.00
   6  -8   1  122.99    4.30
  -6  -8  -1  118.69    5.90
   6  -8   1  117.89    4.30
  -6  -8  -1  120.79    4.80
   6   8   1  123.29    4.10
  -6   8  -1  124.29    5.50
   6   8   1  121.19   10.80
  -6   8  -1  124.89    4.20
   6   8   1  123.09    6.40
   6   8   1  124.49    4.20
   6   8   1  128.79    4.20
   6   8   1  126.59    4.30
   6   8   1  127.59    4.20
  -7  -8  -1    3.90    0.60
   7  -8   1    3.90    0.80
  -7  -8  -1    3.90    1.30
   7  -8   1    4.40    0.70
  -7   8  -1    4.60    0.70
  -7   8  -1    4.70    1.30
   7   8   1    6.50    0.90
   7   8   1    3.60    0.70
   7   8   1    5.60    1.00
   7   8   1    5.10    0.80
   7   8   1    5.40    2.00
  -8  -8  -1    3.50    0.60
   8  -8   1    3.70    0.70
   8  -8   1    3.70    0.90
   8   8   1    2.20    0.60
   8   8   1    4.30    0.90
   8   8   1    1.60    1.70
   8   8   1    3.20    0.70
   8   8   1    4.30    0.90
  -8   8  -1    5.30    0.70
   9  -8   1   12.10    1.10
  -9  -8  -1    9.90    1.00
   9  -8   1    8.70    1.10
   9   8   1   10.50    1.10
   9   8   1    8.80    1.00
   9   8   1   10.40    1.10
  -9   8  -1   10.80    0.90
  10  -8   1   38.10    1.70
  10  -8   1   38.10    1.90
  10   8   1   36.30    1.80
  10   8   1   37.20    1.70
  10   8   1   38.10    1.80
  10   8   1   39.50    1.70
 -10   8  -1   36.10    1.50
  11  -8   1    8.50    0.90
  11   8   1    6.50    0.70
  11   8   1    6.60    0.70
  11   8   1    4.80    0.60
  11   8   1    5.80    0.70
  11  -9  -1   21.20    1.00
  11  -9  -1   22.50    1.20
  11   9  -1   20.50    1.00
  11   9  -1   22.20    1.10
  11   9  -1   20.60    1.00
 -10  -9   1    7.00    0.80
  10  -9  -1    6.30    0.70
  10  -9  -1    6.90    0.90
  10   9  -1    6.50    0.70
  10   9  -1    6.90    0.80
  10   9  -1    8.00    0.90
 -10   9   1    7.20    0.70
   9  -9  -1   18.60    1.30
  -9  -9   1   17.90    1.20
   9  -9  -1   19.30    1.50
   9   9  -1   17.10    1.20
   9   9  -1   18.80    1.30
  -9   9   1   18.20    1.10
   9   9  -1   18.70    1.30
   8  -9  -1   42.90    2.00
  -8  -9   1   47.10    2.50
   8  -9  -1   43.60    2.30
   8   9  -1   45.70    2.00
  -8   9   1   46.80    2.20
   8   9  -1   44.80    2.10
   8   9  -1   57.59    6.70
   8   9  -1   47.00    2.20
   8   9  -1   43.50    2.00
   7  -9  -1   24.60    1.80
  -7  -9   1   25.30    1.50
   7  -9  -1   25.30    1.50
   7   9  -1   21.00    3.30
  -7   9   1   23.70    1.40
   7   9  -1   23.30    1.50
   7   9  -1   21.10    1.40
   7   9  -1   25.10    1.70
   7   9  -1   23.30    1.50
   6  -9  -1  231.48    6.70
  -6  -9   1  222.48    6.70
   6  -9  -1  226.68    7.10
   6  -9  -1  226.98    6.50
  -6  -9   1  222.28    6.80
  -6  -9   1  229.48    9.30
   6   9  -1  224.88   15.60
   6   9  -1  226.18    6.90
   6   9  -1  226.48    6.70
   6   9  -1  221.18    6.30
  -6   9   1  214.88    8.60
   6   9  -1  224.28    6.80
   6   9  -1  222.28    6.70
  -6   9   1  226.48    6.70
   6   9  -1  241.78    9.90
   5  -9  -1   62.09    2.50
   5  -9  -1   59.89    2.60
   5  -9  -1   59.69    2.70
  -5  -9   1   56.79    2.50
  -5  -9   1   59.09    4.10
   5  -9  -1   60.19    2.40
  -5  -9   1   57.99    2.30
  -5  -9   1   59.59    2.40
   5   9  -1   61.59    2.40
  -5   9   1   59.49    3.70
   5   9  -1   74.79   11.20
   5   9  -1   60.39    2.40
   5   9  -1   58.29    2.20
   5   9  -1   55.19    4.10
   5   9  -1   58.79    2.50
  -5   9   1   57.79    2.40
   5   9  -1   59.59    2.40
  -4  -9   1   64.49    2.50
  -4  -9   1   64.79    2.60
   4  -9  -1   67.19    2.70
   4  -9  -1   68.49    2.70
  -4  -9   1   67.79    2.50
  -4  -9   1   71.59    4.60
   4  -9  -1   67.89    2.80
  -4  -9   1   71.49    4.30
   4  -9  -1   65.19    2.50
   4  -9  -1   74.59    2.90
   4   9  -1   59.69    4.00
   4   9  -1   78.89   11.90
   4   9  -1   66.99    2.50
  -4   9   1   62.79    2.50
   4   9  -1   67.19    2.50
  -4   9   1   69.89    5.30
   4   9  -1   55.29    2.60
   4   9  -1   67.89    2.50
  -4   9   1   64.99    2.50
   4   9  -1   64.49    2.50
  -4   9   1   65.59    3.80
   3  -9  -1   11.00    1.20
   3  -9  -1    9.10    1.00
  -3  -9   1    7.30    0.80
   3  -9  -1   12.40    1.30
  -3  -9   1    7.50    1.70
  -3  -9   1    9.30    1.00
  -3  -9   1    9.30    1.00
   3  -9  -1   11.20    1.00
   3  -9  -1    9.40    1.00
   3  -9  -1    8.30    1.60
  -3  -9   1    9.30    2.00
  -3   9   1    9.90    1.70
  -3   9   1   10.70    1.10
   3   9  -1    9.90    0.90
  -3   9   1    8.40    0.80
   3   9  -1    8.80    1.00
   3   9  -1    9.00    0.80
   3   9  -1    5.90    6.00
  -3   9   1    7.40    1.50
   3   9  -1    7.50    1.30
   2  -9  -1  112.49    5.40
  -2  -9   1  105.89    5.60
   2  -9  -1  113.39    3.80
  -2  -9   1  108.39    3.60
  -2  -9   1  114.79    3.80
   2  -9  -1  111.19    3.60
   2  -9  -1  107.29    3.80
   2  -9  -1  105.99    3.70
  -2  -9   1  118.39    3.60
  -2  -9   1  109.19    5.40
  -2   9   1  109.39    3.60
   2   9  -1  103.39   13.40
  -2   9   1  105.39    3.60
  -2   9   1   99.99    5.10
   2   9  -1  106.89    4.80
   2   9  -1  116.69    3.70
   2   9  -1  113.09    3.60
  -2   9   1  103.89    5.00
   1  -9  -1   15.40    1.20
  -1  -9   1   18.50    1.40
  -1  -9   1   18.00    1.10
   1  -9  -1   18.50    1.40
  -1  -9   1   18.00    1.20
   1  -9  -1   17.00    1.10
   1  -9  -1   17.50    2.40
  -1  -9   1   18.00    1.10
  -1  -9   1   14.40    2.30
  -1  -9   1   17.90    2.40
   1   9  -1   28.10    9.50
   1   9  -1   18.80    1.20
  -1   9   1   21.00    2.30
  -1   9   1   16.20    2.20
  -1   9   1   17.90    1.10
   1   9  -1   18.10    1.20
   1   9  -1   19.50    2.40
  -1   9   1   18.20    1.20
  -1   9   1   18.10    1.00
   0  -9   1   25.70    1.30
   0  -9   1   21.50    1.70
   0  -9  -1   25.70    1.30
   0  -9   1   25.40    1.50
   0  -9   1   25.30    1.30
   0  -9  -1   24.20    2.80
   0  -9  -1   24.40    1.30
   0  -9   1   26.40    3.10
   0  -9  -1   24.40    1.40
   0   9  -1   26.60    1.40
   0   9   1   24.00    1.40
   0   9  -1   24.80    1.40
   0   9   1   21.20    1.50
   0   9   1   24.60    1.40
   0   9   1   25.40    2.70
   0   9  -1   28.40    2.90
   0   9  -1   24.30    1.20
  -1  -9  -1   24.80    1.30
  -1  -9  -1   27.20    1.50
   1  -9   1   26.40    1.60
  -1  -9  -1   28.80    1.40
   1  -9   1   27.70    1.50
   1  -9   1   27.50    1.40
  -1  -9  -1   26.30    2.80
   1  -9   1   27.20    1.40
  -1  -9  -1   27.90    3.10
   1   9   1   27.30    1.40
  -1   9  -1   26.20    1.40
  -1   9  -1   26.60    1.50
  -1   9  -1   26.80    2.30
   1   9   1   26.60    1.40
   1   9   1   27.80    2.40
  -1   9  -1   27.30    2.20
  -1   9  -1   26.60    1.30
   1   9   1   26.80    9.40
  -2  -9  -1    2.50    0.60
   2  -9   1    2.30    0.70
  -2  -9  -1    0.80    0.90
  -2  -9  -1    2.10    1.00
  -2  -9  -1    1.70    0.50
   2  -9   1    2.30    0.70
   2  -9   1    2.60    0.60
   2   9   1    2.40    0.60
  -2   9  -1    2.20    0.60
   2   9   1    1.80    0.80
   2   9   1    2.50    0.60
  -2   9  -1    3.10    0.50
   2   9   1   -1.80    5.90
  -2   9  -1    2.90    0.90
  -2   9  -1    2.10    0.90
   3  -9   1   14.20    1.20
   3  -9   1   13.00    1.00
  -3  -9  -1   15.40    2.50
  -3  -9  -1   14.70    1.00
   3  -9   1   13.70    1.20
  -3  -9  -1   16.60    2.40
  -3  -9  -1   13.70    1.00
  -3   9  -1   13.40    2.00
  -3   9  -1   14.40    2.00
   3   9   1   11.70    1.50
  -3   9  -1   12.90    0.90
   3   9   1   14.60    1.00
   3   9   1   14.20    1.10
   3   9   1    9.80    6.50
   3   9   1   14.10    1.00
   4  -9   1   83.69    3.30
  -4  -9  -1   82.19    3.00
   4  -9   1   85.09    3.10
  -4  -9  -1   87.39    3.00
  -4  -9  -1   90.09    4.90
   4  -9   1   80.99    3.80
  -4   9  -1   83.69    2.90
   4   9   1   79.09    3.00
   4   9   1   87.29    4.80
  -4   9  -1   82.09    4.30
   4   9   1   92.39   13.70
   4   9   1   83.49    3.00
   4   9   1   86.29    3.30
   5  -9   1  560.14   14.80
  -5  -9  -1  547.65   14.70
   5  -9   1  558.14   14.80
   5  -9   1  516.25   15.00
   5  -9   1  549.05   15.00
   5   9   1  534.75   25.40
   5   9   1  545.15   14.80
   5   9   1  550.04   14.90
   5   9   1  539.65   14.80
   5   9   1  540.95   14.90
   5   9   1  533.95   17.70
   5   9   1  546.25   14.50
  -6  -9  -1   17.20    2.60
   6  -9   1   15.30    1.40
   6  -9   1   16.00    1.20
   6  -9   1   15.90    1.40
  -6  -9  -1   15.10    1.10
   6   9   1   15.30    1.20
   6   9   1   15.60    1.20
   6   9   1   15.60    1.40
   6   9   1   16.80    7.10
  -6   9  -1   16.70    2.20
   6   9   1   15.90    1.20
  -6   9  -1   15.70    1.10
   6   9   1   17.70    2.90
   7  -9   1    0.00    0.90
   7  -9   1    0.20    0.70
  -7  -9  -1    0.00    0.40
  -7  -9  -1   -0.80    0.90
   7   9   1    0.50    0.80
   7   9   1   -0.50    1.30
  -7   9  -1    0.80    0.90
  -7   9  -1    0.00    0.40
   8  -9   1   12.30    1.10
   8  -9   1    9.60    1.10
  -8  -9  -1   13.20    1.10
   8   9   1    7.10    2.20
   8   9   1   11.00    1.10
   8   9   1   12.40    1.10
   8   9   1   12.30    1.10
   8   9   1   11.10    1.10
  -8   9  -1   10.70    1.00
   9  -9   1   16.50    1.30
   9  -9   1   16.20    1.20
  -9  -9  -1   15.60    1.10
   9   9   1   16.30    1.20
   9   9   1   16.70    1.20
   9   9   1   17.40    1.80
  -9   9  -1   16.30    1.10
   9   9   1   16.80    1.20
 -10  -9  -1    9.00    0.80
  10  -9   1    9.30    1.00
  10  -9   1    9.60    0.90
  10   9   1   11.10    1.00
  10   9   1   10.40    0.90
 -10   9  -1    9.50    0.80
  10   9   1    9.60    0.90
  10   9   1    8.30    0.80
  10 -10  -1   17.60    1.10
 -10 -10   1   16.60    1.00
  10 -10  -1   18.20    1.20
  10  10  -1   16.50    1.00
  10  10  -1   17.50    1.00
 -10  10   1   17.20    1.00
  10  10  -1   18.30    1.10
   9 -10  -1   -0.20    0.60
  -9 -10   1    0.10    0.40
   9 -10  -1    0.40    0.70
   9  10  -1    0.40    0.50
  -9  10   1    0.80    0.40
   9  10  -1   -0.20    0.40
  -8 -10   1   20.00    1.30
   8 -10  -1   17.90    1.40
   8 -10  -1   18.80    1.30
  -8  10   1   18.00    1.20
   8  10  -1   17.80    1.30
   8  10  -1   19.40    1.30
   8  10  -1   18.00    1.30
   8  10  -1   19.20    1.40
  -7 -10   1  216.48    6.70
   7 -10  -1  226.18    6.90
   7 -10  -1  208.38    6.50
  -7  10   1  226.18    6.60
   7  10  -1  214.48    6.70
   7  10  -1  225.58    6.70
   7  10  -1  216.88    6.50
   7  10  -1  211.08    6.50
  -6 -10   1  137.49    4.50
   6 -10  -1  136.89    4.50
   6 -10  -1  141.29    4.40
  -6 -10   1  145.49    7.20
   6 -10  -1  143.79    4.80
  -6 -10   1  134.79    4.60
   6  10  -1  134.09    4.50
   6  10  -1  134.89    4.50
   6  10  -1  140.09    4.60
   6  10  -1  167.38   15.30
  -6  10   1  138.99    4.60
   6  10  -1  144.49    4.20
   6  10  -1  132.59    7.20
  -6  10   1  135.39    6.40
   6  10  -1  137.69    4.70
  -5 -10   1   98.89    5.70
  -5 -10   1   92.49    3.50
   5 -10  -1   95.99    3.50
  -5 -10   1  100.59    3.60
   5 -10  -1  101.49    3.70
   5 -10  -1   99.89    3.40
   5 -10  -1   97.79    3.80
  -5 -10   1   97.19    3.40
   5  10  -1   97.29    3.40
   5  10  -1   97.29    3.30
  -5  10   1   91.69    5.10
  -5  10   1   99.49    3.50
   5  10  -1   99.79    3.50
   5  10  -1  108.69    6.00
   5  10  -1   94.69   13.10
   5  10  -1   95.69    3.60
   5  10  -1   99.29    3.40
   4 -10  -1   20.10    1.50
   4 -10  -1   20.60    1.50
   4 -10  -1   19.80    1.20
  -4 -10   1   18.80    1.40
  -4 -10   1   20.10    1.30
   4 -10  -1   19.90    1.50
   4 -10  -1   19.70    1.50
  -4 -10   1   21.40    3.00
  -4  10   1   20.00    2.80
   4  10  -1   21.40    1.30
   4  10  -1   19.90    1.30
   4  10  -1   20.70    1.30
  -4  10   1   21.20    2.60
  -4  10   1   21.30    1.30
   4  10  -1   22.90    3.10
   4  10  -1   32.10    9.70
   4  10  -1   20.30    1.40
   4  10  -1   20.50    1.20
   3 -10  -1    0.80    0.60
   3 -10  -1    1.50    0.70
   3 -10  -1    1.40    0.70
   3 -10  -1    0.50    0.60
  -3 -10   1    0.80    1.10
  -3 -10   1    1.30    0.60
  -3 -10   1    1.30    0.90
  -3 -10   1    0.90    0.40
  -3  10   1    0.80    0.80
   3  10  -1    4.80    7.30
  -3  10   1    2.20    0.70
  -3  10   1    1.40    0.90
   3  10  -1    1.00    0.50
   3  10  -1    1.40    0.50
  -3  10   1    1.30    0.50
   3  10  -1    0.60    0.80
   3  10  -1    1.20    0.50
   2 -10  -1    9.20    0.90
  -2 -10   1    8.70    0.90
  -2 -10   1   11.30    1.10
  -2 -10   1    7.10    1.80
  -2 -10   1    9.40    1.90
   2 -10  -1   11.00    2.10
   2 -10  -1    9.90    1.20
   2 -10  -1    9.10    1.10
  -2 -10   1    9.30    1.10
   2 -10  -1   11.00    1.20
  -2  10   1    9.20    0.90
   2  10  -1    8.90    1.60
  -2  10   1    9.10    1.70
   2  10  -1    9.90    0.90
  -2  10   1    8.40    0.80
   2  10  -1   10.00    0.90
  -2  10   1    9.10    1.80
   2  10  -1   19.10    9.20
   2  10  -1    9.20    0.90
  -1 -10   1   18.20    1.30
  -1 -10   1   16.90    1.50
  -1 -10   1   13.30    2.20
   1 -10  -1   19.70    1.50
  -1 -10   1   14.60    2.40
  -1 -10   1   19.60    1.20
  -1 -10   1   19.50    1.20
   1 -10  -1   21.80    2.90
   1 -10  -1   19.40    1.40
   1 -10  -1   18.80    1.20
   1  10  -1   24.70   10.50
   1  10  -1   17.20    2.20
  -1  10   1   19.30    1.30
   1  10  -1   18.20    1.20
   1  10  -1   19.00    1.20
  -1  10   1   16.40    1.10
  -1  10   1   18.70    2.50
  -1  10   1   17.40    1.30
   0 -10   1   21.50    2.80
   0 -10   1   23.10    1.40
   0 -10  -1   23.20    1.30
   0 -10  -1   22.80    1.40
   0 -10   1   21.30    1.60
   0 -10  -1   27.20    3.30
   0 -10  -1   21.70    1.50
   0 -10   1   21.40    1.30
   0 -10  -1   21.90    1.40
   0  10  -1   20.00    2.50
   0  10   1   21.90    1.40
   0  10   1   22.60    2.60
   0  10   1   22.00    1.40
   0  10  -1   22.00    1.30
   0  10  -1   22.40    1.40
   1 -10   1   23.40    1.70
  -1 -10  -1   26.20    1.40
   1 -10   1   25.80    1.40
  -1 -10  -1   26.70    3.30
   1 -10   1   23.50    1.50
  -1 -10  -1   22.20    1.60
  -1 -10  -1   26.90    1.40
  -1 -10  -1   25.80    3.00
   1 -10   1   27.10    1.40
  -1 -10  -1   24.70    1.50
   1  10   1   20.80   10.50
   1  10   1   23.90    2.70
  -1  10  -1   27.10    3.00
  -1  10  -1   25.10    1.50
   1  10   1   24.60    1.40
  -1  10  -1   26.00    1.50
   1  10   1   24.60    1.40
  -1  10  -1   25.80    1.30
  -2 -10  -1   26.70    1.50
  -2 -10  -1   29.20    3.50
  -2 -10  -1   27.90    1.50
  -2 -10  -1   28.40    1.70
   2 -10   1   28.60    1.70
   2 -10   1   29.50    1.40
   2 -10   1   26.80    1.70
  -2 -10  -1   25.50    3.10
  -2  10  -1   27.50    1.50
   2  10   1   36.50   10.80
  -2  10  -1   28.00    3.10
   2  10   1   28.20    1.50
  -2  10  -1   27.90    1.40
  -2  10  -1   25.10    2.80
   2  10   1   25.40    2.60
   2  10   1   26.00    1.50
  -3 -10  -1    5.40    1.50
  -3 -10  -1    5.10    1.80
   3 -10   1    6.00    0.90
   3 -10   1    6.10    1.00
  -3 -10  -1    6.80    0.90
  -3 -10  -1    7.70    0.90
  -3 -10  -1    5.20    0.70
   3  10   1    6.60    0.80
  -3  10  -1    7.00    1.50
  -3  10  -1    5.60    0.80
  -3  10  -1    5.00    1.50
   3  10   1    7.90    1.00
   3  10   1    6.10    1.40
   4 -10   1  103.29    3.80
  -4 -10  -1  103.89    3.70
   4 -10   1  107.29    3.80
   4 -10   1  107.79    3.60
  -4 -10  -1  108.39    3.60
   4  10   1  108.59    3.80
   4  10   1  104.39    3.60
  -4  10  -1  100.39    5.60
   4  10   1  107.19    3.50
   4  10   1   85.69   12.90
   4  10   1  111.39    5.80
  -4  10  -1  103.59    3.60
   4  10   1  102.59    3.60
   5 -10   1  357.76   10.60
  -5 -10  -1  364.36   10.50
  -5 -10  -1  380.46   10.60
   5 -10   1  378.96   10.50
  -5 -10  -1  377.26   13.60
   5 -10   1  379.46   10.80
  -5  10  -1  362.26   10.50
   5  10   1  375.46   10.70
   5  10   1  377.66   10.30
   5  10   1  381.76   10.60
   5  10   1  368.06   22.20
   5  10   1  360.06   10.50
   5  10   1  382.06   13.60
   5  10   1  386.16   10.60
   6 -10   1    6.80    0.80
  -6 -10  -1    8.40    2.10
   6 -10   1   10.10    1.20
  -6 -10  -1    9.10    1.00
   6 -10   1    5.00    0.90
  -6 -10  -1    6.30    0.80
   6  10   1    6.90    0.90
  -6  10  -1    7.30    0.90
   6  10   1    6.80    0.90
  -6  10  -1    6.60    1.80
   6  10   1    6.40    0.80
   6  10   1    8.90    0.80
   6  10   1   17.80    8.60
   6  10   1    7.70    2.20
   7 -10   1    8.80    1.10
  -7 -10  -1    5.50    0.90
  -7 -10  -1    8.00    1.00
   7 -10   1    7.00    0.90
   7  10   1    8.70    1.00
   7  10   1    6.90    0.90
   7  10   1    7.70    0.90
  -7  10  -1    7.80    0.90
   8 -10   1    7.10    0.90
  -8 -10  -1    7.90    0.90
   8  10   1    6.20    0.80
   8  10   1    8.90    1.00
  -8  10  -1    8.80    0.90
   8  10   1    8.40    0.90
   9 -10   1    0.80    0.50
   9 -10   1    1.00    0.60
  -9 -10  -1    0.50    0.50
   9  10   1    1.20    0.50
   9  10   1    0.40    0.40
   9  10   1    0.50    0.40
  -9  10  -1    0.80    0.40
  10 -10   1   11.50    0.90
 -10 -10  -1   11.00    0.80
  10 -10   1   12.00    1.00
  10  10   1   13.50    0.90
  10  10   1   12.40    0.90
 -10  10  -1   13.60    1.30
  10  10   1   11.40    0.80
  10 -11  -1    1.30    0.40
  10 -11  -1    0.90    0.40
  10  11  -1    0.70    0.30
  10  11  -1    0.80    0.40
  10  11  -1    1.40    0.40
 -10  11   1    1.10    0.50
   9 -11  -1    2.90    0.60
   9 -11  -1    2.60    0.60
  -9 -11   1    4.30    0.70
  -9  11   1    4.00    0.60
   9  11  -1    2.80    0.60
   9  11  -1    3.00    0.60
   9  11  -1    3.40    0.60
   8 -11  -1   14.00    1.30
   8 -11  -1   13.60    1.10
  -8 -11   1   13.70    1.10
   8  11  -1   14.30    1.10
   8  11  -1   15.10    1.70
   8  11  -1   10.90    1.30
   8  11  -1   15.60    1.10
  -8  11   1   13.70    1.10
   7 -11  -1   26.50    1.50
   7 -11  -1   27.80    1.70
  -7 -11   1   27.60    1.50
  -7 -11   1   27.10    1.60
   7  11  -1   26.30    1.50
   7  11  -1   24.10    1.40
  -7  11   1   27.00    1.50
   7  11  -1   28.50    1.70
  -6 -11   1  445.96   12.60
   6 -11  -1  441.26   12.60
  -6 -11   1  440.26   12.40
   6 -11  -1  445.76   12.30
   6 -11  -1  453.55   12.20
   6  11  -1  433.66   24.10
  -6  11   1  448.46   12.40
   6  11  -1  443.66   12.30
   6  11  -1  447.26   16.00
   6  11  -1  449.76   12.30
   6  11  -1  440.36   12.00
   6  11  -1  430.16   12.50
   6  11  -1  466.25   12.40
  -5 -11   1   46.60    4.80
   5 -11  -1   41.00    2.10
   5 -11  -1   42.10    1.90
  -5 -11   1   39.90    2.00
  -5 -11   1   40.10    2.10
  -5 -11   1   42.40    2.10
   5 -11  -1   39.10    2.10
   5  11  -1   43.50    2.00
   5  11  -1   41.80    2.00
   5  11  -1   43.30   12.10
   5  11  -1   38.00    1.80
   5  11  -1   40.40    2.10
   5  11  -1   48.20    4.60
   5  11  -1   43.40    1.80
  -5  11   1   40.20    1.90
  -5  11   1   42.50    3.50
   4 -11  -1   60.59    2.60
  -4 -11   1   56.69    2.50
  -4 -11   1   58.49    2.50
   4 -11  -1   54.89    2.30
   4 -11  -1   57.19    2.60
   4 -11  -1   58.69    2.70
   4 -11  -1   58.09    2.60
  -4 -11   1   59.19    2.60
  -4 -11   1   51.09    4.30
  -4  11   1   56.99    4.00
   4  11  -1   77.59   13.80
   4  11  -1   61.59    2.60
   4  11  -1   65.39    4.50
   4  11  -1   60.69    2.40
  -4  11   1   53.99    4.10
   4  11  -1   57.39    2.30
  -4  11   1   57.39    2.40
  -3 -11   1    1.50    0.70
  -3 -11   1    2.70    0.70
  -3 -11   1    1.80    0.60
  -3 -11   1    2.50    1.40
   3 -11  -1    2.70    0.80
   3 -11  -1    2.70    0.80
   3 -11  -1    2.20    0.70
  -3  11   1    3.30    1.40
   3  11  -1    3.10    1.10
   3  11  -1   -8.10    9.70
   3  11  -1    1.30    0.50
  -3  11   1    1.90    0.60
   3  11  -1    2.20    0.60
  -3  11   1    2.80    0.70
   3  11  -1    1.40    0.60
  -2 -11   1    5.00    1.80
  -2 -11   1    4.80    0.90
   2 -11  -1    3.00    1.30
   2 -11  -1    5.30    0.90
  -2 -11   1    4.30    0.70
   2 -11  -1    5.10    1.00
   2 -11  -1    5.30    0.90
  -2 -11   1    5.60    1.80
  -2 -11   1    4.60    0.70
  -2  11   1    4.70    0.80
  -2  11   1    5.00    0.70
  -2  11   1    5.50    1.60
   2  11  -1    5.40    0.80
   2  11  -1    5.20    0.80
   2  11  -1    5.00    0.80
   2  11  -1    5.10    1.50
   2  11  -1    7.20   11.50
   1 -11  -1    4.00    0.90
  -1 -11   1    2.70    1.40
  -1 -11   1    5.30    0.80
  -1 -11   1    3.10    0.60
   1 -11  -1    3.00    0.70
   1 -11  -1    5.10    1.80
  -1 -11   1    3.00    0.70
   1 -11  -1    4.40    0.70
   1  11  -1    4.40    0.90
  -1  11   1    3.70    0.70
  -1  11   1    3.50    0.70
   1  11  -1    3.30    0.70
   1  11  -1    4.10    1.40
  -1  11   1    4.20    1.40
   0 -11   1   11.60    1.50
   0 -11  -1   12.30    1.20
   0 -11  -1    9.60    2.10
   0 -11   1   12.40    1.00
   0 -11   1   10.10    1.10
   0 -11  -1   12.60    1.20
   0 -11  -1   11.50    1.50
   0  11  -1    9.90    1.00
   0  11   1   10.50    1.10
   0  11   1   13.40    1.40
   0  11  -1   12.50    2.10
   0  11  -1   11.20    1.10
   0  11   1   12.00    2.10
  -1 -11  -1   27.00    1.70
  -1 -11  -1   27.00    3.50
   1 -11   1   27.20    1.70
   1 -11   1   27.10    1.80
  -1 -11  -1   24.40    1.50
  -1 -11  -1   27.70    1.50
   1 -11   1   29.80    1.60
   1  11   1   26.90    1.50
  -1  11  -1   27.70    1.60
  -1  11  -1   28.00    1.40
   1  11   1   30.30    1.60
  -1  11  -1   29.40    3.30
   1  11   1   26.40    2.90
   2 -11   1    3.80    0.90
  -2 -11  -1    5.20    1.00
  -2 -11  -1    4.70    1.70
   2 -11   1    4.50    0.80
  -2 -11  -1    3.90    0.70
  -2 -11  -1    3.70    1.40
   2 -11   1    6.00    1.00
  -2 -11  -1    4.70    0.80
   2  11   1    4.80    0.80
   2  11   1   13.60   11.80
   2  11   1    3.50    0.70
  -2  11  -1    4.50    0.70
  -2  11  -1    3.50    1.30
   2  11   1    3.80    0.70
  -2  11  -1    6.10    0.80
   2  11   1    4.60    1.30
  -3 -11  -1   26.50    3.60
   3 -11   1   25.20    1.70
   3 -11   1   24.60    1.40
  -3 -11  -1   24.40    1.50
  -3 -11  -1   24.10    1.60
  -3 -11  -1   25.80    3.30
   3 -11   1   24.00    1.70
  -3 -11  -1   24.10    1.50
   3  11   1   22.50    2.50
  -3  11  -1   27.10    3.10
  -3  11  -1   24.60    1.40
   3  11   1   25.60   10.40
   3  11   1   25.60    3.40
  -3  11  -1   21.30    3.00
   3  11   1   23.40    1.40
   3  11   1   23.40    1.40
   3  11   1   27.00    1.60
  -4 -11  -1  264.97    7.90
  -4 -11  -1  269.37    8.00
  -4 -11  -1  263.87    7.80
  -4 -11  -1  247.88   10.70
   4 -11   1  264.57    7.70
   4 -11   1  260.87    7.90
   4 -11   1  268.17    8.10
   4  11   1  243.38   21.30
   4  11   1  268.27    7.80
   4  11   1  253.97    7.70
   4  11   1  273.47    7.70
  -4  11  -1  273.47    7.80
   4  11   1  266.47    8.00
   4  11   1  271.97   10.70
  -4  11  -1  259.67   10.20
  -5 -11  -1  194.68    6.30
   5 -11   1  204.08    6.10
   5 -11   1  195.58    6.40
  -5 -11  -1  190.38    6.10
  -5 -11  -1  198.98    6.20
  -5 -11  -1  201.28    9.20
   5  11   1  191.48    5.90
   5  11   1  199.38    6.20
   5  11   1  212.18    6.20
   5  11   1  206.78   19.40
  -5  11  -1  208.28    6.20
   5  11   1  198.48    6.10
   5  11   1  202.28    9.00
  -5  11  -1  196.08    8.40
   6 -11   1   24.00    1.70
  -6 -11  -1   24.80    1.40
   6 -11   1   24.90    1.50
  -6 -11  -1   23.40    1.60
  -6 -11  -1   21.90    1.50
   6 -11   1   24.20    1.60
   6  11   1   25.20    1.20
  -6  11  -1   25.40    1.50
   6  11   1   27.00    1.60
   6  11   1   22.60    1.50
   6  11   1    9.40   10.50
   6  11   1   23.80    1.50
   6  11   1   16.70    3.00
   6  11   1   24.00    1.50
   7 -11   1   21.20    1.50
  -7 -11  -1   20.60    1.40
  -7 -11  -1   21.70    1.30
  -7 -11  -1   22.60    1.40
   7 -11   1   20.40    1.30
   7  11   1   22.30    1.40
   7  11   1   21.70    1.40
   7  11   1   20.00    1.40
  -7  11  -1   21.80    1.30
   7  11   1   20.50    1.30
  -8 -11  -1    2.30    0.60
   8 -11   1    2.30    0.80
   8 -11   1    1.70    0.60
  -8  11  -1    2.50    0.60
   8  11   1    3.00    0.60
   8  11   1    1.60    0.60
   8  11   1    2.60    0.80
   9 -11   1   26.30    1.40
  -9 -11  -1   26.40    1.40
   9 -11   1   26.80    1.30
  -9  11  -1   25.70    1.30
   9  11   1   24.10    1.30
   9  11   1   26.60    1.30
   9  11   1   28.00    1.30
   9 -12  -1    4.20    0.80
   9 -12  -1    3.10    0.60
  -9 -12   1    3.70    0.60
   9  12  -1    3.40    0.50
   9  12  -1    2.80    0.50
  -9  12   1    2.90    0.50
   8 -12  -1   14.30    1.20
  -8 -12   1   14.20    1.10
   8 -12  -1   13.80    1.00
  -8  12   1   14.80    1.00
   8  12  -1   12.40    1.00
   8  12  -1   14.10    1.00
   8  12  -1   12.00    1.00
   8  12  -1   12.60    1.00
  -7 -12   1  167.28    5.10
   7 -12  -1  165.48    5.10
   7 -12  -1  160.38    5.30
  -7 -12   1  166.18    5.30
   7  12  -1  167.28    5.10
   7  12  -1  165.68    5.10
  -7  12   1  169.58    5.20
   7  12  -1  168.98    5.30
  -6 -12   1   86.39    3.10
  -6 -12   1   79.29    3.10
   6 -12  -1   78.59    3.10
  -6 -12   1   84.09    3.70
   6 -12  -1   82.39    2.90
   6  12  -1   81.39    2.70
   6  12  -1   80.19   14.40
   6  12  -1   84.19    3.20
   6  12  -1   77.79    2.90
   6  12  -1   83.19    3.00
   6  12  -1   77.09    3.00
   6  12  -1   64.89    5.30
  -6  12   1   82.09    3.10
  -5 -12   1  121.99    4.20
  -5 -12   1  117.89    4.20
   5 -12  -1  124.09    4.20
  -5 -12   1  119.99    4.10
   5 -12  -1  116.39    3.90
   5 -12  -1  119.59    4.20
   5  12  -1  120.59    4.00
   5  12  -1  128.09    3.90
   5  12  -1  109.79    6.50
   5  12  -1  120.19   16.60
  -5  12   1  120.29    4.10
   5  12  -1  118.09    4.20
  -4 -12   1    2.30    0.70
  -4 -12   1    4.80    2.30
   4 -12  -1    2.40    0.80
  -4 -12   1    1.80    0.70
  -4 -12   1    2.20    0.60
   4 -12  -1    2.90    0.80
   4  12  -1    1.60    0.60
  -4  12   1    2.40    0.60
   4  12  -1    2.90    0.70
  -4  12   1    2.60    1.40
   4  12  -1    4.80    1.90
  -4  12   1    3.00    1.40
  -4  12   1    1.80    0.60
   4  12  -1    3.10   12.00
   4  12  -1    2.50    0.70
   3 -12  -1    0.30    0.60
  -3 -12   1    0.40    0.50
  -3 -12   1    0.60    0.60
  -3 -12   1    0.50    0.50
   3 -12  -1    0.70    0.60
  -3  12   1    0.40    1.20
   3  12  -1    0.50    0.50
   3  12  -1    1.10    0.60
   3  12  -1    1.20    0.60
   3  12  -1    1.20    1.30
  -3  12   1    0.90    0.50
  -3  12   1    0.20    0.50
   3  12  -1    6.00   12.50
   2 -12  -1   29.60    1.80
  -2 -12   1   27.30    1.60
   2 -12  -1   27.20    1.80
  -2 -12   1   26.90    1.70
  -2 -12   1   28.90    1.60
  -2  12   1   27.20    1.60
   2  12  -1   26.50    1.60
   2  12  -1   21.90   14.30
  -2  12   1   26.30    1.50
  -2  12   1   28.60    3.50
   2  12  -1   26.60    2.90
   2  12  -1   27.30    1.70
  -1 -12   1    8.70    1.30
   1 -12  -1    6.80    1.20
   1 -12  -1   11.30    2.40
   1 -12  -1    4.40    0.90
  -1 -12   1    6.70    1.10
   1 -12  -1    5.60    0.80
  -1 -12   1    4.70    0.80
  -1  12   1    7.70    1.90
   1  12  -1    7.20    1.80
  -1  12   1    8.40    1.10
  -1  12   1    6.60    1.00
   1  12  -1    6.80    1.00
   1  12  -1    4.60    0.80
   0 -12   1   30.70    1.90
   0 -12  -1   27.30    1.60
   0 -12   1   29.50    1.60
   0 -12  -1   30.10    1.80
   0 -12   1   27.90    1.80
   0 -12  -1   27.30    1.90
   0 -12  -1   42.10    4.70
   0  12   1   28.30    1.60
   0  12  -1   29.20    1.70
   0  12  -1   28.70    1.70
   0  12  -1   28.30    3.30
   0  12   1   28.10    1.60
   0  12   1   34.90    3.70
   1 -12   1   48.00    2.40
  -1 -12  -1   47.10    2.20
  -1 -12  -1   48.60    2.40
   1 -12   1   50.49    2.20
  -1 -12  -1   53.29    2.30
  -1 -12  -1   51.79    4.50
   1 -12   1   50.89    2.60
  -1 -12  -1   46.00    2.50
  -1  12  -1   47.10    3.70
   1  12   1   50.79    2.30
  -1  12  -1   51.69    2.30
   1  12   1   46.30    3.60
  -1  12  -1   46.60    2.20
   1  12   1   50.59    2.30
  -2 -12  -1    3.80    0.70
  -2 -12  -1    4.80    1.80
   2 -12   1    3.60    0.80
  -2 -12  -1    4.30    0.90
  -2 -12  -1    4.80    0.80
   2 -12   1    3.60    1.00
   2  12   1    3.40    0.70
  -2  12  -1    1.30    1.30
   2  12   1    4.40    1.40
   2  12   1    5.20    0.80
   2  12   1   15.20   13.70
  -2  12  -1    4.60    0.80
   2  12   1    4.80    0.80
  -2  12  -1    4.30    0.70
  -3 -12  -1   78.69    3.10
  -3 -12  -1   84.99    3.10
  -3 -12  -1   80.79    3.30
   3 -12   1   79.59    3.30
   3 -12   1   82.69    2.90
   3 -12   1   83.09    3.40
  -3 -12  -1   86.19    5.90
   3  12   1   79.09    3.00
   3  12   1   83.79    3.00
   3  12   1   78.99    3.10
   3  12   1   96.29   17.30
   3  12   1   83.39    3.00
   3  12   1   72.19    5.00
  -3  12  -1   68.59    3.80
  -3  12  -1   76.59    5.00
  -3  12  -1   78.99    3.00
  -4 -12  -1   29.70    1.70
  -4 -12  -1   32.40    5.50
  -4 -12  -1   27.30    2.10
   4 -12   1   32.90    2.00
  -4 -12  -1   32.70    2.40
   4  12   1   22.00    1.60
   4  12   1   27.40    3.50
   4  12   1   26.40    2.00
  -4  12  -1   34.30    5.80
  -4  12  -1   28.20    1.60
   4  12   1   24.00   16.30
  -5 -12  -1   34.20    1.90
  -5 -12  -1   34.70    1.90
   5 -12   1   36.70    1.80
  -5 -12  -1   32.50    1.70
   5 -12   1   37.80    2.10
  -5  12  -1   35.30    1.80
   5  12   1   39.40    4.50
   5  12   1   32.60    1.80
   5  12   1   33.80    1.70
   5  12   1   37.10   13.30
   5  12   1   34.80    1.80
   5  12   1   35.30    1.70
  -6 -12  -1    1.90    0.60
   6 -12   1    2.30    0.60
   6 -12   1    0.70    0.60
  -6 -12  -1    0.80    0.40
  -6 -12  -1    1.60    0.70
   6  12   1    2.00    0.50
   6  12   1    1.70    0.60
   6  12   1   -5.20   12.10
   6  12   1    0.90    0.50
  -6  12  -1    1.60    0.50
   6  12   1    1.90    0.60
  -7 -12  -1   33.60    1.70
  -7 -12  -1   33.00    2.30
   7 -12   1   31.90    1.60
   7 -12   1   41.10    2.80
  -7 -12  -1   38.20    2.30
   7  12   1   30.90    1.60
   7  12   1   26.60    1.70
   7  12   1   28.60    1.70
  -7  12  -1   29.60    1.60
  -8 -12  -1   15.60    1.40
   8 -12   1   13.80    1.00
   8 -12   1   14.20    1.10
  -8  12  -1   15.30    1.40
   8  12   1   13.70    0.90
   8  12   1   11.20    0.90
   8  12   1   12.70    1.00
   9 -12   1    3.20    0.50
   9 -12   1    2.30    0.60
  -9 -12  -1    1.80    0.60
   9  12   1    2.20    0.50
   9  12   1    1.90    0.40
  -9  12  -1    3.80    0.80
   9  12   1    2.20    0.40
   8 -13  -1   16.10    1.00
  -8 -13   1   16.50    1.10
   8 -13  -1   17.70    1.30
   8  13  -1   14.20    1.20
   8  13  -1   12.90    1.10
   8  13  -1   18.50    1.00
  -8  13   1   17.90    1.00
   7 -13  -1   38.60    1.80
  -7 -13   1   41.80    1.90
   7 -13  -1   40.70    1.70
  -7 -13   1   41.10    1.80
  -7  13   1   40.80    1.80
   7  13  -1   40.60    1.80
   7  13  -1   41.00    1.90
   6 -13  -1   18.20    1.20
  -6 -13   1   18.60    1.20
  -6 -13   1   18.50    1.30
   6 -13  -1   15.30    1.70
   6  13  -1   18.70    1.30
   6  13  -1   17.90    1.20
  -6  13   1   16.90    1.20
   5 -13  -1   44.90    2.20
  -5 -13   1   47.70    2.10
  -5 -13   1   46.60    2.20
  -5 -13   1   48.80    2.20
  -5  13   1   47.90    2.10
   5  13  -1   46.50    2.00
   5  13  -1   41.20   16.40
   5  13  -1   46.90    2.00
   5  13  -1   45.70    2.20
   4 -13  -1    9.30    1.20
  -4 -13   1    7.10    0.90
  -4 -13   1    6.00    0.90
   4 -13  -1    8.20    1.20
  -4 -13   1    7.90    1.00
   4  13  -1    7.70    1.00
  -4  13   1    7.90    0.90
   4  13  -1    7.30    2.90
   4  13  -1   27.30   14.30
   4  13  -1    6.70    0.80
  -4  13   1    9.20    1.10
   4  13  -1    5.70    0.80
   3 -13  -1    1.70    0.80
  -3 -13   1    2.70    0.80
  -3 -13   1    1.20    0.50
  -3 -13   1    2.80    0.70
   3 -13  -1    1.30    0.70
   3  13  -1    2.40    0.60
   3  13  -1   -0.10    1.40
  -3  13   1    2.00    0.70
  -3  13   1    2.60    0.60
   3  13  -1    1.90    0.60
   3  13  -1    1.90    0.60
  -3  13   1    2.40    1.40
   3  13  -1   -3.90   15.10
  -2 -13   1   12.90    1.20
   2 -13  -1    9.50    1.80
   2 -13  -1   13.40    1.90
  -2 -13   1   14.80    2.10
  -2 -13   1    7.90    1.30
  -2  13   1   10.10    1.20
   2  13  -1   13.80    1.90
  -2  13   1   14.70    2.60
   2  13  -1   12.40    2.10
   2  13  -1   11.20    1.50
  -1 -13   1    9.00    1.20
   1 -13  -1    9.50    1.40
   1 -13  -1    6.80    0.90
  -1 -13   1    6.70    0.90
  -1 -13   1    9.40    1.60
   1 -13  -1    8.20    1.20
   1  13  -1    7.40    1.00
  -1  13   1    8.40    2.00
  -1  13   1    7.70    1.10
  -1  13   1    9.00    1.10
   1  13  -1   12.70    2.40
   1  13  -1    9.70    1.10
   0 -13  -1   27.00    2.00
   0 -13  -1   25.50    3.60
   0 -13  -1   31.40    1.70
   0 -13   1   25.10    2.00
   0 -13   1   29.30    1.60
   0 -13  -1   29.60    1.80
   0 -13   1   28.40    1.80
   0  13   1   23.30    3.10
   0  13  -1   29.40    1.80
   0  13  -1   27.30    1.70
   0  13   1   27.50    1.70
   0  13  -1   24.40    3.00
   0  13   1   27.50    1.70
   1 -13   1   25.50    1.50
  -1 -13  -1   27.90    1.60
  -1 -13  -1   26.30    3.70
  -1 -13  -1   25.00    1.70
   1 -13   1   25.10    1.90
  -1 -13  -1   24.80    2.00
   1 -13   1   25.00    1.70
  -1  13  -1   21.80    3.10
   1  13   1   25.10    1.60
  -1  13  -1   26.70    1.70
   1  13   1   26.20    1.60
  -1  13  -1   26.20    1.60
   1  13   1   22.50    2.80
  -2 -13  -1   27.80    1.60
  -2 -13  -1   18.60    3.50
   2  13   1   21.90    1.70
  -2  13  -1   30.80    3.80
   2  13   1   20.00    2.70
   2  13   1   21.90    1.90
   3 -13   1   19.30    1.80
  -3 -13  -1   13.80    3.00
   3 -13   1   13.50    1.40
  -3 -13  -1   14.00    1.40
  -3 -13  -1   14.10    1.30
  -3 -13  -1   12.00    1.20
   3  13   1   12.60    1.20
   3  13   1   13.30    1.20
   3  13   1   20.00   15.40
   3  13   1   23.60    3.40
  -3  13  -1   16.20    2.80
  -3  13  -1   14.60    1.10
   3  13   1   13.80    1.20
   3  13   1   13.20    1.20
   4 -13   1   16.90    1.30
  -4 -13  -1   16.30    1.30
   4 -13   1   15.80    1.40
  -4 -13  -1   17.10    1.30
  -4 -13  -1   17.40    1.40
   4  13   1   18.50    1.30
  -4  13  -1   17.20    1.20
   4  13   1   25.30   14.40
   4  13   1   16.30    1.20
   4  13   1   15.80    1.20
   4  13   1   20.90    4.10
   4  13   1   19.00    1.40
  -5 -13  -1   27.20    1.70
   5 -13   1   25.90    1.50
  -5 -13  -1   27.40    1.60
  -5 -13  -1   27.00    1.50
   5 -13   1   24.10    1.60
   5  13   1   25.00    1.60
   5  13   1   26.10    1.50
  -5  13  -1   27.90    1.50
   5  13   1   26.20    1.40
   5  13   1   20.50   14.80
   5  13   1   26.00    1.40
  -6 -13  -1    1.20    0.50
  -6 -13  -1    1.30    0.60
   6 -13   1    2.60    0.60
  -6 -13  -1    2.20    0.60
  -6  13  -1    2.10    0.60
   6  13   1    1.00    0.60
   6  13   1    2.10    0.60
   6  13   1    1.90    0.50
  -7 -13  -1    0.10    0.40
  -7 -13  -1    0.00    0.50
   7 -13   1    0.70    0.50
  -7 -13  -1    1.20    0.40
   7  13   1    1.20    0.50
   7  13   1    0.40    0.40
   7  13   1    0.20    0.50
  -7  13  -1    0.70    0.50
   8 -13   1   13.10    0.90
  -8 -13  -1   12.30    1.00
  -8  13  -1   13.00    0.90
   8  13   1   12.70    1.10
   8  13   1   11.30    0.90
  -7 -14   1   27.00    1.30
  -7 -14   1   26.70    1.40
   7  14  -1   26.50    1.20
  -7  14   1   26.80    1.30
   7  14  -1   26.10    1.40
  -6 -14   1    7.50    1.00
  -6 -14   1   10.10    0.90
   6  14  -1   10.20    1.10
   6  14  -1    9.70    0.90
  -6  14   1    8.10    1.10
  -5 -14   1   31.50    1.60
  -5 -14   1   30.10    1.70
   5  14  -1   30.70    1.50
  -5  14   1   30.80    1.60
   5  14  -1   30.60    1.70
  -4 -14   1   -0.20    0.50
  -4 -14   1    0.60    0.50
  -4 -14   1    0.20    0.50
   4 -14  -1    0.20    0.50
   4 -14  -1    0.80    0.80
   4  14  -1    0.00    0.50
   4  14  -1    0.90    0.60
  -4  14   1    0.30    0.50
   4  14  -1    0.10    0.50
   4  14  -1   -9.70   16.30
  -4  14   1    0.70    0.50
   3 -14  -1   10.80    1.20
   3 -14  -1   13.70    1.50
  -3 -14   1   12.10    1.20
  -3 -14   1   12.50    1.30
  -3 -14   1    9.50    1.00
   3  14  -1    8.50    1.00
   3  14  -1    8.80    1.00
   3  14  -1    1.70   18.10
  -3  14   1   11.20    1.10
   3  14  -1    9.30    2.30
  -3  14   1   11.40    3.60
  -2 -14   1    9.00    1.00
  -2 -14   1   12.80    1.30
   2 -14  -1   12.10    1.50
   2 -14  -1   10.10    1.20
   2  14  -1    8.00    2.00
   2  14  -1   11.60    1.20
  -2  14   1   12.90    1.20
  -2  14   1    8.90    2.20
   2  14  -1   10.00    1.10
   2  14  -1   13.70    3.50
  -1 -14   1   30.90    2.10
  -1 -14   1   33.60    1.80
   1 -14  -1   32.70    1.70
  -1 -14   1   33.20    2.00
   1 -14  -1   31.90    2.10
   1 -14  -1   31.20    1.90
   1  14  -1   29.20    1.80
  -1  14   1   30.90    1.80
  -1  14   1   33.80    3.90
   1  14  -1   32.30    1.80
  -1  14   1   33.40    1.90
   1  14  -1   28.30    3.50
   0 -14  -1   48.00    2.40
   0 -14   1   46.40    2.40
   0 -14  -1   46.50    2.50
   0 -14   1   46.80    2.60
   0 -14   1   48.20    2.20
   0 -14  -1   51.29    2.20
   0  14   1   44.40    3.80
   0  14  -1   43.90    2.20
   0  14  -1   46.00    4.50
   0  14   1   48.00    2.30
   0  14  -1   44.00    2.20
   0  14   1   48.50    2.30
  -1 -14  -1   38.40    1.90
  -1 -14  -1   36.70    2.20
   1 -14   1   40.50    2.30
   1 -14   1   39.40    2.20
  -1 -14  -1   36.10    2.10
   1 -14   1   37.30    1.80
  -1  14  -1   39.20    2.00
   1  14   1   37.30    2.00
   1  14   1   37.30    1.80
  -1  14  -1   39.70    4.50
  -1  14  -1   39.30    2.00
   1  14   1   40.40    4.60
   1  14   1   36.80    2.00
  -2 -14  -1    0.10    0.40
   2 -14   1    0.20    0.60
  -2 -14  -1    0.70    0.60
   2 -14   1    0.20    0.90
  -2  14  -1    1.40    1.40
  -2  14  -1    0.50    0.50
   2  14   1   -0.80    1.90
   2  14   1   -0.20    1.40
   2  14   1    0.40    0.50
   2  14   1    0.20    0.40
   2  14   1    0.10    0.50
  -3 -14  -1   13.60    1.20
  -3 -14  -1   14.60    1.30
   3 -14   1   14.00    1.40
   3 -14   1   16.80    1.60
  -3 -14  -1   16.00    1.20
   3  14   1  -16.90   17.50
   3  14   1   15.20    1.20
   3  14   1   15.50    1.20
   3  14   1   15.80    1.30
   4 -14   1   11.20    1.30
  -4 -14  -1    6.90    0.80
  -4 -14  -1   10.30    1.20
  -4 -14  -1   10.70    1.20
   4  14   1    6.30    0.80
   4  14   1    8.00    0.90
   4  14   1  -12.80   18.00
   4  14   1    6.00    0.80
   4  14   1    9.90    0.90
  -4  14  -1    9.50    1.00
  -5 -14  -1    1.40    0.60
  -5 -14  -1    1.00    0.50
  -5 -14  -1    0.80    0.70
  -5  14  -1    1.50    0.50
   5  14   1    0.90    0.60
   5  14   1    0.60    0.40
   5  14   1    0.50    0.40
  -6 -14  -1    2.00    0.90
  -6 -14  -1    1.90    0.50
  -6 -14  -1    3.20    0.70
   6  14   1    2.40    0.50
   6  14   1    2.90    0.60
   6  14   1    2.20    0.60
  -6  14  -1    2.90    0.70
  -7 -14  -1    0.40    0.40
  -7 -14  -1    0.10    0.40
  -7  14  -1    0.30    0.40
   7  14   1    0.30    0.40
   7  14   1   -0.10    0.40
  -6 -15   1   13.70    1.10
  -6 -15   1   12.70    0.90
   6  15  -1   13.20    1.00
  -6  15   1   12.70    1.20
   6  15  -1   13.40    1.10
  -5 -15   1    6.30    0.70
  -5 -15   1    8.30    0.90
  -5 -15   1    5.20    0.70
   5  15  -1    7.50    0.90
   5  15  -1    6.30    0.60
   5  15  -1    7.10    0.80
   4 -15  -1    0.10    0.90
  -4 -15   1    0.30    0.60
   4 -15  -1    0.70    0.50
  -4 -15   1    0.40    0.50
  -4  15   1    0.10    0.50
   4  15  -1   -0.50    0.50
   3 -15  -1   25.40    1.60
  -3 -15   1   26.10    1.50
  -3 -15   1   27.10    1.70
   3 -15  -1   27.40    1.80
  -3  15   1   23.20    1.50
   3  15  -1   27.30    1.50
   3  15  -1   25.80    1.60
   2 -15  -1    7.50    1.00
  -2 -15   1    5.80    0.80
  -2 -15   1    7.90    1.00
   2 -15  -1   10.70    1.40
  -2  15   1    9.40    1.20
   2  15  -1    8.90    1.00
   2  15  -1    7.50    1.00
  -2  15   1    7.50    0.90
  -1 -15   1   18.70    1.50
  -1 -15   1   18.60    1.30
  -1 -15   1   19.90    1.70
   1 -15  -1   19.30    1.50
   1 -15  -1   17.30    1.60
  -1  15   1   20.90    1.40
   1  15  -1   18.90    1.40
   1  15  -1   17.20    1.30
  -1  15   1   20.50    1.40
   0 -15   1   78.29    2.80
   0 -15  -1   69.79    2.70
   0 -15   1   72.59    3.10
   0 -15  -1   67.09    3.00
   0 -15   1   67.89    3.00
   0 -15  -1   66.39    2.90
   0  15   1   69.19    2.80
   0  15   1   68.69    2.80
   0  15  -1   71.49    2.80
   0  15  -1   71.09    2.80
  -1 -15  -1   27.90    1.80
   1 -15   1   32.10    1.90
  -1 -15  -1   28.10    1.90
  -1 -15  -1   30.70    1.60
   1  15   1   29.10    1.70
  -1  15  -1   27.90    1.70
  -1  15  -1   26.30    1.60
   1  15   1   29.30    1.70
   2 -15   1    8.40    1.20
   2 -15   1    8.30    1.00
  -2 -15  -1   12.30    1.20
  -2 -15  -1   12.70    1.10
   2  15   1   12.10    1.10
   2  15   1   10.80    1.10
  -2  15  -1   11.70    1.10
   2  15   1   11.60    1.00
  -3 -15  -1   12.30    1.20
  -3 -15  -1   11.40    1.10
   3 -15   1   12.10    1.20
   3  15   1   12.40    1.20
   3  15   1   11.50    1.00
  -4 -15  -1   13.60    1.20
  -4 -15  -1   14.90    1.20
   4 -15   1   11.90    1.10
   4  15   1   14.70    1.00
   4  15   1   11.90    1.10
   4  15   1   11.90    1.00
  -5 -15  -1   27.00    1.50
   5 -15   1   25.20    1.50
  -5 -15  -1   25.30    1.40
  -5 -15  -1   26.80    1.40
   5  15   1   24.30    1.40
   5  15   1   27.30    1.40
   5  15   1   26.00    1.20
  -6 -15  -1    4.30    0.60
  -6 -15  -1    3.40    0.60
  -6 -15  -1    4.30    0.90
   6  15   1    3.80    0.50
  -6  15  -1    3.60    0.60
   6  15   1    5.10    0.80
  -5 -16   1   10.50    0.90
  -5 -16   1   10.20    0.80
   5  16  -1   11.40    0.90
   5  16  -1   10.70    0.90
  -4 -16   1    1.30    0.50
  -4 -16   1    0.70    0.40
   4 -16  -1    1.50    0.70
   4  16  -1    1.50    0.50
   4  16  -1    1.60    0.50
  -3 -16   1    8.60    1.00
   3 -16  -1    6.70    0.90
  -3 -16   1    9.00    0.90
  -3  16   1    8.50    0.80
   3  16  -1    7.10    0.80
   3  16  -1    7.50    0.90
   2 -16  -1   -0.50    0.60
   2 -16  -1    0.20    0.50
  -2 -16   1    0.30    0.40
  -2 -16   1    0.60    0.60
  -2  16   1    0.30    0.50
   2  16  -1    0.10    0.50
  -2  16   1    0.20    0.90
   2  16  -1   -0.10    0.40
   1 -16  -1   13.20    1.20
  -1 -16   1   13.10    1.30
   1 -16  -1   14.50    1.50
  -1 -16   1   13.80    1.10
   1  16  -1   13.90    1.10
  -1  16   1   12.90    1.20
  -1  16   1   13.70    1.10
   1  16  -1   13.00    1.10
   0 -16  -1    6.60    1.00
   0 -16  -1    9.50    0.90
   0 -16   1    9.40    0.90
   0 -16   1   11.40    1.40
   0 -16  -1    9.20    1.40
   0  16   1    9.10    1.10
   0  16  -1    9.40    1.10
   0  16   1    7.80    0.90
   0  16  -1    6.90    0.80
   1 -16   1    3.30    0.80
  -1 -16  -1    3.10    0.80
  -1 -16  -1    2.30    0.60
  -1 -16  -1    3.50    0.80
   1  16   1    2.90    0.70
  -1  16  -1    3.40    0.80
   1  16   1    2.40    0.60
  -1  16  -1    3.80    0.70
  -2 -16  -1    3.70    0.80
  -2 -16  -1    3.70    0.70
   2 -16   1    3.80    0.80
   2  16   1    3.50    0.70
   2  16   1    3.00    0.60
  -2  16  -1    4.40    0.70
  -3 -16  -1    0.50    0.50
  -3 -16  -1   -0.20    0.40
   3 -16   1    0.60    0.50
   3  16   1    0.40    0.50
   3  16   1    0.60    0.40
   3  16   1   -0.30    0.40
  -4 -16  -1  115.19    3.70
   4 -16   1  116.09    3.80
  -4 -16  -1  114.59    3.80
   4  16   1  121.89    3.80
   4  16   1  120.29    3.80
   4  16   1  115.69    3.50
  -5 -16  -1    6.30    0.70
   5 -16   1    6.90    0.80
  -5 -16  -1    6.90    0.80
   5  16   1    6.30    0.70
   5  16   1    7.40    0.60
  -3 -17   1   10.40    1.00
  -3 -17   1   10.70    0.90
   3 -17  -1   12.60    0.90
   3  17  -1   10.80    0.90
   3  17  -1    9.60    0.90
  -2 -17   1    1.10    0.50
   2 -17  -1    0.50    0.40
  -2 -17   1    0.60    0.40
   2  17  -1    0.40    0.50
  -2  17   1    0.90    0.50
   2  17  -1    0.40    0.40
  -1 -17   1    3.40    0.70
   1 -17  -1    3.10    0.70
  -1 -17   1    6.40    0.80
   1 -17  -1    4.70    0.80
   1  17  -1    4.00    0.60
  -1  17   1    3.00    0.60
   1  17  -1    4.90    0.70
  -1  17   1    4.50    0.60
   0 -17   1    1.80    0.60
   0 -17  -1    1.20    0.60
   0 -17  -1    2.10    0.60
   0  17  -1    2.50    0.60
   0  17   1    2.30    0.60
   0  17   1    2.80    0.60
   0  17  -1    1.70    0.50
  -1 -17  -1    5.90    0.80
  -1 -17  -1    6.70    0.80
   1 -17   1    5.70    0.80
  -1  17  -1    8.80    1.00
   1  17   1    7.60    0.80
   1  17   1    6.90    0.80
  -1  17  -1    5.70    0.90
  -2 -17  -1   -0.40    0.40
   2 -17   1    0.20    0.40
  -2 -17  -1    0.90    0.40
   2  17   1    0.30    0.40
   2  17   1    0.20    0.40
  -3 -17  -1    7.30    0.90
   3 -17   1    8.80    1.00
   3  17   1    7.00    0.90
   3  17   1   11.70    1.30
  12   0  -2  153.18    4.60
  12   0  -2  152.58    4.50
  12   0  -2  155.58    4.60
  11   0  -2    3.20    0.60
  11   0  -2    4.90    0.90
  11   0  -2    3.10    0.60
  11   0  -2    3.20    0.70
  10   0  -2    1.20    0.60
  10   0  -2    1.30    0.50
  10   0  -2    1.60    0.50
  10   0  -2    1.20    0.50
  10   0  -2    1.60    1.70
   9   0  -2    0.10    0.50
   9   0  -2    0.10    0.40
   9   0  -2    0.70    0.50
   9   0  -2    0.10    0.50
   8   0  -2    3.90    0.70
   8   0  -2    3.30    0.70
   8   0  -2    3.40    1.50
   8   0  -2    3.00    0.60
   8   0  -2    4.30    0.70
   7   0  -2   37.40    1.70
   7   0  -2   37.10    1.70
  -7   0   2   39.00    1.70
   7   0  -2   38.30    1.70
   7   0  -2   34.70    2.90
   7   0  -2   38.90    1.90
  -6   0   2  188.08    5.60
   6   0  -2  186.08    5.40
   6   0  -2  181.38    5.40
   6   0  -2  189.48    7.20
   6   0  -2  184.28    5.80
  -5   0   2   33.70    1.50
   5   0  -2   30.50    2.20
  -4   0   2   53.99    2.00
   4   0  -2   50.49    2.60
  -4   0   2   52.69    1.90
   3   0  -2    3.30    0.80
  -3   0   2    4.00    0.60
  -3   0   2    4.10    0.50
   1   0  -2  132.39    3.90
   1   0  -2  136.49    3.80
  -1   0   2  127.99    4.00
   1   0  -2  129.49    3.90
   0   0  -2    3.70    0.50
   0   0   2    2.90    1.90
   0   0   2    3.80    0.60
   0   0  -2    3.80    0.60
   0   0  -2    3.70    0.50
  -1   0  -2   36.20    1.40
   1   0   2   40.90    3.70
  -1   0  -2   35.20    1.50
   1   0   2   37.70    1.50
  -1   0  -2   34.70    1.50
   1   0   2   35.60    1.20
   2   0   2  123.29    3.80
   2   0   2  119.49    5.90
   2   0   2  110.79    3.40
  -2   0  -2  116.89    3.50
  -2   0  -2  117.49    3.70
  -2   0  -2  112.89    3.60
   3   0   2   11.90    2.60
   3   0   2    9.90    1.10
   3   0   2   10.80    2.00
  -3   0  -2    9.50    1.00
  -3   0  -2   11.20    0.80
  -3   0  -2   10.60    0.80
   4   0   2  228.78    7.80
  -4   0  -2  219.38    6.80
   4   0   2  240.68    7.90
  -4   0  -2  221.78    6.40
   4   0   2  222.38    7.20
  -5   0  -2   26.80    1.30
   5   0   2   28.30    2.00
  -6   0  -2    1.50    0.40
   6   0   2    1.60    0.60
   6   0   2    1.10    0.50
   6   0   2    1.50    0.50
   6   0   2    0.20    0.70
   7   0   2    0.30    0.40
   7   0   2    0.00    0.40
   7   0   2   -0.20    0.80
   7   0   2    0.00    0.40
   7   0   2   -0.10    0.40
   8   0   2   71.19    2.70
   8   0   2   70.99    4.60
   8   0   2   69.79    3.00
   8   0   2   72.59    2.90
   8   0   2   71.09    2.90
   9   0   2    0.20    0.50
   9   0   2    0.70    0.60
   9   0   2    0.20    0.50
   9   0   2   -1.00    1.30
   9   0   2   -0.10    0.50
  10   0   2  469.05   12.90
  10   0   2  460.85   13.10
  10   0   2  462.05   12.60
  10   0   2  446.56   12.80
  11   0   2    0.90    0.50
  11   0   2    1.50    0.60
  11   0   2    0.70    0.50
  12   0   2    3.40    0.50
  12   0   2    4.60    0.70
  12  -1  -2  268.97    7.40
  12   1  -2  257.37    7.30
  12   1  -2  269.77    7.40
  11  -1  -2   19.10    1.30
  11  -1  -2   16.60    1.10
  11  -1  -2   16.80    1.20
  11  -1  -2   19.30    1.40
  11   1  -2   17.10    1.20
  11   1  -2   17.30    1.40
  11   1  -2   18.90    1.20
  11   1  -2   18.80    1.30
  10  -1  -2    5.70    0.90
  10  -1  -2    3.90    0.70
  10  -1  -2    5.10    0.80
  10  -1  -2    3.60    0.60
  10  -1  -2    2.30    0.70
  10  -1  -2    4.60    2.20
  10   1  -2    4.30    0.90
  10   1  -2    5.50    2.30
  10   1  -2    3.10    0.70
  10   1  -2    5.20    0.80
  10   1  -2    3.50    0.60
  10   1  -2    5.60    0.80
   9  -1  -2    2.70    0.60
   9  -1  -2    4.30    1.90
   9  -1  -2    2.50    0.70
   9  -1  -2    2.00    0.60
   9  -1  -2    1.90    0.70
   9  -1  -2    2.20    0.70
   9   1  -2    2.40    0.60
   9   1  -2    3.40    0.80
   9   1  -2    2.30    0.60
   9   1  -2    0.20    1.30
   9   1  -2    3.10    0.70
   9   1  -2    2.00    0.60
   8  -1  -2   28.00    1.70
   8  -1  -2   33.10    3.80
   8  -1  -2   28.90    1.50
   8  -1  -2   29.10    1.50
   8  -1  -2   31.60    1.60
   8  -1  -2   33.20    1.80
   8   1  -2   29.50    1.50
   8   1  -2   33.30    3.70
   8   1  -2   31.90    1.60
   8   1  -2   29.80    1.60
   8   1  -2   28.10    1.50
   8   1  -2   29.60    1.80
   7  -1  -2    0.00    0.40
  -7  -1   2   -0.20    0.30
   7  -1  -2    0.10    0.40
   7  -1  -2    0.30    0.40
   7  -1  -2   -0.10    0.40
   7  -1  -2    1.00    0.60
   7  -1  -2    0.20    0.80
   7   1  -2    0.40    0.40
   7   1  -2    0.10    0.80
   7   1  -2    0.60    0.50
   7   1  -2    0.20    0.40
  -7   1   2    0.10    0.30
   7   1  -2    0.00    0.40
   7   1  -2    0.50    0.40
  -6  -1   2   64.49    2.50
   6  -1  -2   65.79    2.30
   6  -1  -2   62.69    2.50
   6  -1  -2   67.19    2.50
   6  -1  -2   63.69    3.60
   6   1  -2   66.29    2.40
  -6   1   2   64.69    2.50
   6   1  -2   61.69    3.60
   6   1  -2   65.19    2.30
   6   1  -2   66.09    2.40
   5  -1  -2  115.49    4.80
  -5  -1   2  113.69    3.80
  -5   1   2  112.09    3.70
   5   1  -2  118.79    4.90
  -4  -1   2   14.40    0.90
   4  -1  -2   14.60    1.60
  -4  -1   2   14.20    0.90
  -4   1   2   13.10    0.90
  -4   1   2   13.20    0.90
   4   1  -2   16.30    1.80
  -3  -1   2  310.67    8.80
   3  -1  -2  318.47    8.20
   3  -1  -2  311.57    9.30
  -3   1   2  322.27    8.70
   2  -1  -2  542.15   18.10
   2   1  -2  542.45   17.20
  -1   1   2 1095.79   33.30
   1   1  -2 1012.60   30.30
   0  -1   2   37.50    1.70
   0  -1  -2   42.50    2.00
   0  -1  -2   41.10    1.60
   0  -1  -2   38.50    1.60
   0   1  -2   43.30    7.50
   0   1   2   37.30    1.60
   0   1  -2   42.30    2.40
   0   1  -2   37.50    1.50
   0   1  -2   41.70    1.60
   0   1   2   44.40    3.90
  -1  -1  -2   78.19    2.60
  -1  -1  -2   76.89    2.70
   1  -1   2   75.19    2.60
  -1  -1  -2   74.29    2.50
  -1   1  -2   73.39    2.50
   1   1   2   76.89    2.60
   1   1   2   69.39    4.70
  -1   1  -2   74.79    2.70
   1   1   2   74.69    2.30
  -1   1  -2   77.59    2.60
   1   1   2   77.99    2.50
  -2  -1  -2  129.29    3.80
  -2  -1  -2  129.99    4.00
  -2  -1  -2  127.79    4.00
   2  -1   2  125.19    3.60
   2  -1   2  136.39    7.10
   2  -1   2  128.79    4.00
   2   1   2  122.39    3.90
   2   1   2  126.19    6.30
   2   1   2  132.99    3.80
   2   1   2  120.59    3.50
  -2   1  -2  128.29    3.80
  -2   1  -2  130.09    4.10
  -2   1  -2  124.19    3.90
   3  -1   2   35.50    1.90
  -3  -1  -2   36.10    1.40
  -3  -1  -2   34.40    1.50
   3  -1   2   29.10    3.30
  -3  -1  -2   35.30    1.60
   3  -1   2   39.00    4.20
   3   1   2   45.70    4.60
   3   1   2   30.40    1.70
  -3   1  -2   31.80    1.60
  -3   1  -2   33.00    1.50
   3   1   2   39.10    3.50
  -3   1  -2   35.40    1.40
  -4  -1  -2    4.70    0.60
   4  -1   2    4.50    1.00
   4  -1   2    3.50    1.50
   4  -1   2    5.50    2.10
   4   1   2    4.00    0.90
  -4   1  -2    4.10    0.50
   4   1   2    4.40    1.60
   4   1   2    4.90    2.00
  -5  -1  -2   23.80    1.20
   5  -1   2   24.50    2.40
   5   1   2   25.60    1.90
  -5   1  -2   24.50    1.20
   6  -1   2   13.00    1.20
   6  -1   2   12.60    1.10
   6  -1   2   12.80    1.10
   6  -1   2   14.80    1.00
   6  -1   2   11.30    1.80
   6  -1   2   13.50    1.00
  -6   1  -2   13.40    0.90
   6   1   2   13.60    2.00
   6   1   2   12.90    0.90
   6   1   2   12.10    1.00
   6   1   2   14.10    1.10
   6   1   2   14.30    1.10
   7  -1   2   20.50    1.40
   7  -1   2   19.00    1.30
   7  -1   2   19.80    1.20
   7  -1   2   18.80    2.60
   7  -1   2   18.40    1.10
   7  -1   2   18.50    1.30
  -7  -1  -2   21.00    1.20
   7   1   2   20.90    1.40
   7   1   2   20.10    1.40
  -7   1  -2   21.50    1.20
   7   1   2   18.60    1.30
   7   1   2   20.00    1.20
   7   1   2   18.10    2.50
   8  -1   2   11.20    1.00
   8  -1   2   10.40    1.00
   8  -1   2   10.20    1.10
   8  -1   2   10.90    1.20
   8  -1   2    8.20    2.00
   8  -1   2   12.20    1.30
   8   1   2   11.50    1.10
   8   1   2    9.30    2.10
   8   1   2   11.20    1.10
   8   1   2   11.50    1.10
   8   1   2   11.60    1.20
   9  -1   2   23.80    1.50
   9  -1   2   26.10    1.50
   9  -1   2   20.20    3.00
   9  -1   2   23.40    1.60
   9  -1   2   25.80    1.70
   9   1   2   18.00    2.90
   9   1   2   23.40    1.60
   9   1   2   23.30    1.40
   9   1   2   23.40    1.60
   9   1   2   24.10    1.70
  10  -1   2  199.58    6.60
  10  -1   2  208.68    6.20
  10  -1   2  212.38    6.60
  10  -1   2  212.58    6.40
  10   1   2  218.38    6.30
  10   1   2  223.18    6.60
  10   1   2  205.18    6.40
  10   1   2  207.98    6.70
  11  -1   2    8.10    1.00
  11  -1   2    9.00    0.90
  11   1   2    9.20    1.00
  11   1   2    8.10    1.40
  11   1   2    7.30    0.90
  11   1   2    7.80    0.90
  12  -1   2    0.40    0.40
  12  -1   2    0.20    0.40
  12   1   2    0.40    0.40
  12   1   2    0.60    0.50
  12  -2  -2  110.09    3.40
  12   2  -2  102.59    3.30
  12   2  -2  102.69    3.30
  11  -2  -2   17.70    1.20
  11  -2  -2   17.60    1.20
  11   2  -2   16.00    1.10
  11   2  -2   18.20    1.20
  11   2  -2   16.70    1.30
  11   2  -2   15.90    1.60
  10  -2  -2    5.00    0.90
  10  -2  -2    4.70    0.70
  10  -2  -2    5.30    0.90
  10  -2  -2    3.80    0.70
  10  -2  -2    3.10    0.60
  10   2  -2    6.40    0.90
  10   2  -2    2.90    1.90
  10   2  -2    4.10    0.70
  10   2  -2    6.10    0.90
  10   2  -2    5.50    0.80
  10   2  -2    6.10    1.00
   9  -2  -2    2.70    1.60
   9  -2  -2    3.30    0.70
   9  -2  -2    3.10    0.60
   9  -2  -2    2.40    0.70
   9  -2  -2    3.20    0.70
   9  -2  -2    5.40    0.90
   9   2  -2    2.90    0.70
   9   2  -2    3.80    0.70
   9   2  -2    2.40    0.60
   9   2  -2    4.40    1.80
   9   2  -2    2.40    0.80
   9   2  -2    2.60    0.60
   8  -2  -2    1.40    0.60
   8  -2  -2    1.10    0.60
   8  -2  -2    0.50    1.00
   8  -2  -2    2.40    0.60
   8  -2  -2    1.90    0.50
   8  -2  -2    1.80    0.50
   8   2  -2    1.60    0.50
   8   2  -2    2.60    0.60
   8   2  -2    1.80    0.60
   8   2  -2    3.10    0.70
   8   2  -2    3.90    1.60
   8   2  -2    2.50    0.60
   7  -2  -2   76.39    2.90
   7  -2  -2   75.29    2.60
   7  -2  -2   75.89    2.70
   7  -2  -2   75.09    2.90
  -7  -2   2   72.59    3.00
   7  -2  -2   75.49    4.50
   7  -2  -2   75.69    2.70
   7   2  -2   73.69    2.70
   7   2  -2   72.49    2.70
   7   2  -2   72.89    2.80
  -7   2   2   71.59    2.90
   7   2  -2   75.79    4.50
   7   2  -2   77.49    2.70
   7   2  -2   75.19    2.90
   6  -2  -2   30.00    1.40
   6  -2  -2   27.50    1.40
   6  -2  -2   30.10    2.50
   6  -2  -2   29.30    1.50
   6  -2  -2   27.90    1.40
  -6  -2   2   28.50    1.60
   6  -2  -2   30.90    1.60
  -6   2   2   29.90    1.60
   6   2  -2   30.30    1.50
   6   2  -2   30.40    1.60
   6   2  -2   28.00    1.40
   6   2  -2   30.50    1.40
   6   2  -2   28.10    1.50
   6   2  -2   28.60    2.40
   6   2  -2   27.60    1.40
  -5  -2   2   11.10    1.10
   5  -2  -2   11.10    1.70
  -5   2   2    8.90    0.90
   5   2  -2    9.10    1.50
  -4  -2   2   29.90    1.60
  -4   2   2   31.80    1.60
   4   2  -2   32.90    2.10
   3  -2  -2  104.49    3.90
  -3  -2   2   97.39    3.40
   3  -2  -2  105.29    3.20
  -3  -2   2  109.49    3.60
   3  -2  -2  101.89    7.40
   3   2  -2  105.59    3.10
  -3   2   2  101.79    3.50
  -3   2   2  103.09    3.70
   3   2  -2  109.79    6.10
   3   2  -2  110.19    4.00
  -3   2   2  104.59    3.50
   2   2  -2  598.54   19.40
   1  -2  -2   34.10    1.50
   1  -2  -2   33.80    1.60
  -1  -2   2   31.20    1.50
  -1  -2   2   36.80    1.70
  -1   2   2   34.40    1.70
   1   2  -2   41.50    4.60
  -1   2   2   33.80    1.60
  -1   2   2   37.80    5.10
   1   2  -2   32.80    1.50
  -1   2   2   30.90    1.50
   1   2  -2   33.50    1.50
   0   2  -2  483.45   17.00
   0   2   2  507.65   17.30
  -1   2  -2  421.76   11.80
   1   2   2  428.16   15.20
  -2  -2  -2   14.20    1.00
   2  -2   2   22.70    4.70
   2  -2   2   13.80    0.90
  -2  -2  -2   13.90    1.00
  -2   2  -2   15.00    0.90
  -2   2  -2   15.10    1.00
   2   2   2   13.20    1.00
  -2   2  -2   13.50    1.10
   2   2   2   12.60    1.00
   2   2   2   15.20    1.00
   2   2   2   20.00    3.20
   3  -2   2   68.39    6.40
  -3  -2  -2   58.89    2.40
  -3  -2  -2   58.09    2.30
   3  -2   2   60.79    2.70
  -3   2  -2   57.99    2.50
  -3   2  -2   60.29    2.20
  -3   2  -2   61.39    2.40
   3   2   2   61.99    4.70
   3   2   2   59.99    2.60
   4  -2   2   80.49    5.80
   4   2   2   73.89    5.50
   4   2   2   73.39    4.70
   4   2   2   74.29    3.30
  -4   2  -2   72.59    2.60
   5  -2   2   49.40    2.90
  -5  -2  -2   50.99    2.10
   5  -2   2   47.10    2.10
   5   2   2   51.19    2.30
  -5   2  -2   52.19    2.10
   5   2   2   57.19    2.40
   5   2   2   49.60    2.90
   6  -2   2   27.90    2.30
   6  -2   2   25.80    1.30
   6  -2   2   16.80    1.80
   6  -2   2   21.40    2.50
   6  -2   2   23.30    1.40
   6  -2   2   25.20    1.60
   6   2   2   24.80    2.60
   6   2   2   23.80    1.40
   6   2   2   22.60    1.40
   6   2   2   24.40    1.30
   6   2   2   23.40    1.30
  -6   2  -2   23.60    1.40
   7  -2   2    6.00    0.80
   7  -2   2    7.30    1.00
   7  -2   2    5.00    0.80
   7  -2   2    5.80    0.90
  -7  -2  -2    5.20    0.80
   7  -2   2    4.90    1.50
   7  -2   2    6.90    0.80
   7   2   2    4.00    0.80
   7   2   2    7.40    0.90
   7   2   2    5.70    0.90
   7   2   2    8.10    1.00
   7   2   2    5.20    1.50
   7   2   2    7.60    0.90
  -7   2  -2    5.10    0.80
   8  -2   2   55.49    2.30
   8  -2   2   54.59    4.10
   8  -2   2   53.49    2.20
   8  -2   2   55.69    2.50
   8  -2   2   58.29    2.50
   8  -2   2   52.79    2.40
   8   2   2   53.09    2.60
   8   2   2   52.89    3.90
   8   2   2   54.49    2.30
   8   2   2   57.69    2.50
   8   2   2   55.29    2.20
   8   2   2   54.59    2.50
   9  -2   2   14.30    1.20
   9  -2   2   14.40    1.10
   9  -2   2   15.10    1.30
   9  -2   2   16.70    1.40
   9   2   2   15.70    1.30
   9   2   2   13.70    1.30
   9   2   2    7.40    2.10
   9   2   2   14.70    1.20
   9   2   2   16.50    1.40
  10  -2   2   29.20    1.70
  10  -2   2   30.10    1.80
  10  -2   2   31.50    1.50
  10  -2   2   28.70    1.50
  10   2   2   30.00    1.70
  10   2   2   30.50    1.90
  10   2   2   29.50    1.60
  10   2   2   28.30    1.70
  11  -2   2    2.80    0.60
  11  -2   2    1.80    0.70
  11   2   2    3.90    0.70
  11   2   2    2.60    0.60
  12  -2   2   14.00    1.10
  12   2   2   12.50    1.00
  12   2   2   13.40    1.10
  12   2   2   11.40    0.80
  12  -3  -2   19.10    1.10
  12   3  -2   20.30    1.10
  12   3  -2   20.60    1.10
  11  -3  -2    2.50    0.60
  11  -3  -2    2.10    1.10
  11   3  -2    3.20    0.70
  11   3  -2    2.30    0.50
  11   3  -2    6.40    1.10
  11   3  -2    3.40    0.70
  10  -3  -2    9.10    1.00
  10  -3  -2    8.30    1.00
  10  -3  -2    7.90    1.00
  10  -3  -2    6.40    0.80
  10  -3  -2    6.40    0.90
  10   3  -2    6.60    1.00
  10   3  -2    8.80    1.00
  10   3  -2    7.60    2.70
  10   3  -2    9.10    1.00
  10   3  -2    7.70    0.90
  10   3  -2    6.40    0.80
   9  -3  -2    0.40    0.50
   9  -3  -2    0.20    0.50
   9  -3  -2   -0.20    0.50
   9  -3  -2    0.40    0.50
   9  -3  -2    0.20    0.50
   9   3  -2    0.00    0.40
   9   3  -2    1.20    1.50
   9   3  -2    0.80    0.60
   9   3  -2    0.80    0.50
   9   3  -2   -0.10    0.50
   9   3  -2    0.30    0.50
  -8  -3   2    4.30    0.80
   8  -3  -2    4.30    0.70
   8  -3  -2    4.90    0.70
   8  -3  -2    3.80    0.70
   8  -3  -2    4.40    0.80
   8  -3  -2    3.00    0.70
   8  -3  -2    4.40    1.70
   8   3  -2    3.90    1.60
   8   3  -2    3.70    0.70
  -8   3   2    4.30    0.80
   8   3  -2    3.80    0.70
   8   3  -2    5.00    0.70
   8   3  -2    4.50    0.80
   8   3  -2    3.50    0.70
   7  -3  -2  155.08    4.70
   7  -3  -2  157.58    5.10
   7  -3  -2  160.38    5.00
   7  -3  -2  159.28    4.90
   7  -3  -2  148.19    5.00
   7  -3  -2  155.68    4.80
   7  -3  -2  155.28    7.00
  -7  -3   2  149.29    5.40
   7   3  -2  155.28    4.90
   7   3  -2  156.38    4.80
   7   3  -2  155.68    4.80
   7   3  -2  159.38    5.10
   7   3  -2  157.68    7.00
   7   3  -2  153.78    4.90
  -7   3   2  152.48    5.30
   7   3  -2  162.48    4.80
   6  -3  -2    9.00    0.90
  -6  -3   2    6.80    1.60
   6  -3  -2    5.80    1.50
   6  -3  -2    7.40    0.80
   6  -3  -2    8.40    1.00
   6  -3  -2    8.40    1.00
   6  -3  -2    6.80    0.80
   6   3  -2    8.10    0.80
   6   3  -2    7.30    0.90
  -6   3   2    5.90    0.90
   6   3  -2    7.00    1.60
   6   3  -2    8.00    1.00
   6   3  -2    7.60    0.80
   5  -3  -2   23.80    2.40
  -5  -3   2   23.20    1.50
   5   3  -2   20.60    2.30
  -5   3   2   23.80    1.50
  -4  -3   2   30.60    1.80
   4  -3  -2   36.10    2.30
  -4   3   2   33.60    1.70
   4   3  -2   34.60    2.20
   4   3  -2   26.70    3.80
  -3  -3   2   57.89    2.50
   3  -3  -2   62.79    2.40
   3  -3  -2   61.29    2.90
  -3   3   2   59.09    2.60
   3   3  -2   63.29    2.20
   3   3  -2   60.99    2.80
  -3   3   2   60.19    2.50
   3   3  -2   63.09    5.30
   2  -3  -2   97.59    3.40
  -2  -3   2   89.29    3.30
   2  -3  -2   95.99    3.30
  -2  -3   2   96.09    3.50
  -2   3   2   89.89    3.50
  -2   3   2   97.29    3.40
  -2   3   2   93.39    3.50
   2   3  -2   91.89    6.40
   2   3  -2   98.39    3.30
   1  -3  -2   84.89    3.00
  -1  -3   2   84.09    3.10
   1  -3  -2   85.49    3.10
  -1   3   2   81.69    3.10
   1   3  -2   80.19    2.90
   1   3  -2   81.79    3.00
  -1   3   2   78.79    3.00
   1   3  -2   80.39    5.90
   0  -3   2   92.19    3.40
   0  -3  -2   98.99    3.40
   0  -3  -2   94.69    3.30
   0   3  -2   92.99    3.30
   0   3   2   89.69    3.20
   0   3   2   87.79    3.30
   0   3   2   87.29    6.80
   0   3  -2   92.79    3.20
   0   3  -2   85.39    6.50
  -1  -3  -2   46.10    2.00
   1  -3   2   49.60    2.10
  -1  -3  -2   46.60    2.10
  -1   3  -2   54.79    6.60
   1   3   2   46.40    5.40
  -1   3  -2   46.40    2.10
  -1   3  -2   45.60    2.00
   1   3   2   48.70    2.00
   1   3   2   47.20    2.10
  -2  -3  -2  274.67    8.20
   2  -3   2  273.77    7.90
  -2  -3  -2  288.47    8.20
   2   3   2  267.07    7.70
  -2   3  -2  269.47    8.30
   2   3   2  266.27   11.70
  -2   3  -2  271.77    8.00
   2   3   2  284.47    7.90
  -3  -3  -2   46.90    2.20
  -3  -3  -2   46.60    2.10
   3   3   2   46.10    2.30
  -3   3  -2   50.49    2.20
   3   3   2   46.20    1.70
  -3   3  -2   45.40    2.00
   3   3   2   45.00    5.00
   4   3   2 2405.36   65.89
   5  -3   2   24.90    1.20
   5  -3   2   24.40    1.40
   5  -3   2   25.70    2.20
  -5  -3  -2   29.50    1.60
   5  -3   2   18.50    3.00
   5  -3   2   24.80    3.80
   5   3   2   23.90    2.80
   5   3   2   25.40    1.40
   5   3   2   24.80    1.30
   5   3   2   25.70    1.50
  -5   3  -2   27.10    1.50
   5   3   2   30.10    3.40
   5   3   2   24.10    2.00
   6  -3   2    2.60    1.10
   6  -3   2    2.00    0.60
  -6  -3  -2    2.60    0.60
   6  -3   2    2.40    0.60
   6  -3   2    1.80    0.50
   6   3   2    2.30    0.60
   6   3   2    2.20    0.60
   6   3   2    1.80    1.00
   6   3   2    2.20    0.50
   6   3   2    2.40    0.60
   6   3   2    2.50    0.60
  -6   3  -2    1.90    0.50
   7  -3   2   67.89    2.80
  -7  -3  -2   60.09    2.70
   7  -3   2   58.79    2.30
  -7   3  -2   59.39    2.60
   7   3   2   59.89    3.90
   7   3   2   58.39    2.70
   7   3   2   58.59    2.30
   7   3   2   61.19    2.50
   7   3   2   57.69    3.00
   8  -3   2   12.30    1.30
   8  -3   2   12.40    1.20
   8  -3   2   12.90    1.10
   8  -3   2   13.60    1.10
   8   3   2   11.40    2.20
   8   3   2   12.80    1.10
   8   3   2   13.20    1.20
   8   3   2   14.60    1.10
   8   3   2   12.70    1.30
   8   3   2   12.60    1.20
   9   3   2   12.30    2.60
  10  -3   2   35.70    1.70
  10  -3   2   33.20    1.90
  10  -3   2   37.60    2.70
  10   3   2   36.20    1.90
  10   3   2   33.50    2.00
  10   3   2   35.10    1.70
  11  -3   2   15.40    1.30
  11   3   2   16.10    1.20
  11   3   2   17.50    1.30
  11   3   2   13.90    1.10
  12  -3   2    0.50    0.60
  12   3   2    0.80    0.30
  12   3   2    0.80    0.40
  12   3   2    0.40    0.40
  12  -4  -2    5.50    0.70
  12  -4  -2    6.30    0.80
  12   4  -2    5.40    0.80
  12   4  -2    4.20    0.60
  12   4  -2    4.30    0.60
  11  -4  -2    4.70    0.90
  11  -4  -2    6.60    1.00
  11   4  -2    5.60    0.80
  11   4  -2    7.50    1.10
  11   4  -2    6.20    0.90
  11   4  -2    7.30    1.00
  10  -4  -2    7.80    1.00
  10  -4  -2   10.10    1.10
  10   4  -2    9.30    1.00
  10   4  -2    9.70    1.00
  10   4  -2    9.80    2.30
  10   4  -2   11.50    1.10
  10   4  -2   11.00    1.20
   9  -4  -2    5.40    0.70
   9  -4  -2    5.00    0.80
   9  -4  -2    5.40    0.80
   9  -4  -2    3.40    0.70
   9  -4  -2    5.20    0.90
   9   4  -2    7.30    1.00
   9   4  -2    5.80    0.80
   9   4  -2    4.50    2.00
   9   4  -2    7.50    1.10
   9   4  -2    5.10    0.80
   8  -4  -2   -0.30    0.50
   8  -4  -2   -0.30    0.40
   8  -4  -2   -0.10    0.50
   8  -4  -2   -0.10    0.40
  -8  -4   2   -0.40    0.50
   8  -4  -2   -0.10    0.40
   8   4  -2   -0.10    1.00
   8   4  -2    0.40    0.40
   8   4  -2   -0.60    0.50
   8   4  -2    1.10    0.50
  -8   4   2    0.40    0.50
   8   4  -2    0.10    0.40
   8   4  -2    0.00    0.40
  -7  -4   2  142.09    5.40
   7  -4  -2  141.29    4.40
   7  -4  -2  140.69    4.30
   7  -4  -2  139.89    4.70
   7  -4  -2  140.59    4.60
   7  -4  -2  129.19    4.80
   7  -4  -2  128.29    6.60
   7   4  -2  142.99    6.70
   7   4  -2  144.79    4.80
  -7   4   2  142.29    5.10
   7   4  -2  146.29    4.40
   7   4  -2  143.89    4.60
   7   4  -2  145.09    4.50
  -6  -4   2  263.37    8.70
   6  -4  -2  270.67    7.90
   6  -4  -2  279.67    7.60
   6  -4  -2  272.47    9.90
   6  -4  -2  277.37    8.00
   6  -4  -2  261.27    7.70
   6  -4  -2  272.97    7.60
   6   4  -2  274.87    7.80
   6   4  -2  277.47    7.90
  -6   4   2  271.97    8.50
   6   4  -2  270.97    7.80
   6   4  -2  271.47    9.90
   6   4  -2  260.57    7.60
   6   4  -2  267.37    7.60
   6   4  -2  275.57    7.70
   5  -4  -2   68.39    2.40
  -5  -4   2   70.09    3.10
   5  -4  -2   61.39    2.50
   5  -4  -2   70.29    2.60
   5  -4  -2   69.19    3.70
   5  -4  -2   62.89    2.30
   5   4  -2   63.89    2.30
   5   4  -2   62.59    2.40
   5   4  -2   66.89    2.40
   5   4  -2   67.39    3.60
  -5   4   2   66.99    3.00
   5   4  -2   71.69    5.70
  -4  -4   2    4.90    0.50
  -4  -4   2    4.00    0.80
  -4   4   2    5.70    0.60
  -4   4   2    4.00    0.80
  -4   4   2    6.60    1.10
   4   4  -2    3.60    1.10
   3  -4  -2    6.10    0.90
  -3  -4   2    5.60    1.00
  -3  -4   2    5.00    0.90
  -3   4   2    5.20    0.80
   3   4  -2    5.70    0.80
   3   4  -2    2.50    2.30
  -3   4   2    6.30    1.00
   2  -4  -2   68.89    2.80
   2  -4  -2   72.49    3.00
  -2  -4   2   71.49    3.10
  -2  -4   2   71.49    3.00
  -2   4   2   67.09    2.80
   2   4  -2   61.49    5.80
  -2   4   2   70.49    3.00
   2   4  -2   68.89    2.70
   2   4  -2   68.89    2.60
   1  -4  -2   84.59    3.30
  -1  -4   2   78.89    3.30
  -1  -4   2   80.49    3.40
   1  -4  -2   81.99    3.30
   1   4  -2   93.09    7.10
  -1   4   2   90.19    8.50
   1   4  -2   82.69    3.10
  -1   4   2   81.79    3.30
  -1   4   2   84.89    3.20
   1   4  -2   86.89    3.20
   0  -4  -2    6.70    1.00
   0  -4  -2    7.50    1.10
   0  -4   2    8.80    1.10
   0   4   2    7.60    4.00
   0   4  -2    7.80    0.90
   0   4  -2    8.30    1.00
   0   4  -2    6.50    3.50
   0   4   2    6.70    1.00
   0   4   2    8.00    1.00
  -1  -4  -2   42.50    2.20
  -1  -4  -2   46.90    2.30
   1  -4   2   42.60    2.20
   1   4   2   46.20    2.20
  -1   4  -2   44.90    2.10
   1   4   2   48.90    6.20
  -1   4  -2   55.39    7.30
  -1   4  -2   46.10    2.20
   1   4   2   43.30    2.00
  -2  -4  -2  143.79    5.10
  -2  -4  -2  147.29    4.90
  -2   4  -2  142.39    4.80
  -2   4  -2  150.88    5.00
   2   4   2  133.69    8.70
   2   4   2  148.99    4.80
  -3  -4  -2   53.09    2.40
  -3  -4  -2   54.79    2.70
   3   4   2   54.69    2.10
  -3   4  -2   55.29    2.50
   3   4   2   56.59    6.40
  -3   4  -2   52.59    1.80
  -3   4  -2   54.69    2.40
   3   4   2   49.70    2.50
  -4  -4  -2   62.89    2.80
   4   4   2   64.69    3.20
  -4   4  -2   64.29    2.10
  -4   4  -2   65.89    2.80
   4   4   2   66.29    5.90
   5  -4   2   13.90    1.20
   5  -4   2   14.80    1.00
  -5  -4  -2   14.80    1.50
   5   4   2   12.70    2.80
   5   4   2   12.80    1.00
   5   4   2   15.50    2.10
  -5   4  -2   13.90    1.40
   5   4   2   13.40    1.90
  -6  -4  -2   11.40    1.40
   6  -4   2   13.10    1.00
   6  -4   2   13.70    1.10
   6  -4   2   14.30    1.20
   6   4   2   13.70    1.00
   6   4   2   14.30    1.10
   6   4   2   13.10    1.00
  -6   4  -2   13.70    1.40
   6   4   2   12.90    1.20
   6   4   2   12.60    2.00
  -7  -4  -2   20.90    1.70
   7  -4   2   19.10    1.40
   7  -4   2   20.00    1.20
  -7   4  -2   21.20    1.60
   7   4   2   19.70    2.80
   7   4   2   20.10    1.50
   7   4   2   20.00    1.30
   7   4   2   21.50    1.30
   7   4   2   21.00    1.50
  -8  -4  -2    4.50    1.10
   8  -4   2    3.60    0.70
   8  -4   2    2.90    0.80
   8   4   2    2.30    0.70
   8   4   2    2.10    0.60
   8   4   2    3.10    0.70
   8   4   2    2.40    1.50
   8   4   2    3.70    0.70
  -8   4  -2    3.90    0.90
   9  -4   2    5.90    0.80
   9  -4   2    4.20    0.90
   9   4   2    5.60    0.90
   9   4   2    3.30    2.10
   9   4   2    7.50    1.20
   9   4   2    4.70    0.70
   9   4   2    4.70    0.80
  10  -4   2   22.50    1.30
  10  -4   2   21.20    1.60
  10   4   2   22.40    1.60
  10   4   2   23.20    1.50
  10   4   2   21.20    1.40
  10   4   2   20.80    1.30
  11  -4   2   14.50    1.00
  11  -4   2   14.70    1.30
  11   4   2   14.90    1.10
  11   4   2   15.10    1.20
  11   4   2   15.90    1.10
  12  -4   2    0.80    0.40
  12   4   2    1.10    0.50
  12   4   2    0.60    0.30
  12   4   2    0.80    0.40
  12  -5  -2   10.70    1.00
  12  -5  -2   13.50    1.00
  12   5  -2   11.90    0.80
  12   5  -2   12.60    0.80
  12   5  -2   14.80    1.20
  11  -5  -2   27.50    1.50
  11  -5  -2   26.30    1.60
  11   5  -2   26.00    1.40
  11   5  -2   25.50    1.50
  11   5  -2   26.50    1.40
  11   5  -2   27.50    1.40
  10  -5  -2    8.90    1.00
  10  -5  -2   10.50    1.10
  10   5  -2   12.20    1.10
  10   5  -2   13.40    1.10
  10   5  -2   11.40    1.10
  10   5  -2   14.20    1.30
   9  -5  -2    3.70    0.80
   9  -5  -2    5.20    0.80
   9   5  -2    5.70    1.00
   9   5  -2    5.60    2.00
   9   5  -2    5.30    0.80
   9   5  -2    4.80    0.80
   9   5  -2    4.50    0.80
   8  -5  -2   -0.30    0.50
  -8  -5   2    0.30    0.60
   8  -5  -2   -0.20    0.50
   8  -5  -2    0.20    0.50
   8   5  -2   -0.40    1.10
   8   5  -2    0.30    0.50
   8   5  -2    0.00    0.40
   8   5  -2    0.00    0.50
   8   5  -2   -0.20    0.40
  -8   5   2    0.00    0.50
   7  -5  -2  138.59    4.90
   7  -5  -2  132.99    4.30
  -7  -5   2  126.59    5.40
   7  -5  -2  127.99    4.50
   7  -5  -2  137.19    4.60
   7   5  -2  137.19    4.30
   7   5  -2  111.49    5.20
   7   5  -2  133.59    4.40
   7   5  -2  127.49    6.50
   7   5  -2  133.59    4.20
  -7   5   2  130.49    5.10
   7   5  -2  134.99    4.60
  -6  -5   2   23.80    2.00
   6  -5  -2   28.50    1.60
   6  -5  -2   26.50    1.60
   6  -5  -2   27.50    1.40
   6  -5  -2   27.70    1.40
   6   5  -2   28.60    1.40
   6   5  -2   29.30    1.50
  -6   5   2   29.10    1.40
  -6   5   2   28.80    2.00
   6   5  -2   27.30    1.60
   6   5  -2   28.00    1.50
   6   5  -2   27.40    1.40
   6   5  -2   34.50    3.50
   5  -5  -2   38.80    1.70
  -5  -5   2   44.90    2.60
   5  -5  -2   40.90    1.70
   5  -5  -2   49.60    2.20
   5  -5  -2   42.50    1.90
  -5  -5   2   39.80    1.60
   5   5  -2   40.80    1.80
   5   5  -2   39.50    1.70
   5   5  -2   40.40    1.90
  -5   5   2   42.00    1.60
  -5   5   2   43.70    2.40
   5   5  -2   39.30    2.80
   5   5  -2   37.20    5.70
   5   5  -2   41.40    1.80
   4  -5  -2  195.28    6.20
  -4  -5   2  204.18    5.60
  -4  -5   2  199.18    6.90
   4   5  -2  198.28    5.80
   4   5  -2  203.08    7.20
  -4   5   2  199.38    6.90
  -4   5   2  200.58    5.60
   4   5  -2  187.48   11.00
  -4   5   2  207.18    6.70
  -3  -5   2   52.09    1.80
  -3  -5   2   52.19    2.70
  -3  -5   2   55.69    3.00
  -3   5   2   56.39    2.70
   3   5  -2   59.29    2.90
   3   5  -2   40.00    6.00
  -3   5   2   51.39    2.70
  -3   5   2   53.79    1.90
   3   5  -2   52.89    2.40
   2  -5  -2   76.79    3.30
  -2  -5   2   71.89    3.30
  -2  -5   2   75.09    2.40
  -2  -5   2   75.99    3.50
  -2   5   2   74.39    2.40
   2   5  -2   75.49    3.10
   2   5  -2   61.99    7.30
  -2   5   2   74.89    3.30
  -2   5   2   72.79    3.10
  -1  -5   2  281.37    8.80
  -1  -5   2  257.87    7.40
   1  -5  -2  275.87    8.60
  -1  -5   2  282.37    8.60
   1  -5  -2  277.67    8.50
  -1   5   2  257.87   14.60
   1   5  -2  294.27    8.40
  -1   5   2  252.17    7.30
  -1   5   2  275.97    8.50
   1   5  -2  266.57    8.10
   1   5  -2  267.27   13.70
   0  -5   2    3.50    0.90
   0  -5  -2    2.90    0.80
   0  -5  -2    2.60    0.70
   0   5   2    2.40    0.60
   0   5   2    2.00    0.70
   0   5  -2    3.40    0.80
   0   5  -2    2.50    0.70
   0   5  -2   -1.10    4.30
  -1  -5  -2  149.29    5.20
  -1  -5  -2  135.49    4.10
   1  -5   2  155.38    5.30
  -1  -5  -2  149.09    5.30
  -1   5  -2  148.79    5.10
   1   5   2  144.69    5.10
  -1   5  -2  138.89    4.90
   1   5   2  159.08   10.30
   1   5   2  143.09    4.90
  -1   5  -2  139.09    4.10
  -2  -5  -2  167.68    5.00
  -2  -5  -2  173.58    6.00
  -2  -5  -2  175.48    6.20
   2   5   2  178.18   10.80
   2   5   2  176.68    5.80
  -2   5  -2  173.68    6.00
  -2   5  -2  194.38    5.10
  -2   5  -2  180.98    5.90
  -3  -5  -2   92.39    2.80
  -3  -5  -2   92.19    4.00
  -3  -5  -2   92.69    3.80
  -3   5  -2   97.09    3.90
   3   5   2   85.49    7.70
   3   5   2   95.89    3.90
  -3   5  -2   92.59    3.70
   3   5   2   96.09    3.50
  -3   5  -2   91.79    2.80
   4  -5   2   65.99    2.30
  -4  -5  -2   72.09    3.30
  -4  -5  -2   68.39    2.20
   4   5   2   62.99    2.40
  -4   5  -2   67.39    2.20
   4   5   2   57.79    6.70
  -4   5  -2   77.89    3.20
   4   5   2   70.19    3.50
   5  -5   2   23.90    1.20
  -5  -5  -2   23.70    1.80
   5  -5   2   24.30    1.50
   5  -5   2   24.60    1.50
  -5  -5  -2   24.70    1.10
   5   5   2   24.20    1.50
  -5   5  -2   24.30    1.10
   5   5   2   24.60    1.30
   5   5   2   23.20    2.60
   5   5   2   20.40    4.30
  -5   5  -2   26.00    1.80
   5   5   2   22.90    1.30
   5   5   2   26.60    1.40
   6  -5   2    6.50    2.80
   6  -5   2   10.80    1.20
   6  -5   2   10.60    0.90
   6  -5   2    9.30    1.00
  -6  -5  -2    9.50    1.40
   6   5   2   10.60    1.10
   6   5   2    9.70    0.90
   6   5   2   11.30    1.10
   6   5   2   11.20    0.90
   6   5   2    7.90    1.90
  -6   5  -2   11.30    1.40
  -7  -5  -2  149.79    5.70
   7  -5   2  153.68    5.00
   7  -5   2  144.09    4.60
  -7   5  -2  141.59    5.40
   7   5   2  150.38    6.90
   7   5   2  138.89    4.60
   7   5   2  140.69    4.70
   7   5   2  144.89    5.00
   7   5   2  148.99    4.90
  -8  -5  -2    3.70    1.00
   8  -5   2    3.30    0.70
   8  -5   2    3.50    0.80
   8   5   2    2.30    0.60
   8   5   2    3.40    0.70
   8   5   2    4.00    3.00
   8   5   2    2.60    0.70
  -8   5  -2    2.30    0.80
   8   5   2    2.80    0.60
   9  -5   2   14.20    1.40
   9  -5   2   14.30    1.20
   9   5   2   14.10    1.10
   9   5   2   12.70    1.10
   9   5   2   14.60    1.40
   9   5   2   14.10    1.20
  10  -5   2   30.40    1.60
  10  -5   2   28.10    1.80
  10   5   2   30.10    1.60
  10   5   2   29.00    1.70
  10   5   2   29.50    1.80
  10   5   2   28.30    1.50
  11  -5   2   13.00    1.00
  11  -5   2   14.90    1.20
  11   5   2   14.40    1.20
  11   5   2   14.80    1.10
  11   5   2   14.70    1.00
  12  -6  -2   18.70    1.10
  12  -6  -2   19.10    1.00
  12   6  -2   19.40    1.00
  12   6  -2   19.30    1.00
  12   6  -2   20.40    1.00
  11  -6  -2    5.90    0.80
  11  -6  -2    7.10    0.90
  11   6  -2    5.50    0.70
  11   6  -2    5.70    0.70
  11   6  -2    6.60    0.80
  11   6  -2    5.40    0.70
  10  -6  -2   16.70    1.30
  10  -6  -2   17.90    1.50
  10   6  -2   19.40    1.30
  10   6  -2   18.70    1.30
  10   6  -2   18.30    1.40
  10   6  -2   18.00    1.30
   9  -6  -2    7.10    1.10
   9  -6  -2    6.50    0.90
   9   6  -2    6.30    0.90
   9   6  -2    6.70    1.00
   9   6  -2    5.70    0.80
   9   6  -2    4.70    0.80
   9   6  -2    2.90    1.80
   8  -6  -2    8.60    1.10
   8  -6  -2   11.20    1.00
  -8  -6   2   12.20    1.80
   8   6  -2    9.80    2.20
   8   6  -2    8.40    0.90
  -8   6   2   11.30    1.60
   8   6  -2    8.20    0.90
   8   6  -2    9.10    1.10
   8   6  -2   10.90    1.10
  -8   6   2   11.00    0.90
   8   6  -2    8.90    1.10
  -7  -6   2    2.00    0.50
   7  -6  -2    1.50    0.50
   7  -6  -2    1.60    0.70
   7  -6  -2    1.70    0.60
   7  -6  -2    2.00    0.70
   7   6  -2    1.80    0.60
   7   6  -2    0.90    0.50
  -7   6   2    1.80    0.50
   7   6  -2    2.30    0.80
   7   6  -2    2.30    0.70
   7   6  -2    1.80    1.30
   7   6  -2    1.80    0.60
   6  -6  -2   20.40    1.20
  -6  -6   2   21.20    1.10
  -6  -6   2   23.70    2.50
   6  -6  -2   19.10    1.20
   6  -6  -2   20.90    1.40
   6  -6  -2   20.50    1.40
  -6   6   2   17.30    1.90
   6   6  -2   22.30    2.90
   6   6  -2   19.70    1.30
   6   6  -2   19.20    1.40
   6   6  -2   19.60    1.20
   6   6  -2   20.70    1.30
   6   6  -2   18.50    4.60
  -6   6   2   19.20    1.10
   6   6  -2   19.80    1.20
  -5  -6   2   37.80    2.60
   5  -6  -2   36.50    1.60
   5  -6  -2   36.40    1.60
  -5  -6   2   36.50    1.50
   5  -6  -2   36.80    1.50
   5  -6  -2   38.50    1.80
   5  -6  -2   34.70    1.80
   5   6  -2   36.90    1.60
  -5   6   2   34.70    2.30
   5   6  -2   36.40    1.70
   5   6  -2   37.00    6.40
   5   6  -2   36.80    2.80
   5   6  -2   36.50    1.40
  -5   6   2   37.00    1.60
   5   6  -2   38.20    1.60
   5   6  -2   36.70    1.70
   4  -6  -2   35.00    1.70
   4  -6  -2   35.50    1.60
  -4  -6   2   38.00    2.50
   4  -6  -2   37.30    1.60
  -4  -6   2   38.40    1.50
   4  -6  -2   33.80    2.00
   4  -6  -2   37.10    1.70
   4   6  -2   38.50    1.60
  -4   6   2   39.30    1.60
   4   6  -2   39.70    2.70
   4   6  -2   36.50    1.50
  -4   6   2   36.70    2.30
  -4   6   2   34.50    2.40
   4   6  -2   37.90    1.70
   4   6  -2   31.20    5.70
   4   6  -2   36.10    1.60
   4   6  -2   40.20    1.90
  -3  -6   2   32.20    2.20
  -3  -6   2   30.80    1.30
   3  -6  -2   28.40    2.00
   3   6  -2   30.60    1.80
  -3   6   2   31.20    2.20
  -3   6   2   27.90    1.90
  -3   6   2   29.30    1.30
   3   6  -2   27.30    5.40
  -2  -6   2   51.69    2.90
  -2  -6   2   53.09    1.90
   2  -6  -2   54.19    2.90
  -2  -6   2   53.59    3.60
   2   6  -2   54.79    2.70
   2   6  -2   55.99    7.80
  -2   6   2   48.20    2.80
  -2   6   2   56.49    2.80
  -2   6   2   53.69    1.90
   1  -6  -2  422.96   12.70
  -1  -6   2  422.66   13.00
  -1  -6   2  430.96   12.90
   1   6  -2  396.96   19.20
  -1   6   2  429.26   12.70
   1   6  -2  426.16   12.30
   0  -6  -2   19.20    2.00
   0  -6  -2   19.90    1.00
   0  -6   2   20.90    1.00
   0  -6  -2   23.00    1.80
   0   6   2   22.30    1.70
   0   6  -2   21.30    1.70
   0   6   2   19.70    1.00
   0   6  -2   19.70    6.70
   0   6   2   16.70    5.60
   0   6  -2   20.00    1.50
   0   6   2   21.10    1.60
   0   6  -2   21.60    1.00
  -1  -6  -2   94.89    4.10
  -1  -6  -2   96.69    4.30
   1  -6   2   96.79    4.20
   1   6   2   93.49    3.80
   1   6   2   95.99    9.10
  -1   6  -2  103.79    4.00
  -1   6  -2   96.09    4.00
  -1   6  -2   94.59    3.00
   1   6   2  100.79    4.10
  -2  -6  -2  237.28    6.70
  -2  -6  -2  242.68    8.10
   2   6   2  256.77   14.10
   2   6   2  239.68    7.80
  -2   6  -2  240.68    8.00
  -2   6  -2  243.38    6.70
  -2   6  -2  254.57    7.90
  -3  -6  -2    8.60    0.70
  -3  -6  -2   10.30    1.40
   3   6   2    4.50    3.80
   3   6   2    8.80    1.10
  -3   6  -2    8.30    0.70
  -3   6  -2    8.70    1.30
   3   6   2   12.90    1.70
  -3   6  -2    6.90    1.10
   4  -6   2   14.30    1.00
  -4  -6  -2   12.40    1.60
   4  -6   2   16.40    1.30
  -4  -6  -2   16.00    0.90
   4  -6   2   15.10    1.10
  -4   6  -2   15.70    0.90
   4   6   2   12.70    1.80
  -4   6  -2   16.50    1.70
   4   6   2   15.20    1.00
   4   6   2   13.50    1.10
   4   6   2   13.90    0.90
   4   6   2   20.20    4.70
   4   6   2   14.30    1.20
   5  -6   2    7.00    0.80
   5  -6   2    6.00    0.90
   5  -6   2    4.50    0.70
  -5  -6  -2    7.00    1.30
  -5  -6  -2    7.20    0.70
   5   6   2    5.70    0.90
   5   6   2   -2.00    3.30
   5   6   2    6.90    1.00
   5   6   2    5.90    0.80
   5   6   2    4.70    1.40
   5   6   2    8.00    1.00
   5   6   2    7.10    0.80
  -5   6  -2    6.30    0.60
  -5   6  -2    6.40    1.10
  -6  -6  -2   50.59    3.00
   6  -6   2   45.90    2.00
   6  -6   2   44.10    2.20
  -6  -6  -2   43.70    1.80
   6   6   2   45.00    2.30
   6   6   2   39.40    2.60
  -6   6  -2   47.40    2.80
   6   6   2   47.10    2.00
   6   6   2   46.70    3.50
   6   6   2   54.09    3.20
   6   6   2   55.79    5.30
  -6   6  -2   42.90    1.80
   7  -6   2   16.50    1.40
   7  -6   2   16.80    1.60
   7  -6   2   17.90    1.20
  -7  -6  -2   14.30    1.30
  -7  -6  -2   18.40    2.10
   7   6   2   16.00    1.20
   7   6   2   17.90    1.20
   7   6   2   16.60    1.40
   7   6   2   16.30    1.30
   7   6   2   19.20    2.90
  -7   6  -2   16.50    1.90
  -8  -6  -2   18.30    2.20
   8  -6   2   16.80    1.50
   8  -6   2   18.70    1.30
   8   6   2   19.30    1.40
   8   6   2   17.70    1.40
  -8   6  -2   20.80    1.70
  -8   6  -2   16.60    1.90
   8   6   2   19.30    1.30
   8   6   2   20.70    1.60
   8   6   2   17.10    2.80
   9  -6   2   48.40    2.10
   9  -6   2   46.70    2.30
   9   6   2   49.00    2.40
   9   6   2   47.00    2.30
   9   6   2   48.20    2.20
   9   6   2   46.90    2.10
  10  -6   2    4.20    0.90
  10  -6   2    2.40    0.60
  10   6   2    3.30    0.70
  10   6   2    4.40    0.90
  10   6   2    5.80    1.20
  10   6   2    4.30    0.80
  11  -6   2   17.20    1.20
  11  -6   2   18.70    1.10
  11   6   2   18.70    1.20
  11   6   2   18.10    1.10
  11   6   2   19.70    1.30
  11   6   2   18.10    1.10
  11  -7  -2   16.10    1.10
  11  -7  -2   15.20    1.20
  11   7  -2   16.80    1.10
  11   7  -2   14.40    1.00
  11   7  -2   15.10    1.00
  10  -7  -2    6.20    0.80
  10  -7  -2    8.60    1.10
  10   7  -2    6.50    0.80
  10   7  -2    5.60    0.90
  10   7  -2    5.10    0.70
  10   7  -2    6.30    0.80
  -9  -7   2    1.00    0.40
   9  -7  -2    0.10    0.50
   9  -7  -2    0.80    0.50
   9   7  -2    0.30    0.40
   9   7  -2   -0.30    0.40
   9   7  -2    0.50    1.60
   9   7  -2    0.70    0.60
   9   7  -2    1.20    0.60
  -9   7   2    0.70    0.50
   8  -7  -2    0.20    0.60
  -8  -7   2    1.30    0.50
   8  -7  -2    1.10    0.50
  -8  -7   2    1.40    1.10
   8   7  -2    0.70    0.50
   8   7  -2    1.40    0.70
   8   7  -2    1.30    0.60
  -8   7   2    1.00    0.40
   8   7  -2   -0.90    1.20
  -8   7   2    2.10    1.00
   8   7  -2    0.70    0.60
   8   7  -2    0.70    0.50
  -7  -7   2    6.70    0.80
   7  -7  -2    5.30    0.80
  -7  -7   2    8.10    1.60
   7  -7  -2    5.50    0.90
   7  -7  -2    6.60    1.10
   7   7  -2    7.20    0.90
  -7   7   2    8.40    1.50
   7   7  -2    6.00    1.00
   7   7  -2    6.30    0.80
  -7   7   2    5.20    0.70
   7   7  -2    7.20    1.00
   7   7  -2    5.90    1.90
   7   7  -2    7.30    1.00
   6  -7  -2   19.40    1.90
  -6  -7   2   17.40    2.30
   6  -7  -2   18.00    1.20
   6  -7  -2   18.50    1.40
   6  -7  -2   19.00    1.40
  -6  -7   2   18.10    1.10
   6   7  -2   20.50    5.80
   6   7  -2   16.50    1.20
   6   7  -2   18.30    2.80
  -6   7   2   19.50    1.20
  -6   7   2   19.00    2.20
   6   7  -2   17.20    1.20
   6   7  -2   19.20    1.30
   5  -7  -2   10.40    1.20
  -5  -7   2   11.60    1.80
   5  -7  -2   10.10    0.90
  -5  -7   2    9.10    0.80
   5  -7  -2   10.10    1.00
   5  -7  -2    9.40    1.10
   5  -7  -2    8.70    0.80
   5   7  -2    8.50    0.80
   5   7  -2   10.20    1.10
   5   7  -2    8.60    0.90
   5   7  -2   10.70    5.00
   5   7  -2    8.90    1.80
   5   7  -2    9.50    0.90
   5   7  -2    8.80    0.80
  -5   7   2    8.40    0.80
  -5   7   2   11.10    1.70
  -4  -7   2   95.39    4.50
   4  -7  -2   82.19    3.00
  -4  -7   2   83.69    2.90
   4  -7  -2   89.99    3.20
  -4  -7   2   89.59    2.90
   4  -7  -2   91.19    3.90
   4  -7  -2   80.09    3.10
   4   7  -2   87.89    3.10
   4   7  -2   83.19    4.40
  -4   7   2   77.99    4.20
  -4   7   2   86.49    2.90
   4   7  -2   85.09    2.80
   4   7  -2   86.49    3.00
   4   7  -2   91.19    3.50
   4   7  -2   99.69   11.20
  -4   7   2   87.39    4.10
   4   7  -2   85.09    2.90
  -3  -7   2   24.60    2.60
  -3  -7   2   21.90    2.30
   3  -7  -2   23.40    2.30
   3  -7  -2   24.70    1.30
   3  -7  -2   23.20    1.40
  -3  -7   2   26.30    1.20
  -3  -7   2   24.30    1.20
   3   7  -2   25.70    1.80
   3   7  -2   23.90    1.30
  -3   7   2   24.70    2.10
  -3   7   2   23.60    1.90
   3   7  -2   23.00    5.70
  -3   7   2   24.70    1.20
   3   7  -2   24.00    1.30
   3   7  -2   23.40    1.20
   2  -7  -2    2.10    0.90
  -2  -7   2    1.40    0.80
  -2  -7   2    1.50    0.90
  -2  -7   2    2.10    0.50
   2   7  -2   -2.60    4.70
  -2   7   2    1.80    0.40
  -2   7   2    3.00    0.80
   2   7  -2    1.50    0.80
  -2   7   2    2.00    0.80
   1   7  -2 1197.38   42.20
   0  -7  -2    9.20    1.40
   0  -7   2   10.30    0.80
   0  -7   2    9.00    1.50
   0  -7  -2    9.60    1.60
   0  -7  -2   10.70    0.80
   0   7  -2   14.80    7.20
   0   7   2    9.80    1.40
   0   7  -2   10.40    0.70
   0   7   2    8.80    5.30
   0   7   2   11.00    1.50
   0   7  -2   11.60    1.40
   0   7   2   10.60    0.70
   0   7  -2   10.30    1.50
  -1  -7  -2    1.70    0.80
  -1  -7  -2    1.30    0.40
  -1  -7  -2    1.90    0.80
   1   7   2    1.00    0.70
  -1   7  -2    1.90    0.70
   1   7   2    3.40    4.60
  -1   7  -2    1.80    0.40
  -1   7  -2    2.30    0.80
   2  -7   2   27.80    1.90
   2  -7   2   29.30    1.60
   2  -7   2   32.40    1.60
  -2  -7  -2   32.80    2.50
  -2  -7  -2   37.00    2.50
   2   7   2   34.00    2.20
  -2   7  -2   34.50    1.40
   2   7   2   34.00    1.40
  -2   7  -2   31.70    2.20
  -2   7  -2   31.60    2.30
   2   7   2   32.40    6.90
  -3  -7  -2   87.19    2.90
  -3  -7  -2   91.59    4.60
  -3   7  -2   94.49    4.30
   3   7   2   95.19    4.30
  -3   7  -2  101.19    3.10
   3   7   2   95.09    3.80
   3   7   2   87.59   10.20
  -3   7  -2   80.19    4.40
   3   7   2   89.39    3.10
   4  -7   2   28.70    1.50
  -4  -7  -2   29.30    1.40
   4  -7   2   29.50    1.60
   4  -7   2   31.80    1.50
  -4  -7  -2   29.20    2.30
  -4  -7  -2   30.30    1.50
   4  -7   2   30.30    1.70
   4   7   2   23.90    5.70
   4   7   2   28.00    2.40
   4   7   2   30.60    1.50
   4   7   2   29.00    1.30
  -4   7  -2   27.60    2.10
   4   7   2   30.10    1.50
  -4   7  -2   28.50    1.30
   4   7   2   28.50    1.50
  -5  -7  -2    8.70    1.60
   5  -7   2    7.70    0.90
   5  -7   2    9.10    1.00
  -5  -7  -2    9.20    0.90
   5  -7   2    9.20    1.10
   5   7   2    8.90    0.90
   5   7   2   12.30    5.30
  -5   7  -2    7.10    0.70
   5   7   2    6.00    1.60
   5   7   2    7.90    0.70
   5   7   2    9.60    1.20
   5   7   2    7.40    0.90
  -5   7  -2    6.80    1.30
   5   7   2    8.70    1.00
   6  -7   2    6.90    0.80
  -6  -7  -2    9.30    0.90
  -6  -7  -2    9.70    1.70
   6  -7   2    7.30    1.00
   6  -7   2    8.90    1.10
   6   7   2    7.90    1.90
   6   7   2   11.40    1.10
   6   7   2    9.70    1.20
  -6   7  -2    5.80    0.70
   6   7   2    7.70    0.90
  -6   7  -2    7.40    1.40
   6   7   2    8.60    5.00
   6   7   2    6.30    0.80
   7  -7   2    7.00    1.00
   7  -7   2    7.60    0.90
   7  -7   2    9.40    1.10
  -7  -7  -2   11.10    1.90
   7   7   2   11.20    1.20
  -7   7  -2   11.60    0.90
   7   7   2   10.00    1.10
  -7   7  -2    9.60    1.60
   7   7   2   11.80    1.00
   7   7   2    8.30    1.00
   7   7   2   10.00    2.30
   8  -7   2    3.90    0.70
  -8  -7  -2    5.20    0.70
  -8  -7  -2    4.20    1.30
   8  -7   2    4.10    0.90
   8   7   2    4.70    0.80
  -8   7  -2    5.60    1.30
   8   7   2    6.00    2.00
   8   7   2    4.40    0.80
  -8   7  -2    5.60    0.70
   8   7   2    3.90    0.70
   8   7   2    3.70    0.80
   9  -7   2   74.19    2.80
   9  -7   2   69.69    2.90
   9   7   2   69.89    2.80
   9   7   2   75.49    3.00
   9   7   2   75.69    3.00
  -9   7  -2   71.99    2.60
   9   7   2   68.99    2.70
  10  -7   2    3.10    1.00
  10  -7   2    3.00    0.60
  10   7   2    2.60    0.60
  10   7   2    3.40    0.60
  10   7   2    3.00    0.80
  10   7   2    3.70    0.90
  11  -7   2    1.80    0.50
  11  -7   2    2.10    0.60
  11   7   2    2.30    0.50
  11   7   2    1.80    0.40
  11   7   2    2.20    0.50
  11   7   2    1.60    0.50
  11  -8  -2   14.80    1.10
  11  -8  -2   14.10    1.00
  11   8  -2   14.30    0.90
  11   8  -2   13.30    1.00
  11   8  -2   13.10    0.90
  10  -8  -2   20.30    1.60
  10  -8  -2   20.00    1.60
 -10  -8   2   21.90    1.70
  10   8  -2   19.60    1.30
  10   8  -2   19.40    1.20
  10   8  -2   20.00    1.50
  10   8  -2   24.40    1.50
  -9  -8   2    3.20    0.60
   9  -8  -2    3.70    0.90
   9  -8  -2    3.60    0.70
  -9   8   2    3.20    0.60
   9   8  -2    2.20    0.60
   9   8  -2    3.90    0.80
   9   8  -2    4.20    0.70
   9   8  -2    2.10    0.60
  -8  -8   2   44.30    2.00
   8  -8  -2   41.40    2.00
  -8  -8   2   39.00    4.70
   8  -8  -2   40.20    2.20
   8   8  -2   44.60    2.20
  -8   8   2   43.10    1.90
  -8   8   2   41.40    3.30
   8   8  -2   44.60    2.10
   8   8  -2   41.80    2.10
   8   8  -2   35.80    4.30
   8   8  -2   41.50    2.10
   8   8  -2   45.20    2.00
   7  -8  -2   95.59    3.50
   7  -8  -2  100.59    3.90
   7  -8  -2  102.49    3.90
  -7  -8   2  101.29    3.50
  -7  -8   2   95.99    5.30
   7   8  -2  102.99    3.50
   7   8  -2  100.59    3.70
   7   8  -2   99.29    3.50
  -7   8   2   98.19    4.90
   7   8  -2   98.69    3.60
  -7   8   2  100.99    3.50
   7   8  -2   95.69    5.90
   6  -8  -2   15.70    1.40
   6  -8  -2   15.80    1.40
   6  -8  -2   13.10    1.10
   6  -8  -2   14.70    1.10
  -6  -8   2   21.20    2.70
   6   8  -2    7.10    6.50
   6   8  -2   13.80    1.10
   6   8  -2   18.40    2.90
  -6   8   2   18.00    2.30
   6   8  -2   12.40    1.20
   6   8  -2   14.90    1.20
   6   8  -2   14.50    1.20
   6   8  -2   16.60    1.20
  -5  -8   2   32.40    1.60
   5  -8  -2   32.20    2.00
  -5  -8   2   31.40    3.20
   5  -8  -2   32.10    1.60
   5  -8  -2   32.60    1.70
  -5  -8   2   32.30    1.60
  -5   8   2   33.20    2.60
   5   8  -2   32.80    1.60
   5   8  -2   36.00    1.80
   5   8  -2   34.00    1.50
  -5   8   2   30.60    1.50
   5   8  -2   31.70    3.40
   5   8  -2   31.80    1.60
   4  -8  -2   10.00    1.10
  -4  -8   2    8.30    0.80
   4  -8  -2    9.50    0.90
   4  -8  -2   10.50    1.00
  -4  -8   2    9.80    1.00
  -4  -8   2    8.70    1.70
   4  -8  -2    9.90    1.00
   4  -8  -2    8.40    1.00
   4   8  -2    8.60    1.70
   4   8  -2    8.70    0.90
   4   8  -2   13.60    6.10
  -4   8   2    8.90    0.80
   4   8  -2    9.40    0.90
   4   8  -2    9.10    0.80
  -4   8   2    8.60    1.70
   4   8  -2    7.80    1.20
   4   8  -2    8.80    0.90
  -4   8   2    8.70    1.50
  -4   8   2    9.70    0.90
  -3  -8   2    1.20    1.00
   3  -8  -2    2.80    0.70
  -3  -8   2    1.90    0.50
  -3  -8   2    0.70    0.80
   3  -8  -2    2.00    0.60
  -3  -8   2    2.80    0.60
   3  -8  -2    1.10    0.80
  -3   8   2    2.30    0.50
   3   8  -2    1.90    0.50
  -3   8   2    2.50    1.10
  -3   8   2    2.30    0.50
  -3   8   2    1.50    0.80
   3   8  -2    3.90    5.00
   3   8  -2    2.80    0.60
   3   8  -2    1.90    0.80
   3   8  -2    2.70    0.60
  -2  -8   2   29.60    1.40
   2  -8  -2   28.90    2.90
   2  -8  -2   32.30    1.60
  -2  -8   2   32.10    1.50
  -2  -8   2   30.80    2.60
   2  -8  -2   31.80    1.40
  -2  -8   2   34.50    2.70
   2  -8  -2   29.60    1.50
   2  -8  -2   28.10    1.60
  -2  -8   2   30.70    1.60
   2   8  -2   31.70    2.30
  -2   8   2   25.90    2.20
  -2   8   2   29.30    1.40
   2   8  -2   31.80    1.50
  -2   8   2   30.80    2.40
   2   8  -2   30.60    1.50
   2   8  -2   43.10    8.50
  -1  -8   2  194.08    7.30
   1  -8  -2  175.68    5.30
   1  -8  -2  183.58    7.20
  -1  -8   2  177.58    5.20
  -1  -8   2  183.08    5.30
  -1  -8   2  172.98    5.40
  -1  -8   2  170.08    7.20
   1  -8  -2  178.28    5.50
   1  -8  -2  168.98    5.20
  -1   8   2  177.38    6.60
   1   8  -2  180.98    6.70
   1   8  -2  176.28    5.30
   1   8  -2  176.28   15.30
  -1   8   2  176.58    6.90
  -1   8   2  182.98    5.20
  -1   8   2  176.58    5.30
   1   8  -2  179.28    5.30
   0  -8   2    6.80    1.40
   0  -8  -2    7.60    0.90
   0  -8   2    9.10    1.10
   0  -8   2    8.40    1.00
   0  -8  -2    7.20    0.70
   0  -8  -2   10.50    1.80
   0  -8  -2    9.20    0.90
   0  -8   2    9.00    0.90
   0  -8  -2    9.10    1.50
   0  -8   2    8.70    0.90
   0   8  -2    8.70    0.80
   0   8   2    7.90    0.70
   0   8  -2    6.30    1.20
   0   8  -2    7.60    1.40
   0   8   2    7.60    1.30
   0   8   2    7.30    0.90
   0   8  -2    8.30    1.00
   0   8   2    7.50    0.80
   0   8   2   15.90    6.90
   0   8  -2    9.40    1.00
   0   8   2    6.10    1.30
  -1  -8  -2   98.69    4.70
   1  -8   2   92.09    3.10
  -1  -8  -2  105.79    5.10
   1  -8   2   96.39    3.20
  -1  -8  -2  101.39    3.40
   1  -8   2  103.59    3.60
  -1  -8  -2  101.69    3.30
   1  -8   2  103.19    3.50
  -1   8  -2   98.59    3.20
   1   8   2   99.09    3.30
  -1   8  -2  105.09    4.50
   1   8   2   96.49    4.50
   1   8   2  100.49    3.30
   1   8   2  100.09   12.50
  -1   8  -2   97.09    4.60
  -2  -8  -2    9.00    1.70
  -2  -8  -2    9.30    0.90
   2  -8   2   11.60    1.20
   2  -8   2   10.40    1.10
   2  -8   2    8.30    0.80
  -2  -8  -2    8.50    1.50
  -2  -8  -2    9.80    0.80
   2   8   2   10.90    1.60
  -2   8  -2    8.30    1.40
   2   8   2    8.60    0.80
  -2   8  -2    8.00    1.50
   2   8   2    6.40    5.20
   2   8   2    8.80    0.80
  -2   8  -2    9.50    0.80
   3  -8   2  119.19    3.90
   3  -8   2  116.99    4.00
   3  -8   2  127.69    3.80
  -3  -8  -2  117.49    3.70
  -3  -8  -2  108.69    5.60
  -3  -8  -2  124.59    5.50
  -3  -8  -2  120.69    3.80
   3   8   2  114.09    3.80
   3   8   2  118.29    3.70
  -3   8  -2  117.89    5.30
   3   8   2  120.59    3.90
   3   8   2   98.09   12.00
  -3   8  -2  121.69    5.20
   3   8   2  118.19    4.80
   3   8   2  119.69    5.30
  -3   8  -2  119.59    3.70
   4  -8   2    3.20    0.70
  -4  -8  -2    4.00    0.60
   4  -8   2    4.80    0.90
   4  -8   2    2.80    0.70
   4  -8   2    2.80    0.60
  -4  -8  -2    3.30    1.10
   4   8   2    3.60    0.60
   4   8   2    3.40    0.70
   4   8   2    2.90    0.60
   4   8   2    1.20    4.80
  -4   8  -2    2.00    0.90
  -4   8  -2    2.80    0.50
   4   8   2    3.90    2.00
   4   8   2    3.70    0.70
  -5  -8  -2   81.09    2.90
  -5  -8  -2   86.39    4.60
   5  -8   2   82.19    3.20
   5  -8   2   79.79    2.90
  -5   8  -2   81.59    2.90
   5   8   2   80.89    3.00
   5   8   2   82.99    3.00
  -5   8  -2   82.19    4.30
   5   8   2   76.49   10.20
   5   8   2   84.69    3.00
   5   8   2   75.69    4.60
  -6  -8  -2   11.90    1.00
   6  -8   2   13.00    1.30
  -6  -8  -2   10.60    1.90
   6  -8   2   11.50    1.20
   6  -8   2   11.50    1.10
  -6   8  -2   10.70    0.90
   6   8   2   11.90    1.10
   6   8   2   12.50    1.20
  -6   8  -2   13.40    2.00
   6   8   2   24.20    6.50
   6   8   2    8.60    2.00
   6   8   2   12.30    1.30
   6   8   2   11.50    1.10
   7  -8   2    9.10    1.10
  -7  -8  -2   11.00    2.10
  -7  -8  -2    9.80    0.90
   7  -8   2    8.70    0.90
   7  -8   2   11.90    1.30
  -7   8  -2    9.60    1.70
  -7   8  -2   11.40    1.00
   7   8   2    7.80    1.00
   7   8   2    8.90    1.10
   7   8   2    7.20    2.20
   7   8   2   10.00    1.10
   7   8   2   12.60    1.20
   8  -8   2    4.30    0.80
   8  -8   2    4.10    0.70
  -8  -8  -2    5.80    0.70
   8   8   2    4.20    0.80
  -8   8  -2    6.60    0.80
   8   8   2    6.20    0.90
   8   8   2    7.10    1.00
   8   8   2    4.60    0.80
   9  -8   2   61.59    2.70
  -9  -8  -2   66.29    2.50
   9  -8   2   69.09    2.60
   9   8   2   65.79    2.70
   9   8   2   66.19    2.60
   9   8   2   65.09    2.60
  -9   8  -2   66.19    2.40
  10  -8   2   15.10    1.10
  10  -8   2   15.30    1.30
  10   8   2   15.80    1.10
  10   8   2   14.90    1.10
 -10   8  -2   15.90    1.00
  10   8   2   16.90    1.10
  10   8   2   16.50    1.10
  11  -8   2    7.80    0.70
  11  -8   2    7.10    0.80
  11   8   2    7.40    0.70
  11   8   2    8.80    0.70
  11   8   2    8.60    0.70
  11   8   2    7.10    0.70
  11  -9  -2    9.00    0.70
  11  -9  -2    8.50    0.80
  11   9  -2    9.40    0.70
  11   9  -2    9.20    0.70
  11   9  -2    7.80    0.60
  10  -9  -2   12.90    1.00
  10  -9  -2   10.60    1.10
 -10  -9   2    9.70    0.90
 -10   9   2   10.70    0.80
  10   9  -2   11.60    1.00
  10   9  -2   10.60    0.90
  10   9  -2   10.20    0.80
  -9  -9   2    6.10    0.80
   9  -9  -2    4.00    0.70
   9  -9  -2    3.40    0.70
   9   9  -2    7.00    0.80
   9   9  -2    3.80    0.60
  -9   9   2    6.70    0.80
   9   9  -2    6.10    0.80
   8  -9  -2   24.50    1.70
   8  -9  -2   21.30    1.40
   8   9  -2   21.70    1.40
  -8   9   2   20.60    1.60
   8   9  -2   24.80    3.90
   8   9  -2   22.20    1.60
   8   9  -2   20.50    1.30
   8   9  -2   22.10    1.40
   7  -9  -2  227.88    7.70
  -7  -9   2  274.87    7.70
   7  -9  -2  255.17    8.80
  -7  -9   2  245.68   11.70
   7   9  -2  261.97    7.60
  -7   9   2  270.47    7.60
   7   9  -2  226.38    8.40
   7   9  -2  272.67   11.00
   6  -9  -2  129.59    4.20
  -6  -9   2  124.79    6.50
   6  -9  -2  138.09    4.40
   6  -9  -2  130.79    4.60
  -6  -9   2  132.89    4.30
   6  -9  -2  132.59    4.80
  -6  -9   2  128.79    4.40
   6   9  -2  130.39    4.30
  -6   9   2  129.79    4.40
   6   9  -2  132.29    4.00
  -6   9   2  147.19    5.30
   6   9  -2  135.69    7.00
   6   9  -2  132.99   13.70
   6   9  -2  135.49    4.60
   6   9  -2  128.29    4.40
  -6   9   2  130.49    6.10
   6   9  -2  128.79    4.30
   5  -9  -2   13.60    1.20
   5  -9  -2   14.60    1.30
   5  -9  -2   14.60    1.20
   5  -9  -2   14.50    1.30
  -5  -9   2   14.70    1.10
   5   9  -2   16.10    1.20
   5   9  -2   14.70    2.70
   5   9  -2   15.80    1.20
   5   9  -2   15.80    1.10
   5   9  -2   14.90    1.00
   5   9  -2   21.70    8.10
  -5   9   2   15.50    1.20
  -4  -9   2   17.80    1.20
   4  -9  -2   17.30    1.20
  -4  -9   2   18.80    1.30
  -4  -9   2   16.10    2.40
  -4  -9   2   20.00    1.20
   4  -9  -2   18.60    1.30
   4   9  -2   16.50    1.40
  -4   9   2   21.00    2.80
  -4   9   2   18.90    1.30
   4   9  -2   20.40    2.70
   4   9  -2   17.60    1.20
   4   9  -2   20.50    1.20
  -4   9   2   17.20    1.10
   4   9  -2   17.00    7.70
  -4   9   2   20.60    2.40
   3  -9  -2    7.10    1.00
  -3  -9   2   10.40    1.20
   3  -9  -2   10.30    1.10
  -3  -9   2    7.50    0.90
   3  -9  -2    8.80    1.00
  -3  -9   2    9.00    1.00
   3  -9  -2    7.80    2.40
  -3  -9   2    9.00    1.90
   3  -9  -2    8.40    1.00
   3   9  -2    8.00    0.90
  -3   9   2    8.30    1.60
   3   9  -2    4.10    6.20
  -3   9   2    6.30    1.50
   3   9  -2    7.70    0.90
  -3   9   2    6.50    0.70
  -3   9   2    6.80    0.80
   3   9  -2    8.40    0.90
   3   9  -2    6.30    0.80
   2  -9  -2   70.79    2.60
   2  -9  -2   71.59    2.80
  -2  -9   2   66.49    4.20
   2  -9  -2   80.09    4.40
   2  -9  -2   74.89    2.80
  -2  -9   2   77.39    2.90
  -2  -9   2   72.99    2.70
   2  -9  -2   74.99    2.90
  -2  -9   2   76.89    2.70
   2   9  -2   75.59    2.80
  -2   9   2   71.89    4.20
   2   9  -2   73.19    3.80
  -2   9   2   76.89    2.80
   2   9  -2   74.49    2.70
  -2   9   2   74.39    2.70
   2   9  -2   72.29   11.90
  -2   9   2   69.29    3.90
  -1  -9   2   38.20    1.80
  -1  -9   2   30.50    3.20
  -1  -9   2   40.90    1.80
   1  -9  -2   36.50    3.00
   1  -9  -2   36.40    1.60
   1  -9  -2   39.10    1.80
  -1  -9   2   37.20    1.70
   1  -9  -2   37.10    1.90
   1   9  -2   38.70    2.70
   1   9  -2   37.50    1.70
  -1   9   2   35.20    2.60
   1   9  -2   36.90    1.70
   1   9  -2   39.00   10.70
  -1   9   2   37.80    2.90
  -1   9   2   39.60    1.90
  -1   9   2   37.60    1.70
  -1   9   2   38.60    1.60
   0  -9   2   19.70    1.30
   0  -9  -2   20.50    1.50
   0  -9  -2   21.40    1.20
   0  -9   2   22.90    1.60
   0  -9   2   19.70    1.20
   0  -9  -2   23.00    1.40
   0  -9  -2   21.50    2.80
   0  -9  -2   24.40    1.40
   0  -9   2   21.60    1.30
   0   9   2   22.00    1.30
   0   9  -2   21.00    1.10
   0   9   2   20.80    1.30
   0   9  -2   22.80    2.50
   0   9  -2   21.60    1.30
   0   9   2   22.60    2.60
   0   9  -2   21.40    1.30
   1  -9   2   11.00    0.90
   1  -9   2   11.20    1.10
  -1  -9  -2   16.20    2.40
   1  -9   2   11.50    0.90
  -1  -9  -2   12.00    0.90
   1  -9   2   15.00    1.50
  -1  -9  -2   11.30    0.90
  -1  -9  -2   13.40    2.00
  -1   9  -2   11.60    1.00
   1   9   2   12.50    1.00
  -1   9  -2    9.80    1.60
  -1   9  -2   10.50    1.70
   1   9   2    8.60    7.80
  -1   9  -2   11.40    0.90
   1   9   2   17.70    2.20
   1   9   2   13.70    1.00
  -2  -9  -2   60.09    2.30
   2  -9   2   60.69    2.20
  -2  -9  -2   57.29    4.00
   2  -9   2   58.19    2.50
   2  -9   2   58.29    2.50
  -2  -9  -2   57.89    3.80
  -2  -9  -2   59.49    2.30
  -2   9  -2   60.59    3.60
  -2   9  -2   60.79    3.50
   2   9   2   58.69    3.40
   2   9   2   60.29    2.40
   2   9   2   70.39   12.40
   2   9   2   59.79    2.30
  -2   9  -2   61.79    2.30
  -3  -9  -2   43.20    3.50
   3  -9   2   40.50    2.00
   3  -9   2   41.00    1.80
  -3  -9  -2   41.70    1.80
  -3  -9  -2   40.50    1.80
   3  -9   2   41.00    2.00
  -3  -9  -2   41.30    3.20
   3   9   2   33.80    8.70
   3   9   2   41.60    1.80
  -3   9  -2   41.60    3.10
   3   9   2   36.30    3.00
  -3   9  -2   42.70    3.00
   3   9   2   44.20    1.90
  -3   9  -2   41.50    1.80
   3   9   2   42.70    1.90
   4  -9   2   47.90    2.00
  -4  -9  -2   48.20    3.60
   4  -9   2   47.40    2.20
  -4  -9  -2   47.60    2.10
   4  -9   2   48.20    2.30
   4   9   2   49.30    2.10
   4   9   2   53.59    3.70
   4   9   2   54.09   10.30
  -4   9  -2   48.40    2.00
   4   9   2   46.90    1.90
  -4   9  -2   50.09    3.30
   5  -9   2   11.80    1.00
   5  -9   2   11.60    1.20
  -5  -9  -2   10.80    1.00
   5  -9   2   11.90    1.30
  -5  -9  -2   10.30    2.00
  -5  -9  -2   11.90    1.00
   5   9   2   12.60    1.10
  -5   9  -2   13.00    2.00
   5   9   2   10.90    0.90
   5   9   2    9.00    1.00
   5   9   2   10.90    1.00
   5   9   2   10.00    1.00
  -5   9  -2   12.30    1.00
   5   9   2   13.60    7.70
   5   9   2   10.10    2.10
   6  -9   2   31.10    1.90
  -6  -9  -2   29.30    2.20
  -6  -9  -2   33.00    1.70
   6  -9   2   29.50    1.80
  -6  -9  -2   34.00    3.70
   6  -9   2   29.90    1.60
   6   9   2   29.80    1.70
  -6   9  -2   30.20    1.60
  -6   9  -2   32.40    3.20
   6   9   2   30.40    1.70
   6   9   2   32.20    1.70
   6   9   2   36.60    8.30
   6   9   2   41.30    6.40
   7  -9   2    4.40    0.90
   7  -9   2    4.10    0.90
  -7  -9  -2    3.00    1.40
  -7  -9  -2    2.60    0.60
   7  -9   2    3.50    0.70
   7   9   2    5.30    1.90
   7   9   2    4.70    0.80
  -7   9  -2    3.90    0.70
   7   9   2    2.70    0.70
   7   9   2    2.80    0.60
   7   9   2    5.10    0.90
  -7   9  -2    5.70    1.50
   8  -9   2   55.39    2.50
  -8  -9  -2   59.29    2.40
   8  -9   2   57.29    2.30
   8   9   2   56.89    2.40
  -8   9  -2   56.29    2.20
   8   9   2   52.89    2.40
   8   9   2   54.99    2.40
   8   9   2   51.29    2.30
  -9  -9  -2   16.40    1.10
   9  -9   2   14.50    1.20
   9  -9   2   16.90    1.60
   9   9   2   15.30    1.60
   9   9   2   15.70    1.20
  -9   9  -2   16.40    1.10
   9   9   2   17.90    1.80
   9   9   2   14.90    1.20
 -10  -9  -2    1.90    0.50
  10  -9   2    1.30    0.50
  10  -9   2    1.70    0.50
  10   9   2    2.20    0.60
  10   9   2    1.10    0.40
  10   9   2    1.60    0.50
  10   9   2    1.40    0.50
 -10   9  -2    1.60    0.40
 -10 -10   2    6.20    0.70
  10 -10  -2    6.40    0.70
  10 -10  -2    5.10    0.70
 -10  10   2    5.10    0.60
  10  10  -2    6.00    0.70
  10  10  -2    4.90    0.60
  10  10  -2    4.70    0.60
  -9 -10   2    8.10    0.90
   9 -10  -2    8.50    0.90
   9 -10  -2    6.50    0.90
   9  10  -2    7.40    0.80
   9  10  -2    9.60    1.00
  -9  10   2    8.60    0.80
   9  10  -2    6.00    0.90
   8 -10  -2   54.79    2.20
  -8 -10   2   54.79    2.30
   8 -10  -2   50.29    2.40
   8  10  -2   55.89    2.30
   8  10  -2   54.79    2.40
  -8  10   2   51.09    2.20
   8  10  -2   50.29    2.10
   8  10  -2   51.39    2.20
   7 -10  -2   38.10    2.10
   7 -10  -2   35.90    1.80
  -7 -10   2   41.90    2.00
   7  10  -2   39.30    1.90
  -7  10   2   36.10    1.80
   7  10  -2   31.60    4.00
   7  10  -2   36.10    1.80
   7  10  -2   39.90    2.00
   7  10  -2   36.80    1.80
   6 -10  -2  142.39    4.50
  -6 -10   2  142.09    4.80
  -6 -10   2  130.09    7.10
   6 -10  -2  147.49    4.60
  -6 -10   2  139.89    4.60
   6 -10  -2  144.29    5.00
   6 -10  -2  144.69    5.10
  -6  10   2  144.59    6.70
  -6  10   2  140.19    4.70
   6  10  -2  146.39    4.70
   6  10  -2  168.08   16.30
   6  10  -2  143.49    4.90
   6  10  -2  135.49    7.30
   6  10  -2  139.59    4.30
   6  10  -2  141.29    4.60
   5 -10  -2   10.30    1.30
   5 -10  -2   10.40    1.20
  -5 -10   2   14.90    2.60
  -5 -10   2   10.30    1.10
   5 -10  -2    9.10    1.10
   5 -10  -2   11.90    1.10
  -5 -10   2   11.00    1.00
  -5  10   2   10.20    1.00
   5  10  -2   12.30    2.50
  -5  10   2   12.90    2.20
   5  10  -2   11.40    1.10
   5  10  -2   10.50    1.00
   5  10  -2    9.80    1.00
  -5  10   2   10.80    1.10
   5  10  -2    8.70    1.10
   5  10  -2   10.10    8.70
   4 -10  -2   13.60    1.40
   4 -10  -2   13.20    1.30
  -4 -10   2   14.40    1.10
   4 -10  -2   13.30    1.30
   4 -10  -2   12.00    1.20
  -4 -10   2   10.20    3.10
  -4 -10   2   13.40    1.10
  -4 -10   2   14.30    1.30
  -4  10   2   14.30    2.40
  -4  10   2   13.10    2.70
  -4  10   2   13.90    1.20
   4  10  -2   12.50    1.00
   4  10  -2   14.90    2.60
   4  10  -2   13.80    1.10
   4  10  -2   14.60    1.10
  -4  10   2   15.00    1.10
   4  10  -2    4.90    8.30
   4  10  -2   12.50    1.20
   3 -10  -2    5.80    0.90
   3 -10  -2    4.80    0.90
   3 -10  -2    9.10    1.70
  -3 -10   2    3.10    1.30
   3 -10  -2    5.70    1.40
  -3 -10   2    5.00    0.80
  -3 -10   2    4.80    0.70
   3 -10  -2    6.30    0.90
   3  10  -2    4.80   10.90
  -3  10   2    7.40    1.60
  -3  10   2    6.60    0.80
  -3  10   2    6.60    1.60
   3  10  -2    6.30    1.40
   3  10  -2    6.10    0.90
   3  10  -2    6.60    0.90
   3  10  -2    6.30    0.80
   3  10  -2    5.30    1.30
  -3  10   2    7.30    0.90
   2 -10  -2   14.40    2.40
   2 -10  -2   12.20    1.40
  -2 -10   2    9.90    0.90
  -2 -10   2   12.40    2.30
   2 -10  -2   11.10    1.10
   2 -10  -2   11.90    1.20
   2 -10  -2    9.80    0.90
  -2 -10   2    6.90    0.90
  -2 -10   2   11.50    1.10
   2  10  -2    7.00    8.70
   2  10  -2    8.60    1.00
  -2  10   2   10.60    2.00
   2  10  -2   12.10    2.00
   2  10  -2   10.40    1.00
  -2  10   2    7.10    1.60
  -2  10   2   11.20    1.00
  -2  10   2   11.20    0.90
   1 -10  -2   34.00    3.70
  -1 -10   2   34.80    1.70
   1 -10  -2   36.70    1.70
   1 -10  -2   37.00    1.90
   1 -10  -2   33.60    1.80
  -1 -10   2   33.40    1.80
  -1 -10   2   35.70    1.70
  -1 -10   2   32.60    2.00
  -1  10   2   32.50    1.80
  -1  10   2   32.10    1.50
   1  10  -2   37.00    1.70
  -1  10   2   35.10    2.90
   1  10  -2   35.10    1.70
  -1  10   2   34.60    1.70
   1  10  -2   33.90    2.70
   0 -10   2   25.50    1.70
   0 -10  -2   28.70    1.80
   0 -10   2   26.10    1.40
   0 -10  -2   28.40    1.40
   0 -10   2   27.90    1.60
   0 -10  -2   27.20    1.60
   0 -10  -2   31.20    3.60
   0 -10  -2   29.10    1.60
   0  10  -2   26.40    1.50
   0  10   2   29.30    1.50
   0  10  -2   26.80    1.50
   0  10   2   28.40    1.50
   0  10  -2   28.90    3.00
   0  10   2   20.60    2.60
  -1 -10  -2   47.10    2.40
  -1 -10  -2   46.80    3.60
   1 -10   2   48.40    1.90
  -1 -10  -2   46.20    2.00
   1 -10   2   48.20    2.30
  -1 -10  -2   45.50    2.00
   1 -10   2   47.00    2.00
  -1 -10  -2   47.50    2.20
   1 -10   2   46.20    2.20
  -1 -10  -2   42.60    3.70
  -1  10  -2   51.19    3.50
   1  10   2   51.19   12.80
  -1  10  -2   46.30    2.00
  -1  10  -2   44.60    2.10
   1  10   2   46.20    2.10
   1  10   2   44.30    3.20
   1  10   2   44.50    2.00
  -1  10  -2   43.40    1.90
  -2 -10  -2    3.40    0.70
  -2 -10  -2    2.90    1.20
  -2 -10  -2    2.70    1.30
   2 -10   2    2.70    0.60
   2  10   2    2.10    8.40
   2  10   2    3.40    1.20
  -2  10  -2    2.80    1.10
  -2  10  -2    0.90    0.90
  -2  10  -2    3.50    0.60
   3 -10   2  188.88    5.60
  -3 -10  -2  190.08    5.70
  -3 -10  -2  200.68    8.80
  -3 -10  -2  169.98    8.10
  -3 -10  -2  198.18    5.90
   3 -10   2  182.18    5.90
   3 -10   2  182.98    6.00
  -3  10  -2  186.28    5.70
   3  10   2  187.78    7.10
   3  10   2  186.78    5.70
   3  10   2  196.18    8.00
  -3  10  -2  186.38    8.00
  -3  10  -2  184.48    7.70
   3  10   2  195.38   17.50
   3  10   2  187.08    5.70
   3  10   2  189.18    5.90
   4 -10   2   98.59    3.60
   4 -10   2  100.49    3.40
  -4 -10  -2   99.39    3.40
   4 -10   2   95.69    3.70
  -4 -10  -2  108.29    5.90
  -4 -10  -2  101.69    3.60
   4  10   2   97.29    5.40
   4  10   2   91.49   14.30
   4  10   2   99.59    3.60
   4  10   2   98.69    3.30
  -4  10  -2   91.69    3.40
   4  10   2   95.39    3.50
   4  10   2  102.59    3.50
  -4  10  -2   95.89    5.10
   5 -10   2  477.05   13.40
  -5 -10  -2  478.55   13.20
  -5 -10  -2  473.45   13.00
  -5 -10  -2  462.65   16.30
   5 -10   2  490.45   13.10
   5 -10   2  463.55   13.20
  -5  10  -2  480.25   13.10
   5  10   2  471.85   13.10
   5  10   2  450.15   24.90
   5  10   2  511.85   13.50
   5  10   2  469.55   13.10
  -5  10  -2  471.85   15.60
   5  10   2  447.46   13.10
   5  10   2  464.85   12.80
  -6 -10  -2   42.90    4.30
  -6 -10  -2   45.00    2.10
   6  10   2   39.00    4.10
   6  10   2   59.99   14.50
  -6  10  -2   45.70    3.50
  -6  10  -2   45.90    2.10
   7 -10   2    2.40    0.80
   7 -10   2    2.70    0.60
  -7 -10  -2    2.80    0.70
   7 -10   2    1.40    0.60
   7  10   2    1.90    0.60
  -7  10  -2    2.60    0.70
   7  10   2    2.10    0.60
   7  10   2    3.20    0.70
   8 -10   2   15.10    1.30
  -8 -10  -2   13.50    1.30
   8 -10   2   14.90    1.20
  -8 -10  -2   14.90    1.10
  -8  10  -2   14.70    1.10
   8  10   2   15.00    1.10
   8  10   2   13.50    1.10
   8  10   2   13.50    1.10
   9 -10   2   11.40    1.00
  -9 -10  -2    9.10    0.90
   9 -10   2   10.00    1.00
   9  10   2    9.90    0.90
   9  10   2   10.80    0.90
  -9  10  -2   11.60    0.90
   9  10   2   12.00    1.00
  10 -10   2    3.90    0.60
  10 -10   2    4.60    0.70
  10  10   2    5.40    0.70
  10  10   2    4.80    0.70
  10  10   2    2.90    0.50
 -10  10  -2    3.40    0.50
  10 -11  -2    6.20    0.70
  10 -11  -2    5.80    0.60
 -10  11   2    7.90    1.00
  10  11  -2    6.90    0.60
  10  11  -2    6.00    0.60
  -9 -11   2   16.30    1.10
   9 -11  -2   16.70    1.20
   9 -11  -2   16.10    1.00
  -9  11   2   15.40    1.00
   9  11  -2   16.50    1.10
   9  11  -2   17.70    1.10
   8 -11  -2    6.60    1.00
  -8 -11   2    7.00    0.90
   8 -11  -2    5.80    0.80
   8  11  -2    7.90    1.00
   8  11  -2    5.80    1.00
  -8  11   2    6.40    0.80
   8  11  -2    7.00    0.90
   8  11  -2    5.00    0.70
  -7 -11   2  393.26   11.00
  -7 -11   2  365.56   10.70
   7 -11  -2  374.56   11.00
   7 -11  -2  391.36   10.70
   7  11  -2  390.76   10.80
  -7  11   2  391.46   10.80
   7  11  -2  384.66   11.00
  -6 -11   2   42.40    2.10
   6 -11  -2   42.10    1.90
  -6 -11   2   37.60    1.90
   6 -11  -2   42.00    2.20
   6 -11  -2   40.00    1.90
  -6  11   2   36.20    1.90
   6  11  -2   41.60    2.10
   6  11  -2   40.80    1.70
   6  11  -2   41.20    1.90
   6  11  -2   39.90    1.90
   6  11  -2   35.80    4.20
   6  11  -2   40.60   12.10
  -5 -11   2    6.90    0.90
  -5 -11   2    9.50    2.30
   5 -11  -2    8.10    1.10
   5 -11  -2    8.80    1.00
  -5 -11   2    8.00    1.00
   5 -11  -2    6.40    0.90
   5 -11  -2    8.90    1.30
  -5 -11   2    6.70    0.90
  -5  11   2    6.00    1.60
  -5  11   2    7.10    0.90
   5  11  -2    7.20    0.90
   5  11  -2   10.10   10.60
   5  11  -2    9.90    1.00
   5  11  -2    8.50    1.10
   5  11  -2    8.80    1.00
  -5  11   2    8.10    1.00
   5  11  -2   10.20    2.50
   4 -11  -2   65.59    2.90
   4 -11  -2   63.89    2.70
  -4 -11   2   63.39    2.70
   4 -11  -2   63.09    2.70
  -4 -11   2   58.19    4.60
  -4 -11   2   58.09    2.50
   4 -11  -2   57.39    3.60
  -4 -11   2   63.09    2.60
  -4  11   2   61.79    2.60
   4  11  -2   66.19   13.80
   4  11  -2   62.69    2.60
   4  11  -2   67.19    7.20
   4  11  -2   57.09    2.40
  -4  11   2   59.59    4.40
  -4  11   2   63.89    4.20
   4  11  -2   61.19    2.50
  -4  11   2   62.89    2.50
   4  11  -2   61.89    2.40
  -3 -11   2   25.70    1.60
   3 -11  -2   23.50    1.70
   3 -11  -2   27.20    1.70
   3 -11  -2   26.30    1.60
   3 -11  -2   28.00    1.80
  -3 -11   2   26.10    1.50
  -3 -11   2   27.80    3.70
  -3 -11   2   27.40    1.60
   3  11  -2   28.30    2.90
   3  11  -2   25.60    1.40
  -3  11   2   32.30    3.60
  -3  11   2   26.70    1.60
  -3  11   2   30.90    3.40
   3  11  -2   27.70    1.50
  -3  11   2   25.10    1.50
   3  11  -2   27.80    1.60
   3  11  -2   34.90    3.90
   3  11  -2   39.10   12.40
   2 -11  -2   14.20    1.50
   2 -11  -2   11.60    1.20
  -2 -11   2   13.20    1.10
   2 -11  -2   13.00    1.00
  -2 -11   2   13.40    1.20
  -2 -11   2   11.60    1.00
   2 -11  -2   13.60    1.20
   2 -11  -2   15.00    2.50
   2  11  -2   14.70    1.20
  -2  11   2   13.90    1.00
   2  11  -2   12.80    2.00
   2  11  -2   14.90   12.90
  -2  11   2   15.70    2.50
   2  11  -2   14.00    1.10
  -2  11   2   14.40    1.10
  -1 -11   2   24.60    1.50
  -1 -11   2   22.40    1.70
   1 -11  -2   22.70    1.40
   1 -11  -2   24.30    1.60
  -1 -11   2   26.10    1.70
  -1 -11   2   25.60    1.50
   1 -11  -2   24.20    1.70
   1 -11  -2   22.20    3.10
   1  11  -2   24.20    1.50
  -1  11   2   25.40    1.50
   1  11  -2   25.20    1.50
  -1  11   2   26.60    1.50
   1  11  -2   30.70    3.30
  -1  11   2   31.40    3.50
   0 -11   2    7.20    0.90
   0 -11   2    4.60    0.90
   0 -11  -2    5.80    1.80
   0 -11   2    8.00    1.30
   0 -11  -2    6.80    1.00
   0 -11  -2    6.00    1.10
   0 -11  -2    6.30    0.80
   0  11   2    6.00    1.60
   0  11  -2    6.50    1.60
   0  11   2    5.70    0.90
   0  11   2    5.40    0.80
   0  11  -2    6.40    1.00
   0  11  -2    7.90    1.00
  -1 -11  -2   12.40    1.50
  -1 -11  -2   14.40    2.70
   1 -11   2   12.80    1.50
   1 -11   2   10.90    1.00
  -1 -11  -2   11.50    1.00
  -1 -11  -2    8.20    0.90
   1 -11   2   12.20    1.20
  -1 -11  -2   12.30    1.30
  -1  11  -2   10.30    1.10
   1  11   2    7.10    1.60
  -1  11  -2    8.30    1.80
  -1  11  -2   11.80    1.30
  -1  11  -2   10.70    0.90
   1  11   2   10.60    1.00
   1  11   2   10.40    1.00
  -2 -11  -2    6.70    1.00
   2 -11   2    6.00    0.90
  -2 -11  -2    5.60    1.90
   2 -11   2    5.70    1.00
  -2 -11  -2    3.80    1.40
  -2 -11  -2    4.20    1.00
   2 -11   2    7.00    1.20
  -2 -11  -2    6.20    0.90
   2  11   2    4.60    1.30
  -2  11  -2    5.90    1.10
   2  11   2    4.80    0.80
   2  11   2    5.30    0.80
   2  11   2   13.40   11.40
  -2  11  -2    4.10    1.50
   3 -11   2   33.20    2.00
   3 -11   2   33.10    1.60
  -3 -11  -2   29.80    3.70
  -3 -11  -2   35.50    4.10
   3 -11   2   33.30    2.00
  -3 -11  -2   32.80    1.90
  -3 -11  -2   33.80    1.70
  -3 -11  -2   30.40    1.70
  -3  11  -2   32.20    1.70
   3  11   2   31.70   11.80
   3  11   2   32.90    1.80
   3  11   2   36.90    4.00
   3  11   2   31.10    1.70
  -3  11  -2   34.50    3.60
   3  11   2   33.20    1.70
  -3  11  -2   32.40    3.60
  -4 -11  -2 1036.30   31.80
   4  11   2 1079.49   27.90
   4  11   2 1046.10   43.50
  -4  11  -2 1046.70   30.90
  -5 -11  -2  105.79    3.80
  -5 -11  -2   95.19    6.00
  -5  11  -2  108.19    3.70
   5  11   2  100.09    6.00
  -5  11  -2   97.69    6.10
  -6 -11  -2   36.20    2.00
   6 -11   2   40.30    1.90
  -6 -11  -2   39.80    2.00
   6 -11   2   37.10    1.90
   6 -11   2   35.70    2.10
  -6 -11  -2   39.10    1.80
  -6  11  -2   41.10    1.90
   6  11   2   35.00    1.90
   6  11   2   35.40    1.90
   6  11   2   35.20    1.90
   6  11   2   42.30    2.10
   6  11   2   40.40    1.90
   6  11   2   29.90   10.90
   7 -11   2    1.30    0.60
  -7 -11  -2    0.30    0.40
  -7 -11  -2    0.60    0.50
   7 -11   2    0.80    0.50
  -7 -11  -2    1.30    0.50
   7 -11   2    0.40    0.50
   7  11   2    1.10    0.50
   7  11   2    0.90    0.50
   7  11   2    1.30    0.60
  -7  11  -2    0.90    0.50
  -8 -11  -2    1.70    0.50
   8 -11   2    2.40    0.80
   8 -11   2    2.90    0.60
  -8  11  -2    1.70    0.50
   8  11   2    1.90    0.80
   8  11   2    2.20    0.50
   8  11   2    2.30    0.60
   9 -11   2    2.50    0.50
  -9 -11  -2    2.10    0.50
   9 -11   2    2.20    0.50
   9  11   2    1.70    0.50
   9  11   2    1.80    0.40
   9  11   2    1.90    0.50
  -9  11  -2    1.40    0.40
  -9 -12   2    2.30    0.50
   9 -12  -2    2.10    0.60
   9 -12  -2    3.30    0.60
   9  12  -2    3.70    0.70
  -9  12   2    2.60    0.50
   9  12  -2    3.20    0.50
   8 -12  -2   14.40    1.00
  -8 -12   2   16.70    1.30
   8 -12  -2   17.20    1.30
  -8  12   2   15.50    1.20
   8  12  -2   16.80    1.10
   8  12  -2   17.30    1.10
   8  12  -2   17.20    1.20
  -7 -12   2   24.90    1.50
   7 -12  -2   23.90    1.60
  -7 -12   2   24.10    1.40
   7 -12  -2   22.70    1.40
   7  12  -2   25.10    1.50
   7  12  -2   24.30    1.40
   7  12  -2   24.30    1.40
  -7  12   2   23.40    1.40
   6 -12  -2   89.19    3.10
   6 -12  -2   90.49    3.40
  -6 -12   2   85.69    3.20
   6 -12  -2   82.59    3.00
  -6 -12   2   89.29    3.40
   6  12  -2   86.29    3.10
   6  12  -2   86.39    2.90
  -6  12   2   90.89    3.20
   6  12  -2   87.99    3.20
   6  12  -2   89.59    3.40
   6  12  -2   87.59   14.80
   5 -12  -2   65.59    2.70
  -5 -12   2   65.79    2.70
  -5 -12   2   67.09    2.80
  -5 -12   2   65.89    2.80
   5 -12  -2   65.89    2.80
   5  12  -2   64.59    2.60
   5  12  -2   64.99    2.80
   5  12  -2   70.59   15.70
  -5  12   2   66.39    2.60
  -5  12   2   64.59    2.70
   5  12  -2   66.29    2.50
   5  12  -2   63.59    2.50
   4 -12  -2    7.90    1.60
  -4 -12   2    6.50    0.90
   4 -12  -2    6.50    1.10
  -4 -12   2    4.90    1.00
  -4 -12   2    6.00    1.20
   4 -12  -2    5.60    1.40
  -4  12   2    9.60    2.30
  -4  12   2    5.70    0.80
  -4  12   2    8.90    1.30
   4  12  -2    8.70    1.00
   4  12  -2    8.80   15.00
   4  12  -2    7.30    2.00
   3 -12  -2    0.90    0.70
   3 -12  -2    0.90    0.70
   3 -12  -2    0.90    0.60
  -3 -12   2    0.80    0.60
  -3 -12   2   -0.30    0.40
  -3 -12   2    0.40    0.50
  -3  12   2    0.50    0.50
   3  12  -2   -1.00    1.10
  -3  12   2    0.10    1.10
  -3  12   2    0.70    0.50
   3  12  -2   17.20   13.90
   3  12  -2    0.60    0.50
   3  12  -2    0.80    0.50
   3  12  -2    0.20    0.90
   2 -12  -2    4.60    1.80
   2 -12  -2    3.00    0.90
  -2 -12   2    3.30    0.70
  -2 -12   2    2.90    0.70
   2 -12  -2    5.10    1.00
  -2 -12   2    2.70    0.80
   2  12  -2    3.20    0.80
   2  12  -2    2.60    1.30
  -2  12   2    3.30    0.70
  -2  12   2    4.80    1.70
  -2  12   2    3.20    0.70
   2  12  -2    3.20    0.70
   2  12  -2  -13.10   14.10
   1 -12  -2    9.10    1.30
  -1 -12   2    6.50    0.80
  -1 -12   2    7.20    1.00
   1 -12  -2    8.00    1.10
  -1 -12   2   13.40    1.60
   1 -12  -2    6.90    0.80
   1 -12  -2    9.40    2.30
  -1  12   2    8.30    1.00
  -1  12   2    9.20    1.20
  -1  12   2   11.80    2.40
   1  12  -2   10.90    2.10
   1  12  -2    9.00    1.10
   1  12  -2    7.50    1.00
   0 -12   2    2.60    1.00
   0 -12  -2    1.40    0.60
   0 -12   2    3.00    0.70
   0 -12  -2    2.60    1.60
   0 -12   2    2.30    0.70
   0 -12  -2    2.30    0.90
   0 -12  -2    2.70    0.70
   0  12   2    2.40    0.70
   0  12  -2    2.50    0.60
   0  12   2    2.10    1.20
   0  12  -2    1.60    1.20
   0  12  -2    1.70    0.70
   0  12   2    2.50    0.70
  -1 -12  -2   36.00    2.30
  -1 -12  -2   43.50    4.80
  -1 -12  -2   36.10    2.00
   1 -12   2   39.30    1.90
   1 -12   2   37.70    2.20
  -1 -12  -2   37.40    1.90
   1 -12   2   38.90    2.20
  -1  12  -2   38.80    1.90
  -1  12  -2   36.80    2.00
  -1  12  -2   33.50    3.60
   1  12   2   39.90    3.30
   1  12   2   36.70    1.90
   1  12   2   39.70    2.00
  -2 -12  -2   34.90    2.00
  -2 -12  -2   34.10    1.80
   2 -12   2   31.70    1.90
  -2 -12  -2   34.00    1.80
   2 -12   2   29.70    2.00
   2  12   2   16.20   14.80
  -2  12  -2   32.70    1.70
   2  12   2   32.80    1.80
   2  12   2   31.50    1.80
   2  12   2   31.30    1.70
  -2  12  -2   31.10    1.70
   3 -12   2  232.98    7.20
  -3 -12  -2  228.88    6.80
  -3 -12  -2  226.18    6.90
   3 -12   2  226.28    6.70
   3 -12   2  228.28    7.10
  -3 -12  -2  205.48   10.10
  -3 -12  -2  232.68    7.10
   3  12   2  219.68   23.40
   3  12   2  218.68    6.80
   3  12   2  220.48    6.70
  -3  12  -2  233.48    6.80
   3  12   2  215.28    9.40
   3  12   2  227.98    6.90
  -3  12  -2  215.58    9.50
  -4 -12  -2    3.40    0.80
   4 -12   2    0.40    0.60
  -4 -12  -2    0.40    0.50
  -4 -12  -2    3.00    1.50
   4 -12   2    0.60    0.60
  -4 -12  -2    0.70    0.50
   4  12   2    1.00    0.50
   4  12   2    0.50    0.50
   4  12   2   -0.80    1.40
   4  12   2    9.30   12.50
  -4  12  -2    0.40    1.10
   4  12   2    0.40    0.50
  -4  12  -2    0.30    0.50
   4  12   2    0.40    0.40
   5 -12   2   44.90    2.30
  -5 -12  -2   47.30    2.10
   5 -12   2   46.30    2.00
  -5 -12  -2   46.50    2.20
  -5 -12  -2   47.80    2.30
   5  12   2   44.10    2.10
   5  12   2   47.50    2.10
   5  12   2   69.99   15.00
   5  12   2   44.60    1.90
  -5  12  -2   47.80    2.10
   5  12   2   44.70    2.20
  -6 -12  -2   12.70    1.10
   6 -12   2   12.80    1.10
  -6 -12  -2   11.70    1.00
   6 -12   2   11.90    1.20
  -6 -12  -2   10.80    1.20
   6  12   2   12.80    1.10
  -6  12  -2   13.40    1.10
   6  12   2   14.90    1.20
   6  12   2   14.10    1.20
   6  12   2   29.90   18.90
  -7 -12  -2    0.10    0.40
   7 -12   2    0.20    0.50
  -7 -12  -2    1.00    0.50
  -7 -12  -2    0.70    0.50
   7  12   2    1.20    0.50
   7  12   2    0.80    1.00
  -7  12  -2    1.00    0.50
   8 -12   2    1.10    0.50
  -8 -12  -2    0.60    0.40
   8  12   2    0.20    0.40
  -8  12  -2    0.60    0.40
   8  12   2    0.10    0.40
  -9 -12  -2    9.50    0.80
   9 -12   2   11.20    0.80
   9  12   2   11.50    0.80
   9  12   2   10.70    0.80
  -9  12  -2   11.10    0.80
   8 -13  -2    3.20    0.70
   8 -13  -2    2.80    0.60
  -8 -13   2    2.90    0.60
  -8  13   2    2.80    0.50
   8  13  -2    3.40    0.60
   8  13  -2    2.60    0.60
   8  13  -2    2.40    0.50
  -7 -13   2    7.70    0.90
   7 -13  -2    9.30    1.00
  -7 -13   2    5.90    0.70
   7  13  -2    9.90    1.00
   7  13  -2    8.50    0.80
  -7  13   2    6.00    0.80
   7  13  -2    9.30    0.80
   6 -13  -2    1.50    0.90
  -6 -13   2    2.30    0.60
   6 -13  -2    2.60    0.80
  -6 -13   2    2.80    0.70
  -6  13   2    1.90    0.60
   6  13  -2    0.90    0.60
   6  13  -2    1.40    0.50
  -5 -13   2   24.10    1.40
  -5 -13   2   21.20    1.40
   5 -13  -2   21.80    1.50
   5 -13  -2   22.40    1.50
  -5 -13   2   22.30    1.50
   5  13  -2   31.20   16.90
   5  13  -2   21.80    1.30
   5  13  -2   23.40    1.50
  -5  13   2   23.40    1.40
  -5  13   2   19.90    1.30
   5  13  -2   22.20    1.30
   4 -13  -2   45.60    2.20
  -4 -13   2   46.00    2.20
  -4 -13   2   45.70    2.20
  -4 -13   2   45.00    2.10
   4 -13  -2   46.50    2.30
  -4  13   2   46.40    2.10
   4  13  -2   47.20    2.50
   4  13  -2   39.40    2.10
  -4  13   2   42.90    2.00
   4  13  -2   38.40   16.40
   4  13  -2   43.30    2.00
  -4  13   2   43.50    5.50
  -3 -13   2    9.70    1.10
   3 -13  -2   10.20    1.30
  -3 -13   2    8.50    1.10
   3 -13  -2    7.80    1.00
  -3 -13   2    8.50    1.00
   3  13  -2    9.10    1.00
  -3  13   2    7.30    2.00
   3  13  -2   11.20    1.10
   3  13  -2    6.30   16.40
   3  13  -2    5.90    1.90
  -3  13   2   10.00    1.10
  -3  13   2   10.50    1.00
   2 -13  -2    0.00    0.80
  -2 -13   2    0.10    0.50
   2  13  -2    0.60    1.10
  -2  13   2   -0.10    1.10
  -1 -13   2   62.59    3.00
   1 -13  -2   53.89    2.60
  -1 -13   2   53.59    2.70
   1 -13  -2   58.29    2.40
  -1 -13   2   56.69    2.50
   1 -13  -2   57.79    4.70
   1 -13  -2   55.99    2.90
   1  13  -2   56.59    2.50
   1  13  -2   51.79    4.00
  -1  13   2   54.89    2.50
  -1  13   2   57.99    4.30
  -1  13   2   55.39    2.50
   1  13  -2   58.49    2.50
   0 -13  -2   21.90    1.70
   0 -13   2   20.30    1.60
   0 -13  -2   23.50    3.60
   0 -13   2   22.10    1.40
   0 -13  -2   20.90    1.40
   0 -13  -2   20.50    1.60
   0 -13   2   22.10    2.00
   0  13  -2   21.90    1.50
   0  13   2   21.10    1.50
   0  13  -2   24.10    3.30
   0  13   2   22.70    1.50
   0  13  -2   23.20    1.50
   0  13   2   17.40    2.70
   1 -13   2   11.50    1.40
  -1 -13  -2   14.20    1.70
   1 -13   2   19.10    2.60
  -1 -13  -2    8.70    1.60
  -1 -13  -2   10.30    1.20
  -1 -13  -2   12.40    2.80
   1 -13   2   14.20    2.10
   1  13   2   14.70    2.30
  -1  13  -2   11.60    1.10
   1  13   2   12.60    1.70
   1  13   2   13.40    1.70
  -1  13  -2   11.50    2.50
   1  13   2   12.20    1.10
  -1  13  -2   13.40    1.20
   2 -13   2  116.99    4.30
   2 -13   2  113.19    4.30
  -2 -13  -2  120.59    4.00
  -2 -13  -2  122.19    7.20
  -2 -13  -2  112.99    4.00
  -2 -13  -2  116.89    4.20
   2  13   2   44.50   24.50
   2  13   2  100.99    5.50
  -2  13  -2  119.89    6.40
   2  13   2  119.19    4.10
   2  13   2  121.49    4.00
  -2  13  -2  103.19    4.00
   2  13   2  115.49    4.00
  -3 -13  -2   15.20    1.20
   3 -13   2   12.50    1.40
  -3 -13  -2   17.20    3.20
  -3 -13  -2   15.10    1.20
  -3 -13  -2   14.40    1.40
   3  13   2   14.90    1.20
  -3  13  -2   14.50    1.20
   3  13   2   36.50   16.70
   3  13   2   13.20    1.10
   3  13   2   19.10    3.00
   3  13   2   13.60    1.20
   3  13   2   14.10    1.20
  -3  13  -2   16.30    2.80
   4 -13   2    7.40    1.00
  -4 -13  -2   11.50    1.10
   4 -13   2   11.60    1.10
  -4 -13  -2   11.90    1.80
  -4 -13  -2    7.20    1.00
   4  13   2    8.00    2.60
   4  13   2    9.20    1.00
   4  13   2    8.00    0.90
  -4  13  -2    8.60    1.20
   4  13   2   11.70    1.10
   4  13   2    0.50   13.80
   4  13   2    8.60    1.00
  -5 -13  -2   23.10    1.50
   5 -13   2   20.80    1.50
  -5 -13  -2   21.30    1.40
  -5 -13  -2   21.60    1.50
   5 -13   2   22.10    1.40
   5  13   2   22.00    1.40
  -5  13  -2   22.60    1.40
   5  13   2   21.60    1.40
   5  13   2   22.30    1.40
   5  13   2   22.70    1.20
   5  13   2   39.60   16.20
   6 -13   2   10.30    1.10
  -6 -13  -2   14.30    1.20
   6 -13   2   14.20    1.30
  -6 -13  -2   10.40    1.30
  -6  13  -2   14.50    1.10
   6  13   2   15.40    1.20
   6  13   2   14.20    1.10
  -7 -13  -2    2.20    0.50
   7 -13   2    1.70    0.50
  -7 -13  -2    2.00    0.50
  -7 -13  -2    1.80    0.60
   7  13   2    1.70    0.50
   7  13   2    2.50    0.60
  -7  13  -2    2.70    0.60
  -8 -13  -2    6.00    0.70
   8  13   2    8.30    0.80
   8  13   2    5.30    0.60
  -8  13  -2    6.80    0.70
  -7 -14   2    5.30    0.70
  -7 -14   2    6.10    0.60
   7  14  -2    7.00    0.90
   7  14  -2    6.80    0.80
  -7  14   2    4.60    0.60
  -6 -14   2   12.10    1.00
   6  14  -2   11.40    0.90
   6  14  -2   12.00    1.10
  -6  14   2   15.20    1.40
  -5 -14   2   15.50    1.20
   5 -14  -2   16.00    1.30
  -5 -14   2   14.00    1.10
  -5 -14   2   14.90    1.20
  -5  14   2   13.50    1.10
   5  14  -2   12.80    1.20
   5  14  -2   17.00    1.40
  -5  14   2   14.10    1.10
   4 -14  -2    9.70    1.20
  -4 -14   2    9.50    1.10
  -4 -14   2    7.80    1.00
   4 -14  -2    8.60    1.10
  -4 -14   2    9.70    1.10
  -4  14   2    8.50    1.00
  -4  14   2    8.90    0.90
   4  14  -2    5.70    0.90
   4  14  -2    1.90   17.70
   4  14  -2    6.70    0.80
   3 -14  -2   15.30    1.30
   3 -14  -2   15.70    1.50
  -3 -14   2   14.60    1.20
  -3 -14   2   17.20    1.40
   3  14  -2   14.90    1.20
  -3  14   2   13.70    1.20
   3  14  -2   51.79   19.80
   3  14  -2   15.20    1.30
   2 -14  -2  135.39    4.70
   2 -14  -2  144.39    4.90
  -2 -14   2  130.69    4.40
  -2 -14   2  135.69    4.70
  -2  14   2  132.39    4.50
   2  14  -2  129.09    7.00
   2  14  -2  136.89    4.60
   2  14  -2  128.19    4.40
  -2  14   2  132.99    4.50
   2  14  -2  120.79    6.20
  -1 -14   2   -0.20    0.90
  -1 -14   2    1.60    0.60
   1 -14  -2    1.80    0.70
   1 -14  -2    1.90    0.60
   1 -14  -2    2.70    0.90
  -1 -14   2    1.20    0.70
   1  14  -2    1.10    0.50
   1  14  -2    0.00    2.00
  -1  14   2    0.80    0.60
  -1  14   2    0.90    0.50
   1  14  -2    0.60    0.50
   0 -14   2    3.50    0.90
   0 -14   2    4.10    1.20
   0 -14  -2    2.90    0.80
   0 -14  -2    3.40    0.70
   0 -14  -2    9.80    3.50
   0 -14  -2    3.60    1.00
   0 -14   2    2.90    0.70
   0  14  -2    3.10    0.80
   0  14   2    2.90    0.80
   0  14  -2    3.50    0.80
   0  14   2    3.30    0.80
   1 -14   2   18.80    1.80
   1 -14   2   23.10    1.70
  -1 -14  -2   23.70    1.50
  -1 -14  -2   18.50    3.70
  -1 -14  -2   22.80    1.60
  -1 -14  -2   23.10    1.90
  -1  14  -2   21.10    1.40
   1  14   2   25.40    4.00
   1  14   2   23.50    1.60
   1  14   2   23.00    1.50
  -1  14  -2   24.50    4.30
   1  14   2   22.40    1.40
  -1  14  -2   22.30    1.60
  -2 -14  -2    6.00    1.00
  -2 -14  -2    3.80    0.70
  -2 -14  -2    5.00    2.40
   2 -14   2    4.60    0.90
   2  14   2    4.20    0.80
   2  14   2    6.10    0.80
   2  14   2    1.70    1.80
  -2  14  -2    7.60    2.10
   2  14   2    4.80    0.80
   2  14   2    4.20    0.70
  -3 -14  -2    6.00    0.80
   3 -14   2    6.40    0.90
  -3 -14  -2    7.00    0.90
  -3 -14  -2   10.30    1.30
   3  14   2   11.90   31.50
   3  14   2    8.20    0.90
   3  14   2    5.90    0.80
   3  14   2    6.70    0.90
   3  14   2    5.80    0.90
  -4 -14  -2   11.70    1.10
  -4 -14  -2   11.00    1.20
  -4 -14  -2    8.50    0.90
   4 -14   2   10.80    1.20
   4  14   2   11.50    1.00
   4  14   2    9.40    1.10
  -4  14  -2   12.00    1.00
   4  14   2   25.90   20.30
   4  14   2   10.00    1.00
   4  14   2   10.60    1.00
   5 -14   2   17.40    1.30
  -5 -14  -2   16.10    1.20
  -5 -14  -2   17.40    2.20
  -5  14  -2   17.50    1.20
   5  14   2   18.10    1.20
   5  14   2   16.40    1.20
   5  14   2   16.70    1.10
  -6 -14  -2    8.80    1.00
   6 -14   2    8.30    0.90
  -6 -14  -2    8.10    0.90
  -6 -14  -2    9.40    0.90
  -6  14  -2    7.80    0.90
   6  14   2    8.40    0.90
   6  14   2    7.80    0.80
   6  14   2    7.80    0.80
  -7 -14  -2   12.90    0.90
  -7 -14  -2   11.80    0.90
  -7 -14  -2   12.90    0.80
   7  14   2   11.10    0.80
   7  14   2   13.40    0.90
  -7  14  -2   12.30    0.90
  -6 -15   2   13.00    0.90
  -6 -15   2   15.60    1.40
   6  15  -2   13.60    1.00
  -5 -15   2   13.70    1.00
  -5 -15   2   12.50    1.20
   5  15  -2   13.00    1.10
   5  15  -2   13.20    0.90
  -4 -15   2   24.50    1.50
  -4 -15   2   20.50    1.40
   4 -15  -2   18.30    1.50
   4  15  -2   20.30    1.50
   4  15  -2   24.90    1.30
  -4  15   2   23.00    1.30
  -3 -15   2   40.60    2.10
  -3 -15   2   42.80    2.00
   3 -15  -2   46.00    2.20
   3 -15  -2   48.60    3.00
   3  15  -2   44.80    2.00
  -3  15   2   38.00    1.90
   3  15  -2   41.70    2.00
  -2 -15   2   57.09    2.40
   2 -15  -2   55.29    2.50
  -2 -15   2   57.89    2.60
   2 -15  -2   59.19    2.70
  -2  15   2   57.49    2.60
   2  15  -2   56.49    2.40
   2  15  -2   54.39    2.30
  -2  15   2   56.49    2.40
   1 -15  -2    9.10    1.20
  -1 -15   2    9.50    1.20
  -1 -15   2    9.60    1.00
   1 -15  -2   11.30    1.40
  -1  15   2   10.40    1.10
  -1  15   2   11.00    1.20
   1  15  -2    7.40    1.00
   1  15  -2    7.00    0.90
   0 -15  -2   22.50    1.70
   0 -15  -2   26.20    1.70
   0 -15   2   24.00    1.70
   0 -15   2   23.10    1.40
   0 -15  -2   21.40    1.40
   0  15   2   24.30    1.60
   0  15  -2   24.50    1.60
   0  15  -2   24.10    1.50
   0  15   2   23.80    1.50
  -1 -15  -2   36.70    2.00
  -1 -15  -2   31.80    2.00
   1 -15   2   33.90    2.00
  -1 -15  -2   36.00    1.80
   1  15   2   33.40    1.80
   1  15   2   35.40    1.80
   1  15   2   32.40    1.60
  -1  15  -2   34.10    1.70
  -1  15  -2   33.30    1.90
  -2 -15  -2    8.90    1.00
   2 -15   2   11.60    1.30
  -2 -15  -2    7.00    0.90
   2  15   2    9.40    1.10
   2  15   2   10.50    1.00
   2  15   2   12.00    1.20
   3 -15   2   13.40    1.30
  -3 -15  -2   12.50    1.20
  -3 -15  -2   13.30    1.10
   3  15   2   13.60    1.20
   3  15   2   11.20    1.00
   3  15   2   11.90    1.00
   4 -15   2    8.50    1.00
  -4 -15  -2    9.50    1.00
  -4 -15  -2    7.50    0.90
   4  15   2    6.30    0.70
   4  15   2    7.90    0.80
   4  15   2    6.80    0.80
   4  15   2    7.20    0.80
  -5 -15  -2   29.10    1.60
   5 -15   2   30.40    1.60
  -5 -15  -2   30.00    1.40
  -5 -15  -2   28.30    1.50
   5  15   2   27.10    1.40
   5  15   2   28.10    1.20
   5  15   2   29.40    1.50
   5  15   2   27.00    1.30
  -6 -15  -2    1.10    0.50
  -6 -15  -2    0.40    0.50
  -6 -15  -2    1.30    0.50
   6  15   2    1.30    0.50
   6  15   2    1.00    0.40
  -5 -16   2    1.60    0.40
   5  16  -2    1.60    0.50
   5  16  -2    3.00    0.60
   4 -16  -2    3.70    0.70
  -4 -16   2    4.60    0.70
  -4 -16   2    4.50    0.70
   4  16  -2    4.10    0.60
   4  16  -2    3.80    0.60
  -4  16   2    3.70    0.80
  -3 -16   2   11.70    1.10
  -3 -16   2   12.20    1.00
   3 -16  -2   10.30    1.00
   3 -16  -2   12.10    1.00
   3  16  -2   11.60    1.00
   3  16  -2   12.90    1.10
  -3  16   2   12.10    1.00
   2 -16  -2    0.00    0.50
   2 -16  -2    1.20    0.70
  -2 -16   2    0.30    0.40
  -2 -16   2    0.00    0.50
   2  16  -2    0.50    0.50
   2  16  -2    0.60    0.50
  -2  16   2    0.20    0.60
  -2  16   2    0.60    0.50
   1 -16  -2    9.00    1.00
   1 -16  -2    6.60    1.00
  -1 -16   2   11.00    1.00
  -1 -16   2    9.80    1.10
   1  16  -2    8.70    0.90
   1  16  -2   11.60    1.10
  -1  16   2    8.20    1.00
  -1  16   2   10.40    1.00
   0 -16  -2    6.90    0.80
   0 -16  -2    5.00    0.90
   0 -16   2    6.80    1.00
   0 -16  -2    3.40    0.70
   0  16  -2    4.70    0.70
   0  16   2    2.70    0.60
   0  16   2    6.50    0.90
   0  16  -2    4.40    0.80
  -1 -16  -2    3.50    0.70
   1 -16   2    3.20    0.70
  -1 -16  -2    1.30    0.70
  -1 -16  -2    3.60    0.80
   1  16   2    2.50    0.60
   1  16   2    3.30    0.70
  -1  16  -2    3.90    0.70
  -1  16  -2    4.20    0.80
  -2 -16  -2    0.80    0.50
  -2 -16  -2    0.10    0.50
   2 -16   2   -0.10    0.40
   2  16   2    0.70    0.50
   2  16   2   -0.10    0.40
   2  16   2   -0.20    0.40
  -3 -16  -2   18.20    1.10
  -3 -16  -2   16.40    1.20
   3 -16   2   16.90    1.30
   3  16   2   16.70    1.10
   3  16   2   17.70    1.00
   3  16   2   15.40    1.10
   4 -16   2    0.80    0.50
  -4 -16  -2    1.60    0.50
  -4 -16  -2    1.00    0.50
   4  16   2    0.90    0.40
   4  16   2    1.10    0.40
   4  16   2    1.20    0.40
   5 -16   2   24.80    1.20
  -5 -16  -2   27.40    1.20
  -5 -16  -2   26.30    1.30
   5  16   2   27.10    1.20
   5  16   2   25.40    1.20
  -3 -17   2    3.50    0.50
  -3 -17   2    5.40    0.70
   3  17  -2    5.00    0.70
   3  17  -2    3.00    0.70
  -3  17   2    4.40    0.60
   2 -17  -2    9.50    1.20
  -2 -17   2    9.60    1.00
  -2 -17   2    6.90    0.80
  -2  17   2    8.00    0.80
   2  17  -2    7.50    0.80
   2  17  -2    7.50    0.80
   1 -17  -2    0.10    0.60
  -1 -17   2    0.60    0.50
  -1 -17   2    0.10    0.40
   1 -17  -2    1.00    0.50
   1  17  -2    0.40    0.50
   1  17  -2    0.50    0.40
  -1  17   2    0.30    0.40
  -1  17   2    0.50    0.70
   0 -17  -2    6.10    0.80
   0 -17  -2   10.10    1.00
   0 -17   2    8.50    0.90
   0  17  -2   10.20    1.00
   0  17   2    7.60    0.80
   0  17   2    9.50    0.80
   0  17  -2   10.10    1.10
   1 -17   2    8.50    0.90
  -1 -17  -2    7.10    0.90
  -1 -17  -2   10.90    1.00
  -1 -17  -2    6.80    0.80
  -1  17  -2    8.40    1.40
   1  17   2    8.40    0.80
   1  17   2    7.50    0.80
  -2 -17  -2    5.70    0.70
  -2 -17  -2    8.00    0.90
   2 -17   2    9.90    1.00
   2  17   2    9.20    0.80
   2  17   2    8.40    0.80
  -3 -17  -2   17.40    1.20
  -3 -17  -2   16.60    0.90
   3 -17   2   18.30    1.10
   3  17   2   16.30    1.00
   3  17   2   18.70    1.00
  12   0  -3   37.80    1.60
  12   0  -3   39.60    1.60
  11   0  -3    1.20    0.50
  11   0  -3    1.70    0.50
  11   0  -3    1.00    0.50
  10   0  -3    4.20    1.80
  10   0  -3    4.20    0.80
  10   0  -3    2.80    0.60
  10   0  -3    3.10    0.60
  10   0  -3    4.70    0.70
   9   0  -3    0.20    0.40
   9   0  -3   -0.50    1.20
   9   0  -3    0.40    0.60
   9   0  -3    0.30    0.50
   9   0  -3    0.70    0.50
  -8   0   3   96.49    3.70
   8   0  -3  105.89    3.50
   8   0  -3   98.49    3.70
   8   0  -3  100.09    3.40
   8   0  -3  100.79    5.70
   8   0  -3  104.69    3.50
   7   0  -3    4.00    1.40
   7   0  -3    3.00    0.60
  -7   0   3    3.80    0.70
   7   0  -3    3.90    0.80
   7   0  -3    3.40    0.60
   7   0  -3    3.40    0.60
   6   0  -3    6.00    1.40
   6   0  -3    6.00    0.80
  -6   0   3    5.50    0.90
   6   0  -3    7.50    0.80
   6   0  -3    7.40    0.80
   6   0  -3    6.20    0.80
  -5   0   3   34.30    1.90
   5   0  -3   34.80    2.40
   4   0  -3  144.09    5.20
  -4   0   3  137.19    4.70
  -3   0   3  100.99    3.50
   3   0  -3   94.99    3.10
   3   0  -3   92.79    3.60
  -3   0   3   91.49    3.30
   2   0  -3 9999.00  304.17
  -1   0   3   -0.10    0.40
   1   0  -3    0.00    0.40
   1   0  -3    0.10    0.40
   1   0  -3    0.00    0.30
  -1   0   3   -0.60    3.10
   0   0   3    5.20    0.80
   0   0  -3    5.50    0.70
   0   0  -3    5.70    0.70
   0   0   3    7.60    3.10
  -1   0  -3   18.70    1.10
   1   0   3   17.00    3.60
  -1   0  -3   18.60    1.50
   1   0   3   18.70    1.20
  -1   0  -3   16.80    1.20
  -2   0  -3    6.50    0.80
   2   0   3    5.60    0.60
   2   0   3    5.20    2.20
   2   0   3    7.70    0.80
  -2   0  -3    5.90    1.00
   3   0   3   27.30    1.50
  -3   0  -3   26.70    1.40
   3   0   3   26.60    1.10
   3   0   3   21.00    3.40
  -3   0  -3   27.90    1.80
   4   0   3  449.26   15.80
   4   0   3  397.46   14.90
   4   0   3  428.06   12.30
   5   0   3   39.30    1.90
   5   0   3   38.80    1.80
   5   0   3   41.40    2.50
   5   0   3   44.10    2.60
  -5   0  -3   44.30    2.00
  -6   0  -3    0.60    0.40
   6   0   3   -0.60    0.60
   6   0   3    0.10    0.40
   6   0   3    0.20    0.40
   6   0   3    0.30    0.50
   6   0   3    0.30    0.50
   7   0   3   -0.70    0.80
   7   0   3   -0.30    0.40
  -7   0  -3    0.10    0.40
   8   0   3  211.28    6.50
   8   0   3  203.28    6.60
   8   0   3  193.58    8.50
   8   0   3  205.08    6.10
   8   0   3  213.98    6.60
   9   0   3   74.09    3.50
   9   0   3   69.99    3.50
   9   0   3   70.49    3.70
   9   0   3   85.79    4.10
  10   0   3    2.30    0.70
  10   0   3    3.60    0.70
  10   0   3    2.90    0.70
  10   0   3    1.60    0.60
  11   0   3    4.00    0.60
  11   0   3    3.80    0.70
  11   0   3    3.40    0.60
  11   0   3    4.10    0.70
  12   0   3    0.20    0.40
  12  -1  -3   89.89    2.90
  12  -1  -3   96.29    3.10
  12   1  -3   88.59    2.90
  12   1  -3   91.59    2.90
  12   1  -3   90.29    3.00
  11  -1  -3    3.10    0.70
  11  -1  -3    2.80    0.60
  11  -1  -3    1.90    0.50
  11   1  -3    2.00    0.50
  11   1  -3    3.30    0.60
  11   1  -3    3.30    0.80
  11   1  -3    2.90    0.70
  10  -1  -3   11.50    2.60
  10  -1  -3   12.10    1.20
  10  -1  -3   13.10    1.10
  10  -1  -3   13.40    1.10
  10  -1  -3   12.10    1.10
  10   1  -3   13.50    1.10
  10   1  -3   13.30    1.10
  10   1  -3   12.90    1.30
  10   1  -3   15.80    1.20
  10   1  -3    4.50    1.90
   9  -1  -3    7.80    0.90
   9  -1  -3    8.80    1.20
   9  -1  -3    6.50    0.80
   9  -1  -3    8.30    1.00
   9  -1  -3    6.90    2.20
   9  -1  -3    5.80    0.80
   9   1  -3    7.70    0.90
   9   1  -3    8.80    1.00
   9   1  -3    6.80    0.80
   9   1  -3    6.70    1.00
   9   1  -3    7.50    2.30
   9   1  -3    8.80    1.00
   8  -1  -3    6.30    0.90
   8  -1  -3    7.00    0.90
   8  -1  -3    6.70    0.80
   8  -1  -3    7.90    0.90
  -8  -1   3    7.50    1.00
   8  -1  -3    6.60    1.00
   8  -1  -3    8.60    2.00
   8   1  -3    7.10    1.10
   8   1  -3    7.20    0.90
  -8   1   3    6.80    0.90
   8   1  -3    6.40    0.80
   8   1  -3    5.80    1.70
   8   1  -3    6.70    0.90
   8   1  -3    7.50    0.90
   7  -1  -3    7.60    1.70
   7  -1  -3    8.00    0.80
   7  -1  -3    7.10    0.80
   7  -1  -3    7.50    0.80
   7  -1  -3    8.30    1.00
   7  -1  -3    6.60    0.90
  -7  -1   3    7.40    1.10
  -7   1   3    8.20    1.00
   7   1  -3    7.30    0.80
   7   1  -3    9.00    1.90
   7   1  -3    4.80    0.80
   7   1  -3    7.40    0.80
   7   1  -3    8.90    0.90
   7   1  -3    8.30    0.90
  -6  -1   3   38.10    2.10
   6  -1  -3   37.00    1.60
   6  -1  -3   33.30    1.70
   6  -1  -3   35.80    2.80
   6  -1  -3   37.00    1.60
   6  -1  -3   38.70    1.80
   6  -1  -3   40.80    1.60
   6   1  -3   39.90    1.70
   6   1  -3   36.90    1.80
   6   1  -3   39.80    1.70
   6   1  -3   39.80    1.60
   6   1  -3   34.60    1.60
  -6   1   3   37.50    2.00
   6   1  -3   41.80    2.90
   5  -1  -3   27.40    2.10
  -5  -1   3   29.30    1.70
  -5   1   3   30.20    1.70
   5   1  -3   29.20    2.20
   4  -1  -3   26.00    2.00
  -4  -1   3   31.80    1.70
  -4   1   3   30.50    1.70
   2   1  -3 5542.25  145.89
   1  -1  -3   79.59    2.60
   1  -1  -3   79.99    2.90
   1  -1  -3   83.09    2.90
  -1  -1   3   84.59    3.10
   1   1  -3   83.39    2.90
   1   1  -3   79.39    2.80
  -1   1   3   78.29    7.00
   1   1  -3   79.69    2.60
   1   1  -3   82.59    6.20
  -1   1   3   82.99    3.10
   0  -1  -3    1.50    0.50
   0  -1   3    1.30    0.50
   0  -1  -3    1.70    0.50
   0   1  -3    2.00    0.60
   0   1  -3    2.10    0.50
   0   1  -3    3.40    2.80
   0   1   3   -0.50    2.30
   0   1   3    1.10    0.50
   0   1   3    1.60    0.20
  -1  -1  -3  164.58    5.00
  -1  -1  -3  159.28    5.10
  -1   1  -3  150.78    9.90
   1   1   3  159.28    4.40
  -1   1  -3  161.88    5.10
  -1   1  -3  158.68    4.90
   1   1   3  178.08    8.90
   1   1   3  162.98    5.40
  -2  -1  -3  115.79    4.30
  -2  -1  -3  122.99    4.10
   2  -1   3  122.69    3.80
  -2  -1  -3  121.99    4.00
   2  -1   3  121.09    3.90
   2   1   3  112.19    7.10
  -2   1  -3  120.29    4.00
   2   1   3  123.89    4.00
  -2   1  -3  118.59    3.90
  -2   1  -3  116.09    4.30
   2   1   3  120.99    3.70
   3  -1   3  372.76    9.60
  -3  -1  -3  342.47   10.10
   3  -1   3  353.36   14.00
   3  -1   3  367.06   10.20
  -3   1  -3  339.97   10.00
   3   1   3  328.27   13.50
   3   1   3  356.36   10.10
   3   1   3  348.57    9.40
   4  -1   3  107.49    4.20
   4  -1   3  103.39    6.50
   4  -1   3  104.69    9.00
  -4  -1  -3  112.19    3.80
   4   1   3  120.59    8.10
   4   1   3  103.59    6.50
  -4   1  -3  112.49    3.70
   4   1   3  106.09    4.10
   5  -1   3   88.19    3.10
   5  -1   3   93.69    4.80
   5  -1   3   90.19    4.60
   5  -1   3   83.69    3.10
   5  -1   3   89.69    3.10
   5  -1   3   93.69    4.00
  -5  -1  -3   93.39    3.30
   5   1   3   93.99    4.10
  -5   1  -3   91.89    3.30
   5   1   3   95.09    6.10
   5   1   3   88.59    4.00
   5   1   3   86.59    3.20
   5   1   3   85.69    3.20
   5   1   3   89.09    3.10
   6  -1   3    2.00    0.90
   6  -1   3    1.10    0.60
   6  -1   3    1.50    0.70
   6  -1   3    1.80    0.60
   6  -1   3    1.40    0.60
   6   1   3    1.90    0.60
   6   1   3    1.20    0.50
   6   1   3    1.00    0.50
   6   1   3    1.00    0.80
  -6   1  -3    1.90    0.50
   6   1   3    2.10    0.60
   7  -1   3   10.80    2.00
  -7  -1  -3    9.00    1.10
   7  -1   3   12.10    1.40
   7  -1   3   10.10    0.90
   7  -1   3   10.10    1.10
   7   1   3    6.70    1.00
   7   1   3    6.30    1.60
   7   1   3   10.90    1.00
   7   1   3   11.90    1.40
  -7   1  -3    8.40    1.10
   8  -1   3  123.79    4.00
   8  -1   3  121.79    4.40
   8  -1   3  119.39    4.30
   8  -1   3  121.89    6.30
   8  -1   3  123.49    4.30
   8   1   3  122.49    4.40
   8   1   3  125.49    4.50
   8   1   3  126.99    4.30
   8   1   3  120.89    6.20
   8   1   3  121.69    4.00
   9  -1   3  120.79    4.20
   9  -1   3  107.09    4.10
   9  -1   3  109.79    4.50
   9  -1   3  126.29    4.40
   9   1   3  122.39    4.30
   9   1   3  116.79    4.70
   9   1   3  109.69    4.20
   9   1   3  110.59    3.90
  10  -1   3   15.20    1.10
  10  -1   3   17.40    1.40
  10  -1   3   15.20    1.40
  10  -1   3   17.60    1.30
  10   1   3   16.20    1.20
  10   1   3   18.40    1.50
  10   1   3   18.00    1.30
  10   1   3   16.30    1.40
  11  -1   3    1.30    0.50
  11  -1   3    1.10    0.50
  11   1   3    1.00    0.50
  11   1   3    0.80    0.40
  11   1   3    0.90    0.50
  11   1   3    0.40    0.50
  12  -1   3   -0.30    0.40
  12   1   3    0.40    0.40
  12  -2  -3   26.30    1.30
  12   2  -3   25.20    1.20
  12   2  -3   25.20    1.30
  11  -2  -3    0.60    0.50
  11  -2  -3    0.30    0.50
  11   2  -3    1.00    0.80
  11   2  -3    0.70    0.50
  11   2  -3    0.60    0.50
  11   2  -3    0.70    0.50
  10  -2  -3    2.00    0.70
  10  -2  -3    3.00    0.80
  10  -2  -3    2.00    0.70
  10  -2  -3    2.60    0.60
  10  -2  -3    3.00    0.70
  10   2  -3    2.20    0.60
  10   2  -3    2.80    0.60
  10   2  -3    3.60    0.70
  10   2  -3    3.70    0.90
  10   2  -3    3.40    0.70
   9  -2  -3   30.60    1.80
   9  -2  -3   29.30    1.70
   9  -2  -3   30.70    1.80
   9  -2  -3   35.30    4.30
   9  -2  -3   31.70    1.60
   9  -2  -3   31.80    1.70
   9   2  -3   28.30    1.60
   9   2  -3   28.70    1.60
   9   2  -3   28.90    1.60
   9   2  -3   29.10    3.80
   9   2  -3   31.00    1.90
   9   2  -3   32.00    1.70
   8  -2  -3   59.39    4.40
   8  -2  -3   63.09    2.60
   8  -2  -3   59.49    2.30
   8  -2  -3   58.99    2.40
   8  -2  -3   60.39    2.60
   8  -2  -3   58.89    2.30
  -8  -2   3   51.59    2.70
   8   2  -3   58.19    2.40
   8   2  -3   60.59    2.40
   8   2  -3   56.29    2.40
   8   2  -3   60.89    2.40
   8   2  -3   60.79    2.70
  -8   2   3   57.89    2.70
   8   2  -3   64.99    4.50
   7  -2  -3   46.60    1.90
   7  -2  -3   46.60    2.20
   7  -2  -3   46.90    1.90
   7  -2  -3   48.70    2.00
  -7  -2   3   46.70    2.50
   7  -2  -3   47.20    2.10
   7  -2  -3   52.79    3.60
  -7   2   3   46.40    2.40
   7   2  -3   48.10    2.00
   7   2  -3   45.40    2.10
   7   2  -3   50.49    3.60
   7   2  -3   49.60    2.00
   7   2  -3   46.10    2.00
   7   2  -3   45.60    2.00
   6  -2  -3   23.40    1.30
   6  -2  -3   24.30    1.40
   6  -2  -3   23.20    2.70
   6  -2  -3   25.60    1.20
  -6  -2   3   22.70    1.70
   6  -2  -3   23.80    1.20
   6   2  -3   25.60    1.30
   6   2  -3   25.40    1.30
   6   2  -3   24.10    1.30
   6   2  -3   25.20    1.40
   6   2  -3   24.10    1.40
  -6   2   3   25.10    1.60
   6   2  -3   20.40    2.40
   6   2  -3   22.90    1.40
   5  -2  -3   98.19    4.40
  -5  -2   3  100.19    3.80
   5   2  -3   94.89    4.40
  -5   2   3   97.39    3.70
   4  -2  -3    2.70    0.90
  -4  -2   3    2.20    0.60
  -4   2   3    2.00    0.60
   4   2  -3    2.00    0.80
  -4   2   3    2.90    0.80
   3  -2  -3   87.99    3.40
  -3  -2   3   83.29    3.30
   3  -2  -3   81.79    3.00
   3   2  -3   81.79    3.30
   3   2  -3   84.19    2.90
  -3   2   3   73.99    3.10
   3   2  -3   80.49    6.00
   2   2  -3 1182.68   35.80
  -1   2   3  633.34   22.40
   1   2  -3  595.74   21.20
   0  -2   3   27.70    1.70
   0  -2  -3   29.90    1.60
   0  -2  -3   29.20    1.60
   0   2   3   27.10    1.50
   0   2  -3   27.60    1.50
   0   2  -3   28.50    4.60
   0   2   3   24.70    4.50
   0   2   3   27.40    1.70
   0   2  -3   30.00    1.50
  -1  -2  -3   78.49    3.00
   1  -2   3   73.99    3.00
   1   2   3   76.99    2.90
  -1   2  -3   78.19    2.90
  -1   2  -3   71.99    2.80
  -1   2  -3   82.59    8.30
   1   2   3   74.09    2.40
   1   2   3   80.79    6.20
   1   2   3   75.59    3.00
   2  -2   3  291.67    8.40
  -2  -2  -3  301.87    8.60
  -2  -2  -3  286.47    8.40
   2   2   3  300.17   12.90
   2   2   3  284.47    8.20
  -2   2  -3  308.87    8.60
   2   2   3  271.67    8.40
  -3  -2  -3   77.19    3.10
  -3  -2  -3   78.09    2.90
   3   2   3   75.79    3.00
  -3   2  -3   74.09    3.00
  -3   2  -3   78.89    2.90
   3   2   3   77.29    2.60
   3   2   3   76.29    6.20
  -4   2  -3  349.77   10.10
   4   2   3  345.87   13.80
   4   2   3  357.16   10.60
   5  -2   3   76.19    2.80
   5  -2   3   73.79    2.70
   5  -2   3   75.69    5.90
   5  -2   3   73.29    2.80
   5  -2   3   76.49    3.70
  -5  -2  -3   74.59    3.00
   5  -2   3   69.59    5.10
   5   2   3   75.29    3.60
   5   2   3   72.69    4.60
   5   2   3   72.89    2.80
  -5   2  -3   74.89    3.00
   5   2   3   73.69    2.50
   5   2   3   69.09    2.70
   5   2   3   72.39    2.70
   5   2   3   85.79    5.40
  -6  -2  -3    2.90    0.70
   6  -2   3    2.10    0.70
   6  -2   3    1.50    0.60
   6  -2   3    2.80    0.60
   6  -2   3    3.10    0.80
   6  -2   3    2.00    1.00
   6  -2   3    2.90    0.70
  -6   2  -3    2.10    0.60
   6   2   3    2.10    0.70
   6   2   3    2.70    0.70
   6   2   3    2.30    0.60
   6   2   3    3.70    0.70
   6   2   3    2.50    1.10
   7  -2   3    1.40    0.60
  -7  -2  -3    1.30    0.50
   7  -2   3    1.10    0.70
   7  -2   3    1.90    1.10
   7  -2   3    1.70    0.90
   7  -2   3    1.50    0.50
   7   2   3    1.80    1.20
   7   2   3    2.00    0.70
   7   2   3    0.70    0.50
   7   2   3    1.50    1.00
  -7   2  -3    2.50    0.60
   7   2   3    1.40    0.60
   8  -2   3   62.29    2.70
   8  -2   3   59.19    2.60
   8  -2   3   61.09    2.40
   8  -2   3   62.69    2.70
   8   2   3   60.29    2.50
   8   2   3   60.79    2.80
   8   2   3   64.59    2.80
   8   2   3   62.39    2.70
   9  -2   3   79.19    3.30
   9  -2   3   84.59    3.30
   9  -2   3   82.29    3.20
   9   2   3   86.89    3.30
   9   2   3   78.59    3.40
   9   2   3   84.89    3.10
   9   2   3   82.19    3.20
  10  -2   3    5.60    0.90
  10   2   3    4.20    0.70
  10   2   3    6.70    1.00
  10   2   3    6.40    0.90
  11  -2   3    6.00    0.80
  11  -2   3    5.30    0.80
  11   2   3    7.90    0.80
  11   2   3    7.90    0.90
  11   2   3    4.60    0.70
  12  -2   3   -0.20    0.40
  12   2   3    0.20    0.30
  12   2   3    0.10    0.30
  12  -3  -3   20.80    1.10
  12   3  -3   19.60    1.10
  12   3  -3   19.80    1.10
  11  -3  -3    7.40    0.90
  11  -3  -3    7.00    0.90
  11  -3  -3    8.40    0.90
  11   3  -3    9.50    1.00
  11   3  -3    8.30    1.00
  11   3  -3    6.40    0.80
  11   3  -3    6.60    0.80
  11   3  -3    9.20    1.00
  10  -3  -3   16.60    1.40
  10  -3  -3   16.40    1.20
  10  -3  -3   15.00    1.20
  10   3  -3   15.10    1.20
  10   3  -3   16.90    1.40
  10   3  -3   14.50    1.20
  10   3  -3   16.60    1.20
  10   3  -3   16.60    3.00
  10   3  -3   16.20    1.20
   9  -3  -3   46.40    2.30
   9  -3  -3   43.70    2.00
   9  -3  -3   45.40    2.00
   9  -3  -3   47.00    2.10
   9  -3  -3   44.60    2.20
   9   3  -3   46.30    2.10
   9   3  -3   46.20    2.10
   9   3  -3   46.70    2.30
   9   3  -3   45.70    2.10
   9   3  -3   45.30    4.60
   9   3  -3   43.80    2.00
   8  -3  -3  227.18    6.80
   8  -3  -3  226.58    6.70
   8  -3  -3  233.88    7.10
   8  -3  -3  223.48    6.70
   8  -3  -3  224.08    7.00
   8  -3  -3  238.18    9.80
   8   3  -3  236.28    6.80
   8   3  -3  223.98    6.90
   8   3  -3  220.28    9.50
   8   3  -3  227.78    7.10
   8   3  -3  231.18    6.80
   8   3  -3  233.98    6.80
   7  -3  -3  104.29    3.60
   7  -3  -3   99.49    3.40
   7  -3  -3  100.09    3.60
   7  -3  -3   97.79    3.50
   7  -3  -3  103.29    3.40
   7  -3  -3  102.49    5.50
   7  -3  -3  101.59    3.30
  -7  -3   3  104.39    4.30
   7   3  -3   95.09    3.30
   7   3  -3   98.59    5.30
  -7   3   3  103.09    4.10
   7   3  -3  101.79    3.50
   7   3  -3  106.99    3.70
   7   3  -3   98.29    3.40
   7   3  -3   98.89    3.40
   6  -3  -3    2.30    0.50
   6  -3  -3    2.70    0.70
   6  -3  -3    2.50    0.60
   6  -3  -3    3.60    0.60
   6  -3  -3    2.70    0.60
   6  -3  -3    2.40    1.10
  -6  -3   3    3.70    0.80
   6  -3  -3    2.60    0.70
   6   3  -3    3.20    0.60
   6   3  -3    2.30    0.50
   6   3  -3    2.50    0.50
   6   3  -3    2.80    0.60
  -6   3   3    1.30    0.60
   6   3  -3    3.10    1.20
   6   3  -3    2.80    0.70
   6   3  -3    2.60    0.70
   5  -3  -3   10.60    1.10
   5  -3  -3   10.90    0.80
   5  -3  -3   11.00    0.80
   5  -3  -3   10.80    0.80
   5  -3  -3   11.00    1.70
  -5  -3   3   11.70    1.40
  -5   3   3   11.50    1.30
   5   3  -3    9.60    0.80
   5   3  -3   11.10    1.70
   5   3  -3    9.80    0.80
   5   3  -3    9.80    0.90
  -4  -3   3  129.19    4.70
   4  -3  -3  132.09    3.90
   4  -3  -3  133.59    5.10
  -4  -3   3  120.39    3.60
  -4   3   3  125.59    4.50
  -4   3   3  123.79    3.70
   4   3  -3  124.29    5.00
  -4   3   3  122.09    4.70
   4   3  -3  139.69    8.20
  -3  -3   3   16.90    1.40
   3  -3  -3   14.70    1.20
   3  -3  -3   14.50    1.60
   3   3  -3   11.00    3.50
  -3   3   3   15.90    1.30
   3   3  -3   16.00    1.70
  -3   3   3   14.90    1.60
   3   3  -3   15.60    1.10
   2  -3  -3  254.07    7.40
  -2  -3   3  236.48    7.60
   2  -3  -3  244.28    7.50
   2   3  -3  233.18   11.70
  -2   3   3  249.88    7.70
   2   3  -3  243.58    7.40
  -2   3   3  238.78    7.40
   2   3  -3  246.08    7.20
   2   3  -3  240.68    7.30
  -1  -3   3  102.59    3.90
   1  -3  -3  106.59    3.80
   1  -3  -3  101.69    3.70
   1   3  -3  101.99    3.60
  -1   3   3  103.79    3.80
  -1   3   3  103.99    8.90
  -1   3   3  102.59    3.90
   1   3  -3  101.99    3.70
   0  -3  -3   23.00    1.50
   0  -3   3   20.30    1.50
   0  -3  -3   22.60    1.50
   0   3  -3   24.70    5.30
   0   3  -3   22.70    1.40
   0   3   3   19.70    4.60
   0   3   3   19.70    1.50
   0   3   3   19.30    1.40
   0   3  -3   19.60    1.30
   1  -3   3   22.40    1.50
  -1  -3  -3   23.20    1.60
   1   3   3   19.80    1.30
   1   3   3   27.70    4.70
  -1   3  -3   26.10   11.70
  -1   3  -3   23.10    1.50
   1   3   3   21.60    1.50
  -1   3  -3   21.60    1.40
  -2  -3  -3   22.10    1.50
  -2  -3  -3   21.80    1.50
  -2   3  -3   21.90    1.40
   2   3   3   21.50    1.30
   2   3   3   23.80    4.60
   2   3   3   23.00    1.40
  -2   3  -3   20.60    1.50
  -3  -3  -3  386.46   11.40
  -3  -3  -3  385.86   11.20
   3   3   3  391.06   10.70
  -3   3  -3  365.16   10.20
  -3   3  -3  385.26   11.20
   3   3   3  406.36   16.00
   3   3   3  393.66   11.20
  -4  -3  -3   12.70    1.30
  -4   3  -3    7.90    0.80
   4   3   3   12.50    1.60
  -4   3  -3   13.30    1.30
   4   3   3   10.40    3.40
   5  -3   3   32.30    1.80
   5  -3   3   33.00    1.70
   5  -3   3   34.20    1.50
   5  -3   3   22.40    3.80
   5  -3   3   32.30    1.70
   5   3   3   30.00    4.10
   5   3   3   34.50    1.70
   5   3   3   33.60    1.70
   5   3   3   29.70    1.40
   5   3   3   33.50    1.60
   5   3   3   36.30    2.40
   5   3   3   33.20    1.80
   6  -3   3   11.30    1.20
   6  -3   3   11.50    1.10
  -6  -3  -3   10.30    1.30
   6  -3   3   12.40    1.10
   6  -3   3   11.30    0.90
   6   3   3   15.90    2.20
   6   3   3   12.40    1.10
   6   3   3   13.20    1.10
   6   3   3   12.30    1.20
   6   3   3   12.30    1.00
   6   3   3   12.50    1.00
  -6   3  -3   15.00    1.50
  -7  -3  -3   18.60    1.50
   7  -3   3   18.90    1.40
   7  -3   3   20.90    1.60
   7  -3   3   19.00    1.30
   7   3   3   19.40    1.30
   7   3   3   18.40    1.50
   7   3   3   19.90    1.40
  -7   3  -3   19.90    1.50
   7   3   3   19.70    1.50
   7   3   3   23.40    2.90
   8  -3   3   27.40    1.50
   8  -3   3   25.60    1.70
   8   3   3   23.30    1.70
   8   3   3   25.20    1.50
   8   3   3   26.40    1.60
  -8   3  -3   25.50    1.70
   8   3   3   27.20    1.70
   9  -3   3    4.10    0.80
   9  -3   3    5.10    0.80
   9   3   3    5.30    0.80
   9   3   3    5.40    1.00
   9   3   3    4.80    0.90
   9   3   3    6.30    1.00
  10  -3   3    2.60    0.70
  10   3   3    3.00    0.70
  10   3   3    4.10    0.70
  10   3   3    2.90    0.70
  11  -3   3    2.80    0.70
  11   3   3    3.20    0.60
  11   3   3    2.70    0.70
  11   3   3    3.10    0.60
  12  -3   3    9.90    0.80
  12   3   3    9.20    0.70
  12   3   3    9.30    0.60
  12   3   3   10.80    0.80
  12  -4  -3    4.90    0.70
  12   4  -3    4.00    0.50
  12   4  -3    4.40    0.60
  12   4  -3    4.70    0.60
  11  -4  -3    4.70    0.80
  11   4  -3    3.30    0.90
  11   4  -3    3.30    0.60
  10  -4  -3    9.80    1.10
  10  -4  -3   10.00    1.20
  10  -4  -3   10.60    1.00
  10   4  -3   10.50    1.00
  10   4  -3    8.70    1.00
  10   4  -3    8.80    1.10
  10   4  -3   11.20    1.10
  10   4  -3   10.80    1.00
  10   4  -3    9.50    2.60
   9   4  -3    1.40    0.90
   9   4  -3    0.90    0.70
   9   4  -3    2.20    1.70
  -8  -4   3   87.79    4.10
   8  -4  -3   88.29    3.20
   8  -4  -3   86.29    3.50
   8  -4  -3   89.09    3.10
   8  -4  -3   91.39    3.50
   8  -4  -3   90.99    3.20
   8   4  -3   89.19    3.20
   8   4  -3   89.19    3.30
   8   4  -3   92.99    3.20
   8   4  -3   94.99    5.60
   8   4  -3   87.09    3.20
   8   4  -3   88.69    3.50
  -8   4   3   84.49    3.80
   7  -4  -3   58.39    2.60
   7  -4  -3   59.09    2.40
   7  -4  -3   59.49    2.30
  -7  -4   3   59.09    3.20
   7  -4  -3   57.29    2.40
   7  -4  -3   53.29    3.10
   7   4  -3   64.29    3.00
   7   4  -3   60.49    2.30
   7   4  -3   59.89    2.30
   7   4  -3   62.69    4.20
   7   4  -3   60.89    2.50
  -7   4   3   57.99    3.00
   6  -4  -3    7.80    1.00
   6  -4  -3    8.90    0.90
   6  -4  -3   10.10    0.90
   6  -4  -3    9.20    0.90
   6  -4  -3    9.30    1.00
   6  -4  -3    7.10    1.00
   6  -4  -3   10.20    1.90
  -6  -4   3    8.90    1.40
   6   4  -3    9.00    0.90
   6   4  -3    6.50    0.90
   6   4  -3    8.60    1.00
   6   4  -3    7.40    0.80
   6   4  -3    8.40    0.90
   6   4  -3    9.50    0.90
  -6   4   3    8.00    1.20
   6   4  -3    8.00    1.80
   5  -4  -3  101.69    3.20
   5  -4  -3   91.79    3.30
   5  -4  -3  100.79    3.20
  -5  -4   3  102.29    3.10
   5  -4  -3  103.39    3.50
   5  -4  -3   99.19    4.70
  -5  -4   3  102.99    4.30
   5  -4  -3  102.39    3.40
   5   4  -3  106.89    7.80
  -5   4   3   99.49    3.10
   5   4  -3   94.39    3.40
   5   4  -3   98.59    3.20
   5   4  -3  101.39    3.30
   5   4  -3   98.99    3.30
   5   4  -3   99.39    3.20
   5   4  -3  110.49    4.90
  -5   4   3  100.69    4.10
  -4  -4   3   32.40    2.10
  -4  -4   3   35.40    1.40
   4  -4  -3   36.80    1.80
   4   4  -3   35.10    2.40
  -4   4   3   35.20    2.20
  -4   4   3   34.60    2.10
   4   4  -3   41.90    5.80
   4   4  -3   35.50    1.60
  -4   4   3   33.40    1.40
   3  -4  -3   19.80    1.50
  -3  -4   3   17.50    0.90
  -3  -4   3   16.50    1.60
  -3   4   3   18.20    1.00
   3   4  -3   15.70    1.20
   3   4  -3   19.00    1.60
  -3   4   3   16.30    1.60
  -3   4   3   24.20    1.70
   3   4  -3   14.60    3.90
   2  -4  -3  517.85   14.50
   2  -4  -3  511.95   14.40
   2   4  -3  507.05   14.10
   2   4  -3  498.25   20.00
   1  -4  -3  153.88    5.50
   1  -4  -3  156.88    5.40
  -1  -4   3  158.48    6.20
  -1   4   3  163.68    5.60
   1   4  -3  158.58    5.30
  -1   4   3  174.28   11.70
   1   4  -3  156.48    5.20
   1   4  -3  158.48   10.30
   0  -4  -3  279.87    8.40
   0  -4   3  273.47    8.60
   0  -4  -3  267.17    8.50
   0   4   3  268.87    8.30
   0   4  -3  301.77   14.70
   0   4   3  269.67    8.50
   0   4  -3  276.87    8.30
   0   4  -3  272.97    8.40
   0   4   3  287.57   14.20
  -1  -4  -3   10.80    1.30
  -1  -4  -3   10.70    0.70
  -1  -4  -3   12.30    1.30
   1  -4   3   13.20    1.40
  -1   4  -3   10.00    0.60
  -1   4  -3   14.10    1.40
   1   4   3   11.70    1.20
   1   4   3    9.30    3.70
  -1   4  -3    9.10    1.10
   1   4   3   11.40    1.40
  -2  -4  -3   60.49    2.70
  -2  -4  -3   60.29    1.90
  -2  -4  -3   60.49    2.90
   2   4   3   54.79    7.00
   2   4   3   58.59    2.50
  -2   4  -3   57.09    1.90
  -2   4  -3   58.79    2.60
  -2   4  -3   56.89    2.70
   2   4   3   57.49    2.60
  -3  -4  -3  284.47    9.30
  -3  -4  -3  291.17    9.10
  -3  -4  -3  311.27    8.10
  -3   4  -3  298.67    9.20
  -3   4  -3  301.67    9.00
   3   4   3  291.67    9.10
  -3   4  -3  293.77    8.00
   3   4   3  306.27    8.70
   3   4   3  312.97   14.60
   4  -4   3  594.64   18.80
   4   4   3  680.33   17.60
  -4   4  -3  673.43   17.20
   4   4   3  704.13   24.20
   5  -4   3   44.30    2.00
   5  -4   3   45.00    1.80
   5  -4   3   44.30    2.00
  -5  -4  -3   46.20    2.50
   5   4   3   44.90    2.10
   5   4   3   40.10    5.20
   5   4   3   41.00    1.80
   5   4   3   46.30    2.00
   5   4   3   45.80    2.80
  -5   4  -3   43.90    2.40
   5   4   3   40.90    1.90
  -5   4  -3   45.50    1.60
   5   4   3   48.30    2.20
   6  -4   3    7.90    1.00
   6  -4   3    9.20    0.80
  -6  -4  -3    8.20    1.30
   6  -4   3   10.20    1.10
   6   4   3    9.60    1.00
   6   4   3   10.60    1.20
   6   4   3   10.60    1.10
  -6   4  -3    9.40    1.30
   6   4   3    9.20    0.90
   6   4   3   10.80    1.90
   6   4   3    9.70    1.00
   7  -4   3    3.70    0.80
   7  -4   3    4.80    0.70
   7  -4   3    4.70    1.00
  -7  -4  -3    4.90    1.00
   7   4   3    4.60    0.90
   7   4   3    4.30    0.80
  -7   4  -3    5.00    1.00
   7   4   3    3.90    0.80
   7   4   3    6.70    0.90
   7   4   3    5.00    1.50
   7   4   3    5.00    0.80
   8  -4   3    5.70    1.00
  -8  -4  -3    5.70    1.10
   8  -4   3    5.50    0.80
  -8   4  -3    6.00    1.10
   8   4   3    4.90    1.00
   8   4   3    6.00    0.90
   8   4   3    5.60    1.00
   8   4   3    5.30    0.90
   8   4   3    4.50    0.70
   9  -4   3    5.20    0.90
   9  -4   3    5.00    0.80
   9   4   3    5.00    0.90
   9   4   3    6.00    0.90
   9   4   3    4.90    0.70
   9   4   3    4.60    0.90
  10  -4   3    2.30    0.60
  10  -4   3    1.20    0.70
  10   4   3    2.00    0.60
  10   4   3    2.10    0.70
  10   4   3    1.30    0.50
  11  -4   3    7.40    0.90
  11   4   3    8.90    0.90
  11   4   3    8.90    1.00
  11   4   3    9.60    0.80
  12  -5  -3    0.60    0.40
  12  -5  -3    0.40    0.40
  12   5  -3    0.70    0.40
  12   5  -3    0.70    0.50
  12   5  -3    0.20    0.30
  11  -5  -3    3.30    0.70
  11  -5  -3    3.00    0.60
  11   5  -3    3.70    0.70
  11   5  -3    3.60    0.60
  11   5  -3    3.10    0.60
  11   5  -3    4.50    0.80
  10  -5  -3   27.90    1.70
  10  -5  -3   27.60    1.60
  10  -5  -3   26.30    1.40
  10   5  -3   24.70    1.50
  10   5  -3   27.00    1.50
  10   5  -3   28.00    1.60
  10   5  -3   23.40    1.60
   9  -5  -3    0.50    0.50
   9  -5  -3    0.90    0.60
   9  -5  -3    0.90    0.50
   9   5  -3    1.90    1.60
   9   5  -3    1.00    0.50
   9   5  -3    0.30    0.50
   9   5  -3    0.80    0.50
   9   5  -3    0.80    0.40
   9   5  -3    1.50    0.60
   8  -5  -3   22.20    1.40
  -8  -5   3   23.80    2.40
   8  -5  -3   20.40    1.60
   8  -5  -3   22.60    1.40
   8  -5  -3   23.50    1.70
   8   5  -3   22.00    1.40
   8   5  -3   21.80    1.40
   8   5  -3   20.80    1.50
  -8   5   3   19.90    2.00
   8   5  -3   23.20    1.40
   8   5  -3   22.40    1.40
   8   5  -3   19.50    3.10
   7  -5  -3   14.50    1.30
   7  -5  -3   15.30    1.10
   7  -5  -3   14.10    1.30
  -7  -5   3   11.50    1.70
   7  -5  -3   13.40    1.10
   7   5  -3   14.20    1.10
  -7   5   3   13.10    1.70
   7   5  -3   15.40    2.70
   7   5  -3   13.80    1.10
   7   5  -3   12.10    1.10
   7   5  -3   12.60    1.20
  -7   5   3   12.00    0.90
   7   5  -3   14.10    1.20
   7   5  -3   13.90    1.00
  -6  -5   3    2.60    0.90
   6  -5  -3    4.50    0.70
   6  -5  -3    4.50    0.70
   6  -5  -3    4.20    0.80
   6  -5  -3    5.40    0.90
  -6  -5   3    4.50    0.60
   6   5  -3    5.80    0.90
  -6   5   3    4.00    1.00
   6   5  -3    4.90    0.80
   6   5  -3    4.00    0.70
   6   5  -3    3.40    0.60
   6   5  -3    4.20    1.40
   6   5  -3    5.50    0.80
  -6   5   3    4.80    0.60
   6   5  -3    4.60    0.70
   5  -5  -3    8.90    0.90
  -5  -5   3    6.70    1.30
   5  -5  -3    8.70    1.00
  -5  -5   3    7.40    0.70
   5  -5  -3    7.30    0.80
   5  -5  -3    7.20    0.80
   5  -5  -3    6.40    0.80
   5   5  -3    8.00    0.80
   5   5  -3    6.90    0.60
   5   5  -3    7.70    0.80
   5   5  -3    7.20    0.80
   5   5  -3    8.30    1.70
   5   5  -3    8.60    0.90
  -5   5   3    9.00    1.40
   5   5  -3    0.80    3.90
   5   5  -3    7.50    0.90
  -5   5   3    7.00    0.70
   4  -5  -3    8.60    0.90
  -4  -5   3    9.70    1.50
  -4  -5   3    9.70    0.70
   4  -5  -3    8.80    1.10
  -4   5   3   10.60    0.80
   4   5  -3   10.70    1.70
   4   5  -3   12.50    4.70
   4   5  -3    9.70    0.90
  -4   5   3    9.20    1.50
   4   5  -3    8.40    0.90
  -4   5   3   12.10    1.50
   4   5  -3    9.70    0.80
   3  -5  -3   25.40    1.80
  -3  -5   3   20.90    2.10
  -3  -5   3   23.50    1.10
  -3   5   3   23.40    1.90
   3   5  -3   25.50    2.00
   3   5  -3   26.90    5.70
  -3   5   3   22.70    1.80
   3   5  -3   25.10    1.60
  -3   5   3   24.70    1.10
   2  -5  -3  104.79    4.40
  -2  -5   3  109.69    4.50
  -2  -5   3  109.09    3.30
   2   5  -3  111.79    4.10
  -2   5   3  105.29    4.40
  -2   5   3  107.89    4.30
  -2   5   3  108.79    3.30
   2   5  -3  103.89    9.00
  -1  -5   3  364.76   11.30
   1  -5  -3  367.96   11.20
   1  -5  -3  361.06   11.10
   1   5  -3  366.16   17.50
   1   5  -3  376.06   10.80
  -1   5   3  362.76   18.50
  -1   5   3  380.16   11.00
   1   5  -3  361.16   10.90
   0  -5  -3    4.30    0.90
   0  -5   3    5.60    1.00
   0  -5  -3    5.70    0.60
   0  -5   3    3.60    0.50
   0  -5  -3    4.50    1.20
   0   5  -3    5.10    0.50
   0   5   3    6.10    4.80
   0   5   3    5.40    1.00
   0   5   3    4.20    0.90
   0   5  -3   11.90    5.70
   0   5  -3    4.60    0.90
  -1  -5  -3   61.39    2.10
  -1  -5  -3   65.99    3.10
  -1  -5  -3   63.99    3.20
   1  -5   3   66.19    3.10
   1   5   3   66.49    2.90
  -1   5  -3   62.19    2.10
  -1   5  -3   66.39    2.90
  -1   5  -3   63.49    3.00
   1   5   3   59.49    2.90
   1   5   3   56.79    7.70
  -2  -5  -3  111.49    4.60
  -2  -5  -3  106.79    4.30
  -2  -5  -3  109.09    3.30
  -2   5  -3  107.39    4.40
   2   5   3  109.79    4.20
  -2   5  -3  113.29    4.30
   2   5   3  118.99    9.50
  -2   5  -3  109.89    3.30
  -3  -5  -3  261.97    9.00
  -3  -5  -3  283.27    8.90
  -3  -5  -3  275.57    7.50
   3   5   3  290.87   14.60
   3   5   3  291.57    8.40
  -3   5  -3  268.97    8.90
   3   5   3  282.17    8.80
  -3   5  -3  272.37    8.70
  -3   5  -3  267.47    7.50
   4  -5   3   24.00    1.50
   4  -5   3   22.90    1.30
  -4  -5  -3   23.90    1.10
   4  -5   3   23.90    1.40
   4   5   3   16.90    4.80
   4   5   3   23.00    1.40
   4   5   3   22.90    1.80
   4   5   3   24.30    2.00
   4   5   3   22.80    1.40
  -4   5  -3   23.60    1.10
   4   5   3   21.60    1.10
  -5  -5  -3   99.59    4.30
   5  -5   3   89.99    3.40
  -5  -5  -3   92.19    2.90
   5  -5   3   89.49    3.30
   5  -5   3   93.49    3.10
   5   5   3   92.69    3.40
   5   5   3   86.79    7.90
   5   5   3   90.59    3.10
   5   5   3   91.19    4.50
   5   5   3   92.09    3.30
   5   5   3   92.79    3.20
  -5   5  -3   95.09    4.00
  -5   5  -3   94.49    3.00
   6  -5   3   38.00    2.00
   6  -5   3   39.70    4.80
   6  -5   3   35.40    1.90
  -6  -5  -3   37.70    2.50
  -6  -5  -3   36.50    1.50
   6   5   3   37.40    3.80
   6   5   3   38.60    3.50
   6   5   3   38.80    1.80
   6   5   3   36.20    2.90
  -6   5  -3   38.60    2.40
  -6   5  -3   37.30    1.60
   7  -5   3    3.40    0.60
  -7  -5  -3    4.50    1.10
   7  -5   3    3.00    0.70
   7  -5   3    2.50    0.70
  -7   5  -3    2.50    0.50
   7   5   3    5.10    1.70
   7   5   3    2.30    0.60
  -7   5  -3    2.50    0.90
   7   5   3    2.30    0.60
   7   5   3    3.60    0.80
   7   5   3    2.70    0.60
   8  -5   3    8.10    1.10
  -8  -5  -3    7.40    1.40
   8  -5   3    9.00    1.00
   8  -5   3    8.70    1.10
  -8   5  -3    7.50    1.30
   8   5   3    6.50    0.80
   8   5   3    8.00    1.20
   8   5   3    6.50    0.90
   9  -5   3   10.20    1.20
   9  -5   3   11.30    1.00
   9   5   3   11.40    1.00
   9   5   3   11.70    1.10
   9   5   3   11.90    1.30
   9   5   3   10.90    1.10
  10  -5   3    1.10    0.60
  10  -5   3    2.60    0.90
  10   5   3    1.60    0.50
  10   5   3    2.00    0.60
  10   5   3    1.70    0.70
  11  -5   3    1.30    0.60
  11   5   3    1.30    0.50
  11   5   3    1.10    0.50
  11   5   3    1.30    0.50
  12   6  -3    0.30    0.30
  12   6  -3    0.30    0.30
  11  -6  -3    1.60    0.60
  11  -6  -3    2.40    0.60
  11   6  -3    2.10    0.60
  11   6  -3    1.90    0.50
  11   6  -3    1.80    0.50
  10  -6  -3   11.40    1.20
  10  -6  -3   12.10    1.10
  10   6  -3   10.40    1.00
  10   6  -3   11.00    1.00
  10   6  -3   11.10    1.10
  10   6  -3   11.50    1.10
   9  -6  -3    4.90    0.70
   9  -6  -3    4.60    0.80
   9  -6  -3    4.00    0.80
   9   6  -3    5.00    2.10
   9   6  -3    6.10    0.90
  -9   6   3    7.30    0.80
   9   6  -3    4.10    0.70
   9   6  -3    3.90    0.60
   9   6  -3    3.40    0.70
   8  -6  -3   36.80    2.10
   8  -6  -3   37.80    1.80
   8  -6  -3   40.40    2.20
  -8  -6   3   40.00    1.80
  -8  -6   3   36.10    2.90
   8  -6  -3   38.90    1.90
  -8   6   3   38.30    1.80
   8   6  -3   35.50    1.80
   8   6  -3   41.10    2.00
   8   6  -3   36.40    4.30
   8   6  -3   38.10    1.80
  -8   6   3   36.80    2.60
   8   6  -3   41.80    2.10
   8   6  -3   40.30    2.10
   7  -6  -3   30.90    1.80
  -7  -6   3   28.60    1.50
   7  -6  -3   33.30    1.90
   7  -6  -3   30.50    1.60
  -7  -6   3   31.50    2.60
   7  -6  -3   30.80    1.50
   7   6  -3   26.50    1.50
   7   6  -3   30.80    1.80
   7   6  -3   31.50    1.80
   7   6  -3   34.70    1.70
   7   6  -3   31.60    1.70
   7   6  -3   30.30    1.60
   7   6  -3   35.10    3.90
  -7   6   3   29.30    1.50
  -7   6   3   31.10    2.40
  -6  -6   3    2.00    0.50
   6  -6  -3    0.90    0.50
   6  -6  -3    1.20    0.50
   6  -6  -3    0.90    0.60
  -6  -6   3    0.90    0.70
  -6   6   3    1.00    0.70
   6   6  -3   -7.10    3.90
  -6   6   3    0.70    0.40
   6   6  -3    1.60    0.50
   6   6  -3    0.90    0.50
   6   6  -3    1.20    0.60
   6   6  -3    1.50    0.70
   6   6  -3    1.00    1.10
   6   6  -3    0.80    0.50
   5  -6  -3   22.30    1.20
  -5  -6   3   21.80    2.40
   5  -6  -3   22.90    1.30
  -5  -6   3   25.00    1.20
   5  -6  -3   20.80    1.20
   5  -6  -3   22.10    1.40
   5  -6  -3   24.40    1.50
   5   6  -3   17.30    1.50
   5   6  -3   23.40    1.40
   5   6  -3   28.80    3.20
   5   6  -3   23.80    6.60
   5   6  -3   24.60    1.30
   5   6  -3   23.30    1.10
   5   6  -3   23.60    1.30
  -5   6   3   23.90    2.00
  -5   6   3   22.40    1.20
  -4  -6   3   80.09    2.80
  -4  -6   3   75.89    2.90
  -4  -6   3   89.09    4.20
   4  -6  -3   90.19    3.70
   4  -6  -3   82.79    3.00
   4  -6  -3   78.59    2.70
   4  -6  -3   84.99    2.70
  -4   6   3   82.79    3.90
   4   6  -3   82.39    4.10
   4   6  -3   80.99    2.90
   4   6  -3   74.39    3.50
  -4   6   3   83.99    4.10
  -4   6   3   78.29    2.70
   4   6  -3   81.39    3.20
   4   6  -3   80.39    2.70
   4   6  -3   78.69    9.60
  -3  -6   3   26.70    2.10
   3  -6  -3   26.10    1.40
   3  -6  -3   23.30    1.40
  -3  -6   3   24.30    1.20
   3  -6  -3   24.90    2.00
   3   6  -3   25.40    2.10
  -3   6   3   27.20    1.20
  -3   6   3   24.70    1.90
   3   6  -3   14.40    5.50
   3   6  -3   25.60    1.30
   3   6  -3   24.70    1.30
  -3   6   3   26.00    2.10
   3   6  -3   23.10    1.70
  -2  -6   3  129.49    4.00
   2  -6  -3  134.09    5.40
  -2  -6   3  131.49    5.40
   2   6  -3  137.79    5.10
  -2   6   3  133.09    5.40
  -2   6   3  144.79    5.30
  -2   6   3  137.59    4.10
   2   6  -3  125.79   10.60
   1  -6  -3  121.49    5.00
  -1  -6   3  123.69    3.80
   1  -6  -3  120.89    5.10
  -1  -6   3  132.99    5.30
   1   6  -3  113.29   11.80
   1   6  -3  131.79    4.80
  -1   6   3  127.39    5.10
   1   6  -3  126.39    4.90
  -1   6   3  131.29    5.00
  -1   6   3  127.09    3.80
   0  -6  -3   19.20    2.00
   0  -6   3   21.90    2.10
   0  -6  -3   21.90    2.10
   0   6  -3   18.80    1.70
   0   6  -3   20.10    1.60
   0   6   3   18.60    1.60
   0   6   3   21.50    1.80
   0   6  -3   20.40    1.00
   0   6  -3   18.20    7.00
   0   6   3   20.90    1.00
   0   6   3   33.20    7.30
  -1  -6  -3   12.30    0.80
  -1  -6  -3   12.70    1.70
  -1  -6  -3   13.20    1.60
  -1   6  -3   14.40    0.80
  -1   6  -3   12.60    1.60
  -1   6  -3   12.60    1.50
   1   6   3   19.90    5.70
   1   6   3   15.20    1.70
  -2  -6  -3   18.50    1.90
  -2  -6  -3   20.40    1.00
  -2  -6  -3   18.00    2.00
  -2   6  -3   18.60    1.00
  -2   6  -3   16.10    1.70
  -2   6  -3   18.00    1.90
   2   6   3   18.90    1.90
  -3  -6  -3   67.79    3.70
  -3  -6  -3   68.99    2.30
   3  -6   3   63.09    2.30
   3  -6   3   67.79    2.60
  -3  -6  -3   72.39    3.60
   3   6   3   69.39    3.10
  -3   6  -3   71.89    3.40
   3   6   3   63.49    2.30
  -3   6  -3   69.39    2.30
  -3   6  -3   70.09    3.50
   3   6   3   58.19    8.30
   3   6   3   69.89    3.40
  -4  -6  -3   97.69    3.20
   4  -6   3   96.29    3.50
  -4  -6  -3   95.79    4.40
   4  -6   3   97.99    3.20
   4   6   3  103.69    3.50
   4   6   3   97.99    3.10
   4   6   3   96.49    9.40
  -4   6  -3   97.19    3.10
   4   6   3  102.69    3.70
   4   6   3   98.49    3.30
   4   6   3   97.09    4.50
  -4   6  -3   98.99    4.30
  -5  -6  -3    4.00    1.00
  -5  -6  -3    3.90    0.50
   5  -6   3    5.80    0.80
   5  -6   3    4.90    0.90
   5  -6   3    5.60    0.90
   5   6   3    4.70    0.70
   5   6   3    5.20    1.30
  -5   6  -3    5.20    0.70
   5   6   3    4.30    0.80
   5   6   3    4.60    0.60
  -5   6  -3    5.40    1.20
   5   6   3    6.00    0.90
   5   6   3    7.00    4.80
   5   6   3    4.80    0.70
   6  -6   3   18.80    1.20
  -6  -6  -3   17.50    1.10
   6  -6   3   18.20    1.40
   6  -6   3   19.70    1.40
  -6  -6  -3   15.40    2.00
   6   6   3   17.20    1.40
  -6   6  -3   17.00    2.00
  -6   6  -3   17.80    1.10
   6   6   3   18.40    1.40
   6   6   3   17.50    1.20
   6   6   3   17.40    2.50
   6   6   3   18.40    1.20
   6   6   3   16.90    4.40
  -7  -6  -3   13.70    1.00
  -7  -6  -3   13.40    1.90
   7  -6   3   15.40    1.40
   7  -6   3   13.30    1.30
   7  -6   3   12.80    1.10
   7   6   3   14.90    1.30
  -7   6  -3   15.90    1.00
   7   6   3   13.90    1.20
  -7   6  -3   12.30    1.70
   7   6   3   14.00    1.10
   7   6   3   15.10    1.40
   8  -6   3   20.70    1.60
   8  -6   3   19.90    1.50
  -8  -6  -3   25.10    2.60
  -8  -6  -3   21.40    1.20
   8  -6   3   21.50    1.40
  -8   6  -3   21.60    2.20
  -8   6  -3   19.50    1.20
   8   6   3   20.00    1.60
   8   6   3   18.70    1.60
   8   6   3   24.70    1.60
   8   6   3   21.30    1.40
   9  -6   3  142.69    4.60
   9  -6   3  147.59    4.90
   9   6   3  144.19    4.80
   9   6   3  145.59    4.60
   9   6   3  142.59    4.90
   9   6   3  140.59    4.60
  10  -6   3    8.10    0.80
  10  -6   3    7.70    1.50
  10   6   3   11.70    1.70
  10   6   3   10.70    1.50
  10   6   3   12.00    1.50
  10   6   3    7.90    0.80
  11  -6   3    7.80    0.90
  11  -6   3    7.20    0.70
  11   6   3    7.90    0.80
  11   6   3    8.80    0.80
  11   6   3    8.20    0.80
  11  -7  -3    5.90    0.70
  11  -7  -3    6.90    0.80
  11   7  -3    5.40    0.60
  11   7  -3    6.10    0.60
  11   7  -3    7.50    0.80
  10  -7  -3    3.10    0.80
  10  -7  -3    2.60    0.60
  10   7  -3    3.00    0.80
 -10   7   3    3.40    0.60
  10   7  -3    3.10    0.60
  10   7  -3    2.60    0.60
   9  -7  -3    6.10    0.80
   9  -7  -3    7.70    1.10
   9   7  -3    5.80    0.80
   9   7  -3    6.90    0.90
   9   7  -3    6.20    0.80
  -9   7   3    8.00    0.90
   9   7  -3    6.00    0.80
   9   7  -3    4.50    2.10
  -8  -7   3   61.39    4.80
  -8  -7   3   55.79    2.30
  -8   7   3   49.40    3.80
   8   7  -3   60.49    3.00
   8   7  -3   47.50    3.40
   8   7  -3   53.59    2.70
  -8   7   3   59.59    2.30
   8   7  -3   61.89    4.70
   7  -7  -3   20.20    1.30
   7  -7  -3   17.10    1.50
   7  -7  -3   19.00    1.50
   7  -7  -3   19.70    1.30
  -7  -7   3   20.20    2.50
  -7  -7   3   19.70    1.20
   7   7  -3   23.30    3.30
   7   7  -3   19.40    1.50
   7   7  -3   19.20    1.30
  -7   7   3   17.10    2.20
  -7   7   3   18.90    1.20
   7   7  -3   20.00    1.30
   7   7  -3   16.70    1.40
   7   7  -3   18.60    1.20
   6  -7  -3    5.40    0.70
  -6  -7   3    5.50    1.50
   6  -7  -3    6.30    1.20
   6  -7  -3    4.50    0.80
  -6  -7   3    6.70    0.80
   6  -7  -3    5.70    0.80
   6  -7  -3    5.40    0.90
   6   7  -3    3.90    0.70
   6   7  -3    5.40    0.90
  -6   7   3    4.70    0.70
  -6   7   3    5.00    1.20
   6   7  -3    5.50    1.70
   6   7  -3    2.10    5.40
   6   7  -3    5.60    0.80
   5  -7  -3    2.00    0.60
  -5  -7   3    1.50    0.90
   5  -7  -3    1.80    0.60
   5  -7  -3    1.60    0.50
   5  -7  -3    2.80    0.70
   5  -7  -3    2.00    0.60
  -5  -7   3    2.20    0.50
  -5  -7   3    2.40    0.60
   5   7  -3    2.90    0.60
   5   7  -3    2.30    1.20
  -5   7   3    2.50    0.60
  -5   7   3    2.30    0.90
   5   7  -3    2.40    0.60
   5   7  -3    2.40    0.60
  -5   7   3    2.20    0.50
   5   7  -3    2.10    0.50
   5   7  -3   -2.20    5.20
   4  -7  -3   59.29    2.40
   4  -7  -3   61.99    2.20
  -4  -7   3   57.09    3.60
  -4  -7   3   58.09    2.30
  -4  -7   3   63.09    2.30
   4  -7  -3   54.19    2.40
   4  -7  -3   64.59    2.50
   4   7  -3   63.69    2.20
   4   7  -3   54.49    9.50
   4   7  -3   59.09    2.20
  -4   7   3   63.39    2.20
   4   7  -3   59.79    3.60
  -4   7   3   63.19    2.30
  -4   7   3   60.09    3.60
   4   7  -3   57.59    2.80
   4   7  -3   62.99    2.40
   4   7  -3   62.79    2.40
  -4   7   3   64.29    3.50
  -3  -7   3   30.00    3.30
   3  -7  -3   28.60    2.30
   3  -7  -3   29.90    1.40
  -3  -7   3   27.90    1.40
   3  -7  -3   27.10    1.50
  -3  -7   3   28.60    1.40
  -3   7   3   27.60    1.30
   3   7  -3   28.10    1.40
  -3   7   3   28.10    2.20
  -3   7   3   29.10    1.40
   3   7  -3   28.60    1.40
   3   7  -3   30.40    2.40
   3   7  -3   26.70    1.30
   3   7  -3   30.70    7.40
  -3   7   3   27.10    2.30
   3   7  -3   28.20    2.00
   2  -7  -3   90.29    3.00
   2  -7  -3   90.89    3.20
  -2  -7   3  102.59    3.20
   2  -7  -3   95.39    3.30
  -2  -7   3  105.29    4.80
  -2  -7   3   94.09    3.10
   2  -7  -3   93.29    4.50
   2   7  -3  105.69   11.90
  -2   7   3   94.99    3.00
  -2   7   3   97.19    4.60
  -2   7   3   92.09    4.30
   2   7  -3   98.89    3.10
   2   7  -3  103.49    4.30
  -2   7   3  102.59    3.20
   2   7  -3   95.19    3.20
  -1  -7   3   86.59    3.00
   1  -7  -3   99.19    4.60
  -1  -7   3   94.69    3.10
  -1  -7   3   98.09    4.60
  -1   7   3   95.39    4.40
  -1   7   3   96.59    4.30
  -1   7   3   94.89    3.00
  -1   7   3   96.89    3.10
   1   7  -3   96.89   11.90
  -1   7   3   95.89    3.20
   1   7  -3   93.89    4.20
   0  -7   3   55.79    3.40
   0  -7  -3   68.39    3.70
   0  -7   3   61.89    2.20
   0  -7  -3   58.79    3.40
   0  -7  -3   62.29    2.20
   0   7   3   59.89    2.10
   0   7  -3   63.59    3.30
   0   7   3   61.89    3.20
   0   7  -3   67.89    3.30
   0   7   3   58.79   10.20
   0   7   3   57.99    3.30
   0   7  -3   63.29    2.10
   1  -7   3   11.80    0.90
   1  -7   3   14.90    1.40
  -1  -7  -3   12.20    1.80
   1  -7   3   12.40    1.10
  -1  -7  -3   12.40    1.70
   1   7   3   12.10    0.90
  -1   7  -3   11.80    1.60
  -1   7  -3   10.80    1.60
  -1   7  -3   12.90    0.80
   1   7   3   11.70    5.60
   1   7   3   14.40    1.80
  -2  -7  -3    3.00    1.00
   2  -7   3    4.00    0.80
   2  -7   3    3.40    0.60
  -2  -7  -3    2.50    1.00
   2  -7   3    5.50    1.30
   2   7   3    1.30    4.50
   2   7   3    2.60    0.90
   2   7   3    3.80    0.70
   2   7   3    3.30    0.60
  -2   7  -3    3.20    0.90
  -2   7  -3    2.90    1.00
  -3  -7  -3   49.50    3.40
  -3  -7  -3   55.59    3.30
  -3  -7  -3   53.09    2.00
   3  -7   3   52.89    2.30
   3  -7   3   54.29    2.00
   3   7   3   52.29    3.10
   3   7   3   53.59    2.10
   3   7   3   55.99    2.80
  -3   7  -3   48.20    2.90
  -3   7  -3   50.49    3.10
   3   7   3   52.59    2.00
  -3   7  -3   56.69    2.00
   3   7   3   49.00    8.20
  -4  -7  -3   19.10    1.10
  -4  -7  -3   20.30    2.30
   4  -7   3   19.70    1.40
   4  -7   3   19.10    1.10
   4  -7   3   21.10    1.30
   4   7   3   17.80    1.20
   4   7   3   19.70    1.30
   4   7   3   20.90    6.70
  -4   7  -3   19.60    1.10
   4   7   3   19.80    1.10
  -4   7  -3   22.30    2.30
   4   7   3   17.00    1.40
   4   7   3   18.50    2.30
  -5  -7  -3    0.50    0.80
   5  -7   3    1.20    0.50
  -5  -7  -3    1.70    0.40
   5  -7   3    1.90    0.70
  -5   7  -3    1.40    0.50
   5   7   3    2.90    0.60
   5   7   3    1.70    0.60
   5   7   3    1.40    0.70
  -5   7  -3    0.40    0.60
   5   7   3    2.30    5.40
   5   7   3    1.60    0.40
   5   7   3    0.80    1.00
   6  -7   3   32.40    1.90
  -6  -7  -3   33.00    2.70
   6  -7   3   35.30    1.90
   6  -7   3   32.00    1.60
   6   7   3   40.50    4.00
  -6   7  -3   30.80    2.00
   6   7   3   36.30    1.90
  -6   7  -3   32.30    2.50
   6   7   3   33.10    1.70
   6   7   3   32.90    1.90
   6   7   3   35.00    6.30
   6   7   3   34.50    1.70
   7  -7   3    0.40    0.60
   7  -7   3    0.80    0.60
  -7  -7  -3    0.90    0.40
   7  -7   3    0.50    0.50
  -7  -7  -3    0.30    0.80
   7   7   3    0.70    0.50
   7   7   3    1.10    0.50
   7   7   3    1.10    0.60
  -7   7  -3    1.50    0.80
   7   7   3    0.40    0.50
  -7   7  -3    0.80    0.40
   8  -7   3   13.20    1.30
   8  -7   3   13.10    1.30
   8  -7   3   14.50    1.10
   8   7   3   14.40    1.20
   8   7   3   14.90    1.30
   8   7   3   12.10    1.10
  -8   7  -3   13.00    1.00
   8   7   3   12.90    1.10
   9  -7   3  131.79    4.50
   9  -7   3  127.29    4.20
  -9  -7  -3  127.59    4.10
   9   7   3  134.69    4.30
   9   7   3  136.59    4.50
   9   7   3  130.99    4.50
   9   7   3  129.19    4.20
  -9   7  -3  129.29    4.10
  10  -7   3   16.70    1.10
  10  -7   3   16.60    1.30
  10   7   3   16.40    1.10
  10   7   3   17.00    1.30
  10   7   3   17.80    1.20
  10   7   3   16.70    1.10
  11  -7   3    1.40    0.40
  11   7   3    2.50    0.50
  11   7   3    2.30    0.50
  11   7   3    3.20    0.70
  11  -8  -3    6.10    0.70
  11  -8  -3    8.00    0.80
  11   8  -3    7.10    0.70
  11   8  -3    7.20    0.70
  11   8  -3    7.50    0.70
  10  -8  -3   12.90    1.30
  10  -8  -3   13.70    1.10
 -10  -8   3   12.70    1.00
 -10   8   3   16.20    1.50
  10   8  -3   13.90    1.00
  10   8  -3   13.00    1.10
  10   8  -3   13.00    1.00
   9  -8  -3    0.90    0.50
  -9  -8   3    0.10    0.40
   9  -8  -3    0.30    0.60
   9   8  -3    0.90    0.50
  -9   8   3    0.60    0.40
   9   8  -3    0.60    0.50
   9   8  -3    0.50    0.50
   9   8  -3    0.60    0.50
   8  -8  -3   -0.10    0.40
   8  -8  -3   -0.70    0.50
  -8  -8   3    0.10    0.40
   8   8  -3   -0.60    0.40
   8   8  -3   -0.40    0.40
   8   8  -3   -0.20    0.60
   8   8  -3   -0.30    1.40
  -8   8   3    0.30    0.40
   8   8  -3    0.50    0.50
  -7  -8   3   29.80    3.30
   7  -8  -3   26.60    1.40
  -7  -8   3   26.10    1.50
   7  -8  -3   28.70    1.90
   7  -8  -3   27.50    1.60
   7  -8  -3   29.20    1.90
   7   8  -3   27.90    1.50
   7   8  -3   26.50    1.60
   7   8  -3   29.00    1.80
   7   8  -3   28.80    3.90
   7   8  -3   29.70    1.60
  -7   8   3   28.60    2.90
  -7   8   3   25.70    1.50
   6  -8  -3   50.79    2.00
   6  -8  -3   47.20    2.00
  -6  -8   3   47.70    2.10
  -6  -8   3   47.40    3.60
   6  -8  -3   47.00    2.40
   6  -8  -3   47.10    2.30
   6  -8  -3   47.20    2.10
   6   8  -3   50.49    4.80
   6   8  -3   50.79    1.80
   6   8  -3   48.00    2.30
  -6   8   3   52.39    3.40
  -6   8   3   46.00    2.10
   6   8  -3   45.70    2.10
   6   8  -3   45.10    8.60
   6   8  -3   49.50    2.10
   5  -8  -3   10.20    1.20
  -5  -8   3   10.00    1.00
  -5  -8   3    7.00    1.60
   5  -8  -3    9.70    1.00
   5  -8  -3    7.50    1.00
   5  -8  -3    9.40    1.00
  -5  -8   3    6.70    0.80
   5   8  -3   10.30    2.20
   5   8  -3    7.20    1.00
   5   8  -3   13.30    6.90
   5   8  -3    9.40    1.00
  -5   8   3    9.80    1.70
   5   8  -3    9.50    1.10
  -5   8   3    7.90    0.90
   4  -8  -3   18.00    1.10
   4  -8  -3   18.40    1.30
  -4  -8   3   18.80    1.20
  -4  -8   3   17.50    1.10
  -4  -8   3   16.20    2.40
   4  -8  -3   17.00    1.30
   4  -8  -3   17.40    1.30
   4  -8  -3   19.90    2.20
   4   8  -3   15.60    1.70
  -4   8   3   21.20    2.60
   4   8  -3   16.90    1.10
   4   8  -3   20.20    7.10
   4   8  -3   17.50    1.10
   4   8  -3   16.20    1.10
   4   8  -3   17.50    2.50
   4   8  -3   19.00    1.20
  -4   8   3   16.10    1.10
  -4   8   3   19.80    2.30
  -3  -8   3  129.99    4.20
   3  -8  -3  128.89    4.00
   3  -8  -3  130.79    4.30
  -3  -8   3  137.69    4.50
   3  -8  -3  132.19    4.40
   3  -8  -3  131.89    5.80
  -3  -8   3  129.19    4.20
  -3  -8   3  139.09    6.20
  -3   8   3  126.49    5.60
   3   8  -3  135.79    5.40
   3   8  -3  135.09    4.10
  -3   8   3  132.99    4.20
  -3   8   3  141.09    6.10
   3   8  -3  132.59    4.30
   3   8  -3  129.59    4.10
   3   8  -3  132.79   13.10
   2  -8  -3   97.49    3.50
   2  -8  -3   99.99    3.50
  -2  -8   3  108.49    5.20
   2  -8  -3  100.69    3.30
  -2  -8   3  107.59    4.50
  -2  -8   3  107.39    3.40
  -2  -8   3  104.89    3.40
   2  -8  -3  102.39    3.50
   2  -8  -3  110.19    5.20
  -2   8   3  103.39    3.40
   2   8  -3  102.49    3.40
  -2   8   3   97.39    4.70
   2   8  -3  101.69    3.40
   2   8  -3  106.19    3.50
  -2   8   3  101.29    3.50
  -2   8   3  105.89    5.00
   2   8  -3  114.09   13.40
   2   8  -3  105.09    4.60
  -1  -8   3   15.10    1.30
  -1  -8   3   16.50    2.20
  -1  -8   3   14.60    1.00
   1  -8  -3   16.20    1.10
  -1  -8   3   13.60    1.70
   1  -8  -3   16.40    1.20
   1  -8  -3   13.60    2.00
  -1  -8   3   19.50    1.70
  -1   8   3   14.90    1.00
   1   8  -3   19.20    8.30
  -1   8   3   15.30    1.90
  -1   8   3   12.30    1.00
  -1   8   3   15.50    1.10
  -1   8   3   25.10    2.60
   1   8  -3   16.70    1.10
   1   8  -3   16.60    2.00
   0  -8  -3    3.30    0.80
   0  -8   3    5.90    1.10
   0  -8   3    3.90    0.60
   0  -8  -3    4.30    0.60
   0  -8   3    4.50    0.70
   0  -8  -3    3.60    1.10
   0  -8  -3    4.00    1.30
   0  -8  -3    4.30    0.60
   0   8  -3    4.20    0.70
   0   8   3    4.50    0.80
   0   8  -3    3.50    1.00
   0   8  -3    3.90    1.10
   0   8   3    3.90    7.70
   0   8  -3    4.80    0.80
   0   8  -3    5.20    0.60
   0   8   3    3.80    1.10
   0   8   3    3.80    0.60
  -1  -8  -3   46.60    3.20
   1  -8   3   59.49    2.30
  -1  -8  -3   53.79    2.10
  -1  -8  -3   56.79    3.60
   1  -8   3   57.79    2.30
   1  -8   3   54.69    2.00
  -1  -8  -3   53.59    2.10
   1  -8   3   52.29    2.30
   1   8   3   57.49    2.20
   1   8   3   53.19    2.20
  -1   8  -3   55.49    3.20
   1   8   3   53.09    3.20
  -1   8  -3   55.49    3.30
  -1   8  -3   52.99    2.00
   1   8   3   43.00    9.30
  -2  -8  -3    4.70    0.60
  -2  -8  -3    6.90    1.60
   2  -8   3   10.20    1.30
   2  -8   3    6.50    0.90
  -2  -8  -3    5.20    1.30
  -2  -8  -3    8.10    0.80
   2  -8   3    7.80    0.80
  -2   8  -3    5.30    0.60
   2   8   3    3.50    6.00
   2   8   3    5.40    1.20
   2   8   3    6.40    0.80
  -2   8  -3    4.80    1.20
  -2   8  -3    4.50    1.10
   2   8   3    9.00    0.90
  -3  -8  -3    7.80    1.80
  -3  -8  -3    5.60    1.40
   3  -8   3    6.40    1.00
   3  -8   3    8.10    0.90
   3  -8   3    5.70    0.90
  -3  -8  -3    7.70    0.80
   3   8   3   10.30    1.80
   3   8   3    7.70    0.90
   3   8   3    7.90    1.30
  -3   8  -3    6.60    1.50
  -3   8  -3    6.50    1.30
   3   8   3    7.70    6.50
   3   8   3    7.60    0.90
  -3   8  -3    6.50    0.70
  -4  -8  -3  104.69    3.50
  -4  -8  -3  104.89    5.30
   4  -8   3  103.69    3.80
  -4  -8  -3  102.69    3.40
   4   8   3   93.49   11.70
  -4   8  -3  111.99    5.10
   4   8   3  107.29    5.20
   4   8   3  104.29    3.60
   4   8   3  111.09    3.60
   4   8   3  103.89    4.10
   4   8   3  110.09    3.40
  -4   8  -3  103.59    3.50
  -5  -8  -3    3.40    0.60
   5  -8   3    2.70    0.70
  -5  -8  -3    2.40    1.50
   5  -8   3    4.10    0.80
  -5  -8  -3    3.50    0.70
   5  -8   3    2.40    0.60
   5   8   3    3.50    0.70
   5   8   3    4.00    0.60
   5   8   3    1.30    6.00
   5   8   3    3.00    0.80
  -5   8  -3    3.40    1.50
   5   8   3    6.60    1.80
  -5   8  -3    3.40    0.60
   5   8   3    2.90    0.60
   5   8   3    2.40    0.70
  -6  -8  -3    7.80    1.70
   6  -8   3    7.90    1.00
   6  -8   3   10.00    1.30
   6  -8   3    6.50    0.80
   6   8   3    6.50    0.90
   6   8   3    8.40    6.60
   6   8   3    6.50    0.90
  -6   8  -3    9.60    1.80
  -6   8  -3    7.70    0.90
   6   8   3    9.10    1.20
   6   8   3    6.90    1.00
  -7  -8  -3    2.30    0.60
  -7  -8  -3    3.20    1.30
  -7   8  -3    2.80    0.60
  -7   8  -3    2.80    1.10
   8  -8   3    0.00    0.60
  -8  -8  -3    0.10    0.40
   8  -8   3    1.30    0.70
   8  -8   3   -0.10    0.50
   8   8   3    1.10    0.60
  -8   8  -3   -0.30    0.40
   8   8   3   -0.30    0.40
   8   8   3    0.30    0.50
   8   8   3    0.70    0.60
  -9  -8  -3   68.99    2.50
   9  -8   3   65.99    2.70
   9  -8   3   69.49    2.60
   9   8   3   65.59    2.70
  -9   8  -3   62.59    2.40
   9   8   3   64.59    2.50
   9   8   3   66.49    2.60
   9   8   3   69.09    2.90
  10  -8   3    0.40    0.50
  10  -8   3    0.90    0.50
  10   8   3    0.40    0.40
  10   8   3    1.30    0.50
 -10   8  -3    0.80    0.40
  10   8   3    1.20    0.50
  10   8   3    1.90    0.50
 -10  -9   3   15.30    1.00
  10  -9  -3   15.20    1.20
  10  -9  -3   13.70    1.00
  10   9  -3   14.30    1.00
  10   9  -3   14.90    1.10
  10   9  -3   15.60    1.00
 -10   9   3   15.00    1.00
  -9  -9   3    2.90    0.60
   9  -9  -3    2.10    0.60
   9  -9  -3    2.00    0.70
   9   9  -3    1.90    0.60
   9   9  -3    2.90    0.70
  -9   9   3    2.80    0.60
   8  -9  -3   21.90    1.40
  -8  -9   3   23.60    1.50
   8  -9  -3   22.00    1.60
   8   9  -3   18.30    3.30
   8   9  -3   21.60    1.30
   8   9  -3   23.30    1.40
  -8   9   3   20.20    1.40
   8   9  -3   21.40    1.50
   8   9  -3   22.50    1.40
   7  -9  -3  133.39    5.00
  -7  -9   3  128.39    4.40
   7  -9  -3  131.59    4.90
  -7  -9   3  131.09    6.70
   7   9  -3  136.39    7.20
   7   9  -3  126.99    4.50
   7   9  -3  139.29    4.80
  -7   9   3  133.59    6.20
   7   9  -3  114.19    4.40
  -7   9   3  135.39    4.40
   6  -9  -3    8.20    1.20
   6  -9  -3    5.90    1.00
  -6  -9   3    6.30    0.90
   6  -9  -3    6.90    0.90
   6  -9  -3    6.20    0.80
   6  -9  -3    7.50    0.80
  -6  -9   3    7.70    1.80
  -6  -9   3    7.30    1.00
  -6   9   3    7.30    1.60
   6   9  -3    8.10    1.00
   6   9  -3    6.20    0.70
   6   9  -3    5.00    0.90
   6   9  -3    5.50    7.90
   6   9  -3    6.20    0.80
  -6   9   3    5.70    0.80
  -6   9   3    7.10    1.00
   5  -9  -3    9.00    1.10
   5  -9  -3    7.80    0.80
  -5  -9   3    7.80    1.90
  -5  -9   3    6.50    0.80
   5  -9  -3    6.60    1.00
   5  -9  -3    9.60    1.00
   5  -9  -3    7.70    1.00
  -5  -9   3    9.20    1.00
   5   9  -3    7.30    0.90
   5   9  -3    6.10    0.90
  -5   9   3    5.20    0.70
  -5   9   3   10.40    1.90
   5   9  -3    7.10    2.00
   5   9  -3    0.60    7.70
   5   9  -3    8.80    1.00
   5   9  -3    7.40    0.90
  -5   9   3   10.80    1.20
   4  -9  -3    7.30    1.00
   4  -9  -3    8.40    1.00
  -4  -9   3    6.50    0.80
   4  -9  -3    8.80    1.70
  -4  -9   3   10.60    1.10
  -4  -9   3    6.50    1.80
  -4   9   3    8.60    1.00
   4   9  -3    6.00    0.80
   4   9  -3   12.10    7.80
   4   9  -3    9.10    0.90
   4   9  -3    8.30    0.90
   4   9  -3    7.70    1.90
  -4   9   3    6.90    0.80
  -4   9   3    8.60    1.70
  -4   9   3    8.90    1.80
  -3  -9   3  142.79    6.80
   3  -9  -3  149.19    4.80
  -3  -9   3  144.19    4.60
  -3  -9   3  144.39    4.70
   3  -9  -3  148.19    6.50
  -3  -9   3  138.99    4.60
   3  -9  -3  144.99    4.80
   3   9  -3  160.38   16.90
   3   9  -3  141.89    4.50
   3   9  -3  147.89    5.90
  -3   9   3  133.99    6.20
  -3   9   3  144.79    6.60
  -3   9   3  144.49    4.60
   3   9  -3  145.39    4.70
  -3   9   3  143.09    4.60
   3   9  -3  146.99    4.60
   3   9  -3  144.39    6.50
   2  -9  -3   37.00    1.70
   2  -9  -3   36.80    1.90
  -2  -9   3   30.80    3.20
   2  -9  -3   37.00    1.90
  -2  -9   3   34.80    1.80
   2  -9  -3   39.00    3.10
  -2  -9   3   38.80    1.80
  -2  -9   3   36.30    1.70
   2  -9  -3   35.10    1.80
   2   9  -3   38.70   10.00
  -2   9   3   41.60    3.60
  -2   9   3   37.40    1.80
   2   9  -3   38.20    2.70
  -2   9   3   39.70    2.90
   2   9  -3   37.90    1.70
  -2   9   3   36.20    1.70
   2   9  -3   35.80    1.70
   2   9  -3   37.20    1.70
  -1  -9   3   55.79    2.20
  -1  -9   3   54.39    2.20
   1  -9  -3   52.99    2.10
  -1  -9   3   57.09    3.90
   1  -9  -3   54.59    2.40
  -1  -9   3   55.29    2.50
   1  -9  -3   57.69    2.30
   1  -9  -3   54.79    2.30
  -1  -9   3   56.39    2.40
   1   9  -3   54.99    2.20
  -1   9   3   59.59    3.70
  -1   9   3   55.09    2.20
  -1   9   3   52.99    2.20
   1   9  -3   56.29    2.20
  -1   9   3   58.09    2.20
   1   9  -3   61.09   12.20
   0  -9   3   98.59    3.60
   0  -9  -3   94.39    3.20
   0  -9  -3  101.89    3.30
   0  -9  -3   98.89    5.30
   0  -9   3   98.49    3.30
   0  -9  -3   94.99    3.60
   0  -9  -3   95.39    3.40
   0  -9   3   96.59    3.50
   0   9   3  113.79    5.40
   0   9  -3  100.69    3.30
   0   9   3   97.49    3.40
   0   9   3  101.59    3.40
   0   9  -3   97.79    4.90
   0   9  -3   99.19    3.40
   0   9  -3   98.29    3.20
  -1  -9  -3    0.40    0.40
  -1  -9  -3    0.70    0.40
  -1  -9  -3    1.80    1.00
   1  -9   3    2.10    0.80
  -1  -9  -3    1.20    0.80
   1  -9   3    1.80    0.60
   1  -9   3    2.50    0.70
   1  -9   3    1.20    0.60
   1   9   3   -8.10    7.00
  -1   9  -3    1.60    0.50
  -1   9  -3    1.30    0.90
  -1   9  -3    0.60    0.60
   1   9   3    1.90    0.60
   1   9   3    0.80    1.00
  -1   9  -3    1.40    0.80
   1   9   3    1.50    0.60
   2  -9   3   24.80    1.60
  -2  -9  -3   23.30    2.90
  -2  -9  -3   26.20    1.40
   2  -9   3   24.80    1.50
  -2  -9  -3   26.60    1.40
   2  -9   3   25.00    1.30
   2   9   3   25.20    1.40
  -2   9  -3   20.30    4.00
   2   9   3   23.20    2.40
   2   9   3   24.70    1.40
   2   9   3   25.60    8.40
  -2   9  -3   22.90    2.50
  -2   9  -3   22.60    1.30
  -3  -9  -3  436.76   14.90
  -3  -9  -3  444.16   12.40
  -3  -9  -3  441.86   15.40
  -3  -9  -3  464.55   12.30
   3   9   3  458.15   13.80
  -3   9  -3  432.26   12.30
  -3   9  -3  472.25   14.90
   3   9   3  461.45   14.60
   3   9   3  427.36   24.50
   3   9   3  450.45   12.40
  -3   9  -3  438.06   14.50
  -4  -9  -3  155.88    7.30
  -4  -9  -3  173.98    5.20
   4  -9   3  169.68    5.50
   4  -9   3  163.68    5.10
  -4  -9  -3  164.18    5.10
   4   9   3  165.28    5.20
   4   9   3  163.78    5.00
   4   9   3  154.28    7.00
  -4   9  -3  162.28    7.00
   4   9   3  161.48    5.20
   4   9   3  168.48   17.20
  -4   9  -3  166.68    5.10
  -5  -9  -3   55.19    2.30
   5  -9   3   57.19    2.40
  -5  -9  -3   54.99    2.40
   5  -9   3   60.09    2.70
  -5  -9  -3   63.89    4.30
   5  -9   3   55.79    2.50
  -5   9  -3   60.49    3.90
   5   9   3   60.19    2.40
   5   9   3   55.79    2.40
  -5   9  -3   60.79    2.40
   5   9   3   56.69    4.10
   5   9   3   55.99   10.60
   5   9   3   58.49    2.50
   5   9   3   55.89    2.10
   6  -9   3   17.90    1.40
   6  -9   3   17.70    1.30
  -6  -9  -3   16.80    2.60
   6  -9   3   17.20    1.50
  -6  -9  -3   17.80    1.20
  -6  -9  -3   16.30    1.20
   6   9   3   19.20    8.10
   6   9   3   17.10    1.30
  -6   9  -3   21.60    2.70
   6   9   3   18.10    1.40
   6   9   3   20.00    1.40
  -6   9  -3   17.50    1.20
   6   9   3   19.60    1.30
   7  -9   3    2.30    0.70
   7  -9   3    1.60    0.70
  -7  -9  -3    2.40    0.60
   7  -9   3    3.30    0.70
   7   9   3    2.10    0.70
   7   9   3    3.20    0.70
  -7   9  -3    3.10    0.60
   7   9   3    1.80    0.60
   7   9   3    2.20    0.60
   8  -9   3   28.20    1.70
   8  -9   3   29.40    1.60
   8  -9   3   26.00    1.90
  -8  -9  -3   29.80    1.60
   8   9   3   29.30    1.60
   8   9   3   28.70    1.60
   8   9   3   26.10    1.60
  -8   9  -3   26.50    1.40
   8   9   3   27.90    1.50
   9  -9   3    0.20    0.50
  -9  -9  -3    0.40    0.50
   9  -9   3    0.90    0.50
   9   9   3    0.30    0.40
   9   9   3    0.80    0.50
   9   9   3    0.60    0.50
   9   9   3    0.10    0.40
  -9   9  -3    0.50    0.40
  10  -9   3    3.10    0.60
 -10  -9  -3    5.00    0.60
  10  -9   3    4.20    0.60
  10   9   3    6.00    0.80
  10   9   3    5.70    0.70
  10   9   3    4.70    0.60
 -10   9  -3    4.40    0.70
  10   9   3    5.80    0.70
  10 -10  -3    1.20    0.50
 -10 -10   3    0.90    0.40
  10 -10  -3    1.40    0.50
  10  10  -3    0.60    0.40
 -10  10   3    0.30    0.30
  10  10  -3    0.90    0.40
   9 -10  -3    4.20    0.70
   9 -10  -3    5.40    0.70
  -9 -10   3    5.10    0.80
   9  10  -3    5.30    0.70
  -9  10   3    4.10    0.60
   9  10  -3    4.30    0.70
   8 -10  -3   23.10    1.40
   8 -10  -3   24.80    1.60
  -8 -10   3   25.00    1.50
  -8  10   3   25.00    1.40
   8  10  -3   22.30    1.50
   8  10  -3   24.10    1.50
   8  10  -3   25.00    1.40
  -7 -10   3  341.97   10.00
   7 -10  -3  360.96   10.50
  -7 -10   3  354.66   10.20
   7 -10  -3  354.36   10.60
   7 -10  -3  346.97   10.00
   7  10  -3  364.46   10.20
   7  10  -3  353.96   10.00
   7  10  -3  358.66   10.30
  -7  10   3  361.86   10.20
  -6 -10   3    5.10    0.80
   6 -10  -3    6.60    1.10
   6 -10  -3    7.20    0.90
  -6 -10   3    5.90    0.90
   6 -10  -3    4.90    1.00
   6  10  -3    0.70    9.10
   6  10  -3    4.70    1.90
   6  10  -3    4.60    1.00
  -6  10   3    4.80    0.70
   6  10  -3    6.10    0.90
  -6  10   3    5.50    0.80
   6  10  -3    7.00    1.00
   6  10  -3    4.50    0.90
  -5 -10   3    1.50    0.60
   5 -10  -3    0.80    0.60
   5 -10  -3    1.80    0.60
  -5 -10   3    1.90    0.60
   5 -10  -3    1.20    0.60
   5 -10  -3    2.20    0.70
  -5 -10   3    2.60    1.40
   5  10  -3    1.50    0.50
   5  10  -3    1.50    0.60
  -5  10   3    1.70    1.10
  -5  10   3    1.40    0.60
   5  10  -3    1.50    0.60
  -5  10   3    1.20    0.50
   5  10  -3    6.70    9.70
   5  10  -3    1.50    0.60
  -4 -10   3    3.40    0.90
   4 -10  -3    2.80    0.80
  -4 -10   3    2.40    1.30
  -4 -10   3    3.50    0.70
   4 -10  -3    3.40    0.80
   4 -10  -3    2.20    0.70
  -4 -10   3    1.70    0.50
  -4  10   3    2.00    0.50
  -4  10   3    3.00    0.70
   4  10  -3    3.90    0.70
  -4  10   3    3.60    1.30
   4  10  -3    3.20    0.70
   4  10  -3    2.80    0.60
   4  10  -3    3.70    9.10
  -4  10   3    2.50    1.30
   4  10  -3    2.80    1.40
   4  10  -3    3.80    0.80
   3 -10  -3    7.80    1.00
   3 -10  -3    7.00    1.10
  -3 -10   3    7.10    1.80
   3 -10  -3    7.40    1.00
  -3 -10   3    8.20    0.90
  -3 -10   3   10.10    1.20
   3 -10  -3    7.10    1.70
  -3 -10   3    7.40    0.90
   3  10  -3    7.70    1.90
   3  10  -3    6.10    0.90
  -3  10   3    7.90    0.90
  -3  10   3    7.60    0.90
   3  10  -3    6.40    0.80
  -3  10   3    7.10    1.70
   3  10  -3   -4.90    9.00
   3  10  -3    9.60    1.20
   3  10  -3    5.70    1.30
  -3  10   3    8.90    1.90
   2 -10  -3   86.99    3.30
  -2 -10   3   83.99    3.20
   2 -10  -3   86.99    3.30
   2 -10  -3   94.49    5.30
   2 -10  -3   89.69    3.10
   2 -10  -3   86.39    3.40
  -2 -10   3   90.09    3.20
  -2  10   3   82.69    4.70
  -2  10   3   89.09    5.00
  -2  10   3   86.69    3.20
   2  10  -3   88.19    3.10
   2  10  -3  107.39   16.50
   2  10  -3   85.09    4.60
   2  10  -3   90.19    3.30
  -2  10   3   88.39    3.10
   1 -10  -3   25.40    3.20
   1 -10  -3   27.10    1.60
   1 -10  -3   25.90    1.70
  -1 -10   3   25.40    1.60
  -1 -10   3   26.50    1.80
   1 -10  -3   27.50    1.50
  -1 -10   3   27.10    1.50
   1  10  -3   25.70    1.50
   1  10  -3   30.00    3.10
   1  10  -3   27.00    1.50
  -1  10   3   27.60    1.50
  -1  10   3   25.90    1.40
  -1  10   3   31.70    3.30
   0 -10  -3    3.90    1.60
   0 -10   3    3.90    0.80
   0 -10   3    4.30    0.70
   0 -10  -3    4.60    0.90
   0 -10  -3    4.80    0.80
   0 -10  -3    3.70    0.80
   0 -10   3    5.40    1.20
   0  10  -3    2.50    1.20
   0  10  -3    4.20    0.80
   0  10   3    4.40    1.50
   0  10   3    3.70    0.80
   0  10   3    3.20    0.70
   0  10  -3    3.90    0.70
  -1 -10  -3   14.90    2.20
   1 -10   3   10.60    1.00
   1  10   3   26.20   12.00
  -1  10  -3   10.50    0.90
  -1  10  -3   10.00    1.20
  -1  10  -3   11.60    2.00
  -1  10  -3   11.50    1.30
   2 -10   3    0.70    0.60
  -2 -10  -3    1.20    0.50
  -2 -10  -3    1.10    1.10
   2 -10   3    2.10    0.80
  -2 -10  -3    2.70    1.20
  -2 -10  -3    0.70    0.50
   2 -10   3    1.00    0.50
  -2  10  -3    0.90    0.90
   2  10   3    0.40    0.50
   2  10   3   10.60   10.10
  -2  10  -3    0.80    0.50
   2  10   3    0.60    0.70
  -2  10  -3   -0.20    0.60
   2  10   3    1.20    0.60
  -3 -10  -3   72.79    5.00
  -3 -10  -3   75.49    4.90
   3 -10   3   82.09    3.30
   3 -10   3   78.89    2.90
  -3 -10  -3   79.99    2.90
  -3 -10  -3   77.59    3.60
   3  10   3   76.99    4.00
   3  10   3   78.39    4.70
  -3  10  -3   80.99    4.80
   3  10   3   78.79    3.00
   3  10   3   72.19   13.00
  -3  10  -3   74.59    4.50
   3  10   3   81.49    3.00
   3  10   3   76.39    2.90
   4 -10   3  168.28    5.50
  -4 -10  -3  161.08    5.10
   4 -10   3  164.88    5.10
  -4 -10  -3  167.28    5.30
  -4 -10  -3  148.49    7.60
  -4  10  -3  159.18    5.10
   4  10   3  159.68    5.00
   4  10   3  171.48    7.50
   4  10   3  162.48    5.20
   4  10   3  145.79   16.80
  -4  10  -3  153.28    7.10
   4  10   3  167.38    5.20
  -5 -10  -3   24.90    3.20
   5 -10   3   30.70    1.90
   5 -10   3   27.60    1.60
  -5 -10  -3   26.80    1.60
  -5 -10  -3   29.10    1.60
   5  10   3   31.70   10.30
   5  10   3   26.70    1.60
   5  10   3   28.10    1.40
   5  10   3   28.90    1.60
   5  10   3   27.70    1.60
  -5  10  -3   38.70    3.80
  -5  10  -3   27.30    1.50
   6 -10   3   17.90    1.30
   6 -10   3   17.60    1.40
  -6 -10  -3   17.30    1.20
  -6 -10  -3   17.50    1.30
   6 -10   3   19.40    1.50
  -6 -10  -3   19.40    3.30
   6  10   3   21.70    9.70
  -6  10  -3   20.00    1.30
  -6  10  -3   15.10    2.60
   6  10   3   17.70    1.30
   6  10   3   18.00    1.30
   6  10   3   17.50    1.30
   7 -10   3    2.10    0.70
   7 -10   3    3.60    0.70
   7 -10   3    3.70    0.70
  -7 -10  -3    3.20    0.60
   7  10   3    3.80    0.70
  -7  10  -3    4.10    0.70
   7  10   3    2.60    0.60
   7  10   3    2.60    0.60
  -8 -10  -3    8.80    1.40
   8 -10   3    5.90    0.80
  -8 -10  -3    6.20    0.80
   8  10   3    5.30    0.70
  -8  10  -3    8.30    0.90
   8  10   3    7.80    0.90
   8  10   3   10.00    1.30
   9 -10   3    1.70    0.50
  -9 -10  -3    1.50    0.40
   9 -10   3    1.80    0.50
  -9  10  -3    1.30    0.50
   9  10   3    0.70    0.40
   9  10   3    1.60    0.50
   9  10   3    1.40    0.50
  10  10   3    1.80    0.40
  10  11  -3    8.00    0.70
   9 -11  -3   15.60    1.00
  -9 -11   3   14.50    1.10
   9 -11  -3   16.80    1.30
   9  11  -3   16.00    1.10
  -9  11   3   15.10    1.00
   9  11  -3   15.60    1.00
   8 -11  -3  102.49    3.50
   8 -11  -3  105.49    4.00
  -8 -11   3   95.89    3.50
   8  11  -3  106.29    3.90
  -8  11   3   91.99    3.40
   7 -11  -3   28.90    1.50
  -7 -11   3   28.80    1.70
   7 -11  -3   29.00    1.80
  -7 -11   3   30.40    1.60
   7  11  -3   29.30    1.60
   7  11  -3   27.90    1.60
  -7  11   3   31.20    1.60
   7  11  -3   29.70    1.80
  -6 -11   3    9.80    1.20
   6 -11  -3    6.40    1.10
   6 -11  -3    9.70    1.20
   6 -11  -3    9.60    1.10
   6 -11  -3    8.90    1.00
  -6 -11   3    8.50    1.00
   6  11  -3    9.00    0.90
   6  11  -3   10.90    1.10
   6  11  -3    7.80    2.30
   6  11  -3    9.40    0.90
  -6  11   3    9.70    1.10
   6  11  -3   11.70    1.30
  -6  11   3    7.20    0.90
   6  11  -3  -15.40   10.60
  -5 -11   3    2.80    0.70
   5 -11  -3    2.40    0.90
   5 -11  -3    2.20    0.70
  -5 -11   3    4.00    0.80
   5  11  -3    3.10    0.70
   5  11  -3    2.50    1.80
   5  11  -3    3.10    0.70
   5  11  -3    1.70    0.90
   5  11  -3    3.90    1.20
   5  11  -3   13.90   11.50
  -5  11   3    1.40    0.50
  -5  11   3    3.50    0.80
   4 -11  -3   10.50    1.30
  -4 -11   3    9.40    1.10
  -4 -11   3    8.10    1.00
  -4 -11   3    6.90    1.00
  -4 -11   3    7.10    2.00
   4 -11  -3    9.00    1.10
   4 -11  -3   10.20    1.30
  -4  11   3    7.80    1.80
   4  11  -3    7.00    0.90
   4  11  -3    9.70    1.00
   4  11  -3   10.20    2.20
   4  11  -3   -1.70   10.30
  -4  11   3    5.70    0.80
   4  11  -3    8.40    1.00
  -4  11   3    9.30    1.00
  -4  11   3    9.50    3.40
  -3 -11   3   31.00    1.70
  -3 -11   3   33.30    1.80
   3 -11  -3   33.50    2.00
   3 -11  -3   33.10    1.90
   3 -11  -3   35.00    1.90
   3 -11  -3   28.80    3.30
   3 -11  -3   35.30    2.00
  -3 -11   3   34.00    4.10
  -3 -11   3   36.10    1.90
   3  11  -3   31.40    3.70
   3  11  -3   35.20    2.80
  -3  11   3   34.90    1.70
   3  11  -3   33.80    1.80
   3  11  -3   35.80    1.90
  -3  11   3   35.40    1.90
   3  11  -3   22.20   12.40
  -3  11   3   45.80    4.60
  -2 -11   3   24.90    1.60
  -2 -11   3   26.50    1.60
  -2 -11   3   24.80    1.50
   2 -11  -3   28.50    1.50
   2 -11  -3   25.00    1.80
   2 -11  -3   22.80    3.00
   2 -11  -3   25.60    1.70
   2 -11  -3   27.20    1.60
   2  11  -3   26.20    2.80
  -2  11   3   25.60    1.50
   2  11  -3   25.00    1.60
  -2  11   3   24.90    3.20
   2  11  -3   24.80    1.50
   2  11  -3   21.60   13.40
   1 -11  -3   18.00    2.90
   1 -11  -3   16.20    1.30
   1 -11  -3   17.50    1.20
  -1 -11   3   16.80    1.60
  -1 -11   3   17.70    1.40
  -1 -11   3   21.30    2.30
  -1 -11   3   16.20    1.20
   1 -11  -3   17.60    1.50
   1  11  -3   15.10    2.30
  -1  11   3   17.40    1.40
   1  11  -3   18.90    1.30
  -1  11   3   15.10    1.20
  -1  11   3   22.20    3.00
   1  11  -3   18.30    1.30
   0 -11  -3   52.99    2.50
   0 -11  -3   54.69    2.60
   0 -11   3   59.59    2.40
   0 -11  -3   52.99    2.30
   0 -11  -3   52.99    4.30
   0 -11   3   54.99    2.60
   0  11   3   55.89    2.40
   0  11  -3   52.99    2.30
   0  11   3   51.79    3.80
   0  11  -3   57.49    3.90
   0  11   3   56.79    2.40
   0  11  -3   54.19    2.40
   1 -11   3   25.70    1.50
  -1 -11  -3   27.50    1.60
   1 -11   3   25.60    1.70
  -1 -11  -3   28.70    1.60
   1 -11   3   27.30    1.90
  -1 -11  -3   27.70    2.00
  -1 -11  -3   29.20    3.70
  -1 -11  -3   27.90    1.70
  -1  11  -3   33.50    3.60
  -1  11  -3   29.00    1.70
   1  11   3   28.40    1.60
   1  11   3   27.30    1.60
  -1  11  -3   26.80    1.50
   1  11   3   27.80    3.10
  -1  11  -3   27.70    1.60
  -2 -11  -3   50.89    2.20
   2 -11   3   52.59    2.20
  -2 -11  -3   50.49    2.30
  -2 -11  -3   58.29    4.60
   2 -11   3   51.69    2.50
   2 -11   3   53.49    2.50
  -2 -11  -3   50.49    2.40
   2  11   3   53.09    2.30
   2  11   3   50.69    3.50
   2  11   3   51.49   14.10
   2  11   3   52.59    2.30
  -2  11  -3   56.79    4.10
  -2  11  -3   52.29    2.20
  -3 -11  -3  805.72   20.80
  -3 -11  -3  756.12   24.70
  -3 -11  -3  746.23   24.90
   3  11   3  771.52   20.90
   3  11   3  798.12   37.90
   3  11   3  795.82   23.90
  -3  11  -3  779.42   23.90
  -3  11  -3  774.42   24.00
  -4 -11  -3   22.30    1.50
   4 -11   3   20.30    1.60
  -4 -11  -3   19.50    1.40
   4 -11   3   21.20    1.40
  -4 -11  -3   19.30    3.20
   4  11   3   21.00    1.40
   4  11   3   22.70    1.30
  -4  11  -3   22.00    3.10
   4  11   3   23.10   12.40
  -4  11  -3   22.00    1.40
   4  11   3   22.00    1.40
   4  11   3   19.40    1.40
   5 -11   3    6.00    1.00
  -5 -11  -3    8.40    1.00
   5 -11   3    7.90    0.90
  -5 -11  -3    7.60    2.00
  -5 -11  -3    5.00    0.70
  -5  11  -3    7.00    1.80
  -5  11  -3    6.90    0.90
   5  11   3    7.70    0.80
   5  11   3   13.00   10.60
   5  11   3    6.80    0.90
   5  11   3    7.20    0.90
   5  11   3    7.70    1.00
  -6 -11  -3   23.40    2.10
   6 -11   3   21.40    1.40
   6 -11   3   19.60    1.50
  -6 -11  -3   20.80    1.30
   6  11   3   22.10    1.40
   6  11   3   21.80    1.40
   6  11   3   32.30   10.90
   7 -11   3    4.30    0.90
  -7 -11  -3    2.50    0.60
  -7 -11  -3    5.10    0.70
  -7 -11  -3    3.40    0.70
   7 -11   3    2.80    0.70
   7 -11   3    5.00    0.80
   7  11   3    3.90    0.70
   7  11   3    4.10    0.70
  -7  11  -3    4.40    0.70
   7  11   3    4.50    0.70
   8 -11   3    0.60    0.50
   8 -11   3    0.90    0.50
  -8 -11  -3    0.60    0.50
  -8 -11  -3    1.00    0.50
   8  11   3    0.60    0.40
  -8  11  -3    0.40    0.40
   8  11   3    0.30    0.40
   8  11   3    0.80    0.40
  -9 -11  -3    1.10    0.40
   9 -11   3    0.90    0.50
   9 -11   3    1.20    0.50
   9  11   3    0.70    0.30
   9  11   3    0.70    0.40
  -9  11  -3    1.00    0.40
   9  11   3    1.80    0.50
  -9 -12   3   25.30    1.40
   9 -12  -3   20.80    1.10
  -9  12   3   20.70    1.10
   9  12  -3   24.10    1.20
   8 -12  -3   25.80    1.50
  -8 -12   3   23.00    1.80
   8 -12  -3   23.40    1.30
   8  12  -3   24.90    1.40
   8  12  -3   25.20    1.30
   8  12  -3   23.40    1.20
  -8  12   3   30.30    1.90
   7 -12  -3   95.39    4.10
  -7 -12   3  110.19    4.30
   7 -12  -3  103.49    3.70
  -7 -12   3  110.39    3.80
   7  12  -3  103.39    3.70
   7  12  -3  105.09    3.70
  -7  12   3  105.19    3.60
  -6 -12   3   29.10    1.70
   6 -12  -3   25.90    1.70
  -6 -12   3   27.20    1.50
   6 -12  -3   29.40    1.60
  -6  12   3   29.30    1.60
   6  12  -3   28.60    1.70
  -6  12   3   27.00    1.60
   6  12  -3   33.50   13.80
   6  12  -3   28.50    1.30
   6  12  -3   27.80    1.50
   6  12  -3   28.90    1.60
  -5 -12   3   14.70    1.20
  -5 -12   3   15.80    1.30
   5 -12  -3   16.00    1.30
   5 -12  -3   15.00    1.30
   5 -12  -3   14.50    1.40
   5  12  -3   21.10   13.50
   5  12  -3   15.20    1.10
   5  12  -3   16.90    1.20
  -5  12   3   15.80    1.20
   5  12  -3    9.60    2.60
  -5  12   3   15.00    1.20
   5  12  -3   14.40    1.20
   5  12  -3   15.80    1.30
   4 -12  -3   15.30    1.40
  -4 -12   3   14.90    1.30
  -4 -12   3   15.00    1.20
   4 -12  -3   15.10    1.40
   4 -12  -3   16.10    1.70
  -4 -12   3   14.90    1.50
  -4  12   3   17.80    3.00
  -4  12   3   14.10    1.30
   4  12  -3   15.00    1.90
   4  12  -3   14.70    1.20
   4  12  -3    8.20   13.50
  -4  12   3   14.90    1.20
   4  12  -3   18.20    3.10
  -3 -12   3    3.70    0.80
  -3 -12   3    2.60    0.60
   3 -12  -3    5.10    0.90
  -3 -12   3    4.40    0.80
   3 -12  -3    5.90    1.00
   3 -12  -3    3.90    0.80
   3 -12  -3    4.90    1.00
  -3  12   3    5.70    1.80
   3  12  -3    4.60    1.50
   3  12  -3    4.00    0.80
   3  12  -3    3.00   13.70
  -3  12   3    5.50    0.80
  -3  12   3    4.50    0.80
   3  12  -3    3.20    0.70
   3  12  -3    4.60    1.70
   2 -12  -3   55.69    2.60
   2 -12  -3   48.00    4.70
  -2 -12   3   49.99    2.40
   2 -12  -3   50.69    2.40
  -2 -12   3   52.89    2.30
  -2 -12   3   49.10    2.30
   2 -12  -3   49.20    2.40
  -2  12   3   49.80    4.10
   2  12  -3   53.19    3.80
  -2  12   3   51.19    2.50
   2  12  -3   52.89    2.30
  -2  12   3   50.49    2.40
   2  12  -3   51.49    2.40
  -2  12   3   51.99    2.20
  -1 -12   3   14.40    1.40
   1 -12  -3   13.30    1.30
  -1 -12   3   14.80    1.20
   1 -12  -3   16.50    1.20
   1 -12  -3   13.60    1.50
   1  12  -3   14.60    1.20
  -1  12   3   14.10    1.20
   1  12  -3   16.60    1.30
  -1  12   3   14.20    1.30
   0 -12  -3    3.10    0.90
   0 -12  -3    3.30    0.80
   0 -12   3    2.80    1.10
   0 -12   3    3.50    0.90
   0 -12  -3    5.90    3.00
   0 -12   3    4.20    0.80
   0 -12  -3    2.90    0.70
   0  12  -3    3.60    0.70
   0  12  -3    3.60    2.30
   0  12   3    2.30    0.70
   0  12   3    3.40    0.80
   0  12  -3    3.30    0.80
  -1 -12  -3   56.19    6.70
   1 -12   3   50.69    2.20
  -1 -12  -3   53.99    2.50
  -1 -12  -3   49.70    2.70
  -1 -12  -3   53.99    2.30
   1 -12   3   50.09    2.50
   1  12   3   55.89    2.40
   1  12   3   38.10    5.40
   1  12   3   52.89    2.40
  -1  12  -3   52.99    2.40
  -1  12  -3   50.79    2.30
  -1  12  -3   59.89    5.20
   2 -12   3   35.40    2.10
  -2 -12  -3   36.80    1.90
  -2 -12  -3   38.10    1.90
  -2 -12  -3   42.30    4.60
  -2 -12  -3   38.40    2.10
  -2  12  -3   38.60    1.80
   2  12   3   37.40    1.90
   2  12   3   40.80    2.00
   2  12   3   41.60    3.30
   2  12   3   38.80    2.00
   2  12   3   26.30   15.90
  -2  12  -3   35.30    3.90
  -3 -12  -3  102.69    6.60
  -3 -12  -3  110.19    4.00
  -3 -12  -3  106.09    4.00
  -3  12  -3  115.19    3.80
   3  12   3   92.69   17.50
  -3  12  -3  107.89    6.10
   3  12   3  101.99    4.50
   3  12   3  122.99    4.10
  -4 -12  -3   68.39    2.90
   4 -12   3   66.59    2.60
   4 -12   3   68.29    3.00
  -4 -12  -3   67.09    2.70
  -4 -12  -3   66.29    2.80
   4  12   3   67.29    2.80
   4  12   3   67.69    2.60
   4  12   3   66.19    2.70
   4  12   3   70.29    2.70
  -4  12  -3   67.39    2.70
   4  12   3   84.49   16.50
   5 -12   3   19.40    1.50
  -5 -12  -3   19.50    1.50
   5 -12   3   20.10    1.40
  -5 -12  -3   18.20    1.30
  -5 -12  -3   20.50    1.80
   5  12   3   18.40    1.10
  -5  12  -3   18.40    1.70
   5  12   3   19.00    1.30
   5  12   3   19.40    1.40
   5  12   3    2.70   13.50
   5  12   3   20.00    1.40
   6 -12   3   10.10    1.20
  -6 -12  -3    7.40    0.90
  -6 -12  -3    8.80    1.00
  -6 -12  -3   10.90    1.00
   6 -12   3    8.50    0.90
   6  12   3   12.00    1.10
   6  12   3   10.90    1.10
  -6  12  -3   10.70    1.00
   6  12   3   18.30   14.70
   7 -12   3    0.20    0.50
  -7 -12  -3    0.60    0.50
  -7 -12  -3    0.90    0.40
  -7 -12  -3    0.40    0.40
  -7  12  -3    0.00    0.40
   7  12   3    0.10    0.50
   7  12   3    0.30    0.40
  -8 -12  -3   15.80    1.30
  -8 -12  -3   16.20    1.10
   8 -12   3   17.10    1.10
  -8  12  -3   15.90    1.00
   8  12   3   16.20    1.00
   8  12   3   15.80    1.00
   8 -13  -3   24.60    1.60
  -8 -13   3   19.80    1.30
  -8 -13   3   23.00    1.30
   8  13  -3   27.80    1.30
  -8  13   3   23.70    1.20
   8  13  -3   21.60    1.20
  -7 -13   3   18.20    1.70
   7 -13  -3   23.40    1.40
  -7 -13   3   21.60    1.20
  -7  13   3   21.40    1.60
   7  13  -3   21.00    1.20
   7  13  -3   22.20    1.40
   7  13  -3   20.80    1.20
  -6 -13   3   29.20    1.70
  -6 -13   3   29.70    1.60
  -6  13   3   26.40    1.50
  -6  13   3   31.30    1.70
   6  13  -3   30.40    1.70
   6  13  -3   28.50    1.60
   6  13  -3   31.70    1.50
  -5 -13   3    7.50    0.90
  -5 -13   3    8.70    1.10
   5 -13  -3    8.80    1.10
   5 -13  -3    6.20    0.90
  -5  13   3    7.90    1.00
  -5  13   3    8.80    1.00
   5  13  -3    7.10    0.90
   5  13  -3   -0.10   22.90
   5  13  -3    7.60    1.00
   4 -13  -3    0.70    0.70
  -4 -13   3    1.30    0.80
  -4 -13   3    0.50    0.60
  -4 -13   3    1.10    0.50
   4 -13  -3    0.60    0.60
  -4  13   3    0.90    0.50
  -4  13   3    2.30    1.70
   4  13  -3    0.70    0.50
   4  13  -3   -3.60   15.70
   4  13  -3    1.10    1.60
  -4  13   3    0.70    0.50
   4  13  -3    1.00    0.50
   3 -13  -3   10.00    1.20
  -3 -13   3   13.00    1.20
   3 -13  -3   13.70    1.30
  -3 -13   3   12.70    1.30
   3 -13  -3   12.80    1.30
  -3 -13   3   10.00    1.10
   3  13  -3   15.90    2.90
   3  13  -3    7.10   16.80
  -3  13   3   13.80    1.20
  -3  13   3   14.60    1.10
  -3  13   3   12.10    2.50
   3  13  -3   12.10    1.20
   3  13  -3   14.30    1.20
  -2 -13   3   95.19    3.70
   2 -13  -3   96.49    3.80
   2 -13  -3   94.19    3.60
  -2 -13   3   94.09    3.50
   2 -13  -3   90.39    5.80
   2  13  -3   96.29    3.50
  -2  13   3   95.89    5.80
   2  13  -3   93.79    5.30
  -2  13   3   97.59    3.60
  -2  13   3   98.39    3.60
   2  13  -3   99.39    3.60
  -1 -13   3    7.90    1.00
   1 -13  -3    6.10    2.10
   1 -13  -3    9.00    1.00
   1 -13  -3    6.10    1.00
  -1 -13   3    2.20    1.20
   1 -13  -3    6.90    1.70
  -1 -13   3    7.50    1.30
  -1  13   3    8.40    1.80
  -1  13   3    4.10    1.60
   1  13  -3    7.30    1.50
   1  13  -3    5.10    1.10
   1  13  -3    5.20    1.70
  -1  13   3    6.40    1.00
   0 -13  -3    5.50    1.30
   0 -13   3    5.20    1.40
   0 -13  -3    4.50    2.00
   0 -13   3    4.00    1.10
   0 -13  -3    5.10    0.90
   0  13  -3    5.10    1.80
   0  13   3    5.60    1.90
   0  13  -3    4.90    1.30
   0  13   3    3.80    0.80
  -1 -13  -3   25.60    1.70
   1 -13   3   25.60    1.50
  -1 -13  -3   26.40    2.10
  -1 -13  -3   22.90    1.50
  -1 -13  -3   26.00    3.80
   1 -13   3   25.10    1.80
  -1  13  -3   25.30    3.40
   1  13   3   24.90    1.60
  -1  13  -3   22.60    1.70
   1  13   3   24.70    3.10
   1  13   3   23.60    1.60
  -1  13  -3   19.80    1.70
  -2 -13  -3   51.99    5.50
  -2 -13  -3   47.90    2.20
  -2 -13  -3   44.90    2.30
   2 -13   3   45.30    2.40
  -2 -13  -3   45.40    2.20
   2  13   3   39.90    3.40
   2  13   3   46.10    2.10
  -2  13  -3   31.20    3.70
   2  13   3   46.70    2.10
   2  13   3   48.80    2.30
   3 -13   3   31.10    2.00
  -3 -13  -3   32.60    1.80
  -3 -13  -3   33.20    1.80
  -3 -13  -3   30.60    5.70
  -3 -13  -3   34.60    2.00
   3  13   3   32.70    1.70
   3  13   3   42.60   16.00
   3  13   3   31.50    1.80
  -3  13  -3   35.00    1.80
   3  13   3   32.20    1.70
  -3  13  -3   34.70    5.10
   3  13   3   30.30    1.70
   4 -13   3    3.00    0.70
  -4 -13  -3    3.40    0.80
  -4 -13  -3    3.50    0.80
  -4 -13  -3    3.10    0.60
   4  13   3    3.80    0.70
   4  13   3    4.20    0.80
   4  13   3    7.20   14.70
   4  13   3    4.40    0.80
   4  13   3    3.90    0.70
  -4  13  -3    4.50    0.80
  -5 -13  -3    1.30    0.50
  -5 -13  -3    2.20    0.60
  -5 -13  -3    1.70    0.60
   5 -13   3    1.70    0.70
   5  13   3    1.70    0.50
   5  13   3    2.00    0.60
   5  13   3    1.30    0.50
  -5  13  -3    2.40    0.60
   5  13   3    1.50    0.60
   5  13   3    4.70   16.00
   6 -13   3   24.60    1.60
  -6 -13  -3   24.80    1.50
  -6 -13  -3   25.10    1.50
  -6 -13  -3   24.80    1.40
  -6  13  -3   24.60    1.40
   6  13   3   20.40    1.50
   6  13   3   23.10    1.40
  -7 -13  -3    3.40    0.60
  -7 -13  -3    1.80    0.50
   7 -13   3    2.30    0.60
  -7 -13  -3    2.00    0.50
  -7  13  -3    1.60    0.50
   7  13   3    2.10    0.50
   7  13   3    2.20    0.50
  -8 -13  -3    5.30    0.60
   8  13   3    5.00    0.50
   8  13   3    5.90    0.60
  -8  13  -3    5.80    0.60
  -7 -14   3    3.00    0.50
  -7 -14   3    3.00    0.60
   7 -14  -3    2.70    0.60
  -7  14   3    2.40    0.50
   7  14  -3    2.40    0.60
  -6 -14   3    1.80    0.50
   6 -14  -3    1.20    0.50
  -6 -14   3    1.60    0.60
  -6  14   3    1.40    0.50
   6  14  -3    2.00    0.60
  -5 -14   3    8.30    1.00
  -5 -14   3    9.10    1.10
  -5  14   3    7.50    0.80
   5  14  -3    8.40    1.00
  -5  14   3    9.10    0.90
  -4 -14   3    0.90    0.60
   4 -14  -3    0.30    0.60
  -4 -14   3    0.10    0.50
  -4 -14   3    0.00    0.40
   4  14  -3    0.30    0.50
   4  14  -3    0.30    0.50
  -4  14   3    0.40    0.50
   4  14  -3   -2.90   25.30
  -3 -14   3    4.30    0.80
  -3 -14   3    3.60    0.80
   3 -14  -3    4.00    0.80
   3 -14  -3    4.20    1.00
  -3  14   3    3.90    0.80
   3  14  -3    4.20    0.80
   3  14  -3    3.90    0.80
   3  14  -3    9.20   21.90
  -2 -14   3  125.19    4.20
   2 -14  -3  115.99    4.30
  -2 -14   3  126.19    4.40
   2 -14  -3  130.19    4.60
  -2  14   3  126.09    6.80
  -2  14   3  123.59    4.30
   2  14  -3  125.89    4.20
   2  14  -3  107.89    6.50
   2  14  -3  124.89    4.30
  -2  14   3  127.39    4.30
   1 -14  -3   97.39    3.70
   1 -14  -3   96.19    6.20
   1 -14  -3   91.09    3.30
   1 -14  -3   96.09    3.80
  -1 -14   3   99.09    3.50
  -1 -14   3   95.09    3.70
  -1  14   3   90.39    5.60
  -1  14   3   93.29    3.50
   1  14  -3   98.19    3.60
   1  14  -3   97.39    3.50
   1  14  -3   99.39    5.60
  -1  14   3   95.09    3.50
   0 -14  -3   11.40    1.10
   0 -14  -3   10.20    2.50
   0 -14  -3   11.60    1.20
   0 -14   3   13.20    1.50
   0 -14   3   11.90    1.10
   0 -14  -3   14.20    1.60
   0  14   3   17.90    2.90
   0  14  -3   11.60    1.30
   0  14   3   12.20    1.20
   0  14   3   10.20    1.10
   0  14  -3   13.80    1.20
   0  14  -3   12.00    2.20
   1 -14   3   11.80    1.40
  -1 -14  -3   10.60    1.40
  -1 -14  -3    6.20    0.90
  -1 -14  -3    7.90    2.70
  -1 -14  -3    6.60    0.80
   1  14   3    7.60    0.90
   1  14   3    9.20    1.00
  -1  14  -3    7.90    2.10
  -1  14  -3    9.80    1.00
  -1  14  -3   12.90    1.30
   1  14   3    7.30    1.90
  -2 -14  -3    4.90    0.90
  -2 -14  -3    5.70    0.90
   2 -14   3    5.40    1.00
   2  14   3    7.40    1.00
   2  14   3    4.80    0.80
   2  14   3    5.80    0.80
  -3 -14  -3   24.50    1.60
  -3 -14  -3   24.80    1.50
   3 -14   3   20.70    1.60
   3  14   3   20.00   20.40
   3  14   3   22.80    1.40
   3  14   3   24.50    1.50
   3  14   3   23.20    1.40
   3  14   3   22.50    1.40
  -4 -14  -3   10.80    1.10
  -4 -14  -3   11.40    1.00
   4 -14   3   11.40    1.20
  -4 -14  -3   13.00    1.20
   4  14   3   11.10    1.00
   4  14   3   11.60    1.10
   4  14   3   11.80    1.00
  -4  14  -3   10.30    1.00
   4  14   3   11.70    1.10
  -5 -14  -3   12.60    1.00
  -5 -14  -3   13.30    1.20
   5 -14   3   12.70    1.20
  -5 -14  -3   13.40    1.30
   5  14   3   13.10    1.10
  -5  14  -3   14.30    1.40
   5  14   3   14.40    1.00
   5  14   3   13.70    0.90
   5  14   3   14.40    1.10
  -6 -14  -3    7.80    0.90
   6 -14   3    8.70    0.90
  -6 -14  -3    8.80    0.90
  -6 -14  -3    9.10    0.80
   6  14   3    9.70    0.90
  -6  14  -3    9.40    0.90
   6  14   3    7.30    0.70
  -7 -14  -3    6.60    0.70
  -7 -14  -3    8.70    0.70
  -7 -14  -3    8.20    0.70
   7  14   3    8.80    0.70
  -7  14  -3    7.90    0.70
  -6 -15   3    0.00    0.30
   6  15  -3    0.20    0.40
  -5 -15   3    5.90    0.70
   5  15  -3    6.20    0.70
  -5  15   3    5.60    0.70
   5  15  -3    4.20    0.70
   4 -15  -3    8.00    1.10
  -4 -15   3    4.90    0.70
  -4 -15   3    6.70    0.90
   4  15  -3    7.90    0.90
  -4  15   3    6.30    0.80
   4  15  -3    7.00    0.80
  -3 -15   3   59.99    2.60
   3 -15  -3   61.89    2.80
  -3 -15   3   63.59    2.50
   3 -15  -3   60.79    2.50
   3  15  -3   59.59    2.40
  -3  15   3   53.49    2.80
  -2 -15   3   18.60    1.40
   2 -15  -3   19.70    2.00
   2 -15  -3   18.10    1.60
  -2 -15   3   18.40    1.30
  -2  15   3   18.30    1.30
   2  15  -3   18.60    1.30
   2  15  -3   18.70    1.30
  -1 -15   3    9.80    1.20
   1 -15  -3    6.60    0.90
   1 -15  -3    8.20    1.20
  -1 -15   3    8.20    0.90
   1  15  -3    6.60    0.90
  -1  15   3    8.20    1.00
   1  15  -3    8.80    1.00
  -1  15   3    8.90    1.00
   0 -15   3    6.30    1.00
   0 -15  -3    6.20    1.00
   0 -15   3    6.20    0.80
   0 -15  -3    6.10    0.80
   0 -15  -3    4.20    1.00
   0  15   3    5.30    0.90
   0  15   3    4.70    0.80
   0  15   3    5.10    0.70
   0  15  -3    6.00    0.80
   0  15  -3    4.70    0.90
   1 -15   3   13.00    1.30
  -1 -15  -3   11.90    1.10
  -1 -15  -3   12.50    1.20
   1  15   3   12.50    1.10
   1  15   3   12.90    1.10
   1  15   3   11.00    1.00
  -1  15  -3   11.50    1.20
   2 -15   3    7.70    1.00
  -2 -15  -3    7.10    0.90
  -2 -15  -3    9.10    0.90
   2  15   3    6.20    1.00
   2  15   3    6.10    0.80
   2  15   3    9.70    1.00
  -3 -15  -3   32.90    1.70
   3 -15   3   28.20    1.80
   3  15   3   28.80    1.90
   3  15   3   31.70    1.50
   3  15   3   31.50    1.50
   3  15   3   29.20    1.60
   4 -15   3    1.50    0.60
  -4 -15  -3    1.30    0.50
  -4 -15  -3    1.70    0.60
   4  15   3    2.20    0.50
   4  15   3    1.60    0.50
   4  15   3    2.10    0.50
   4  15   3    1.30    0.50
  -5 -15  -3   20.80    1.20
  -5 -15  -3   19.70    1.30
   5 -15   3   20.10    1.30
   5  15   3   23.00    1.50
   5  15   3   19.70    1.10
   5  15   3   20.20    1.10
  -6 -15  -3    6.30    0.60
  -6 -15  -3    4.40    0.60
   6 -15   3    5.40    0.60
   6  15   3    6.00    0.60
   6  15   3    6.20    0.60
  -5 -16   3    1.70    0.40
   5  16  -3    2.20    0.70
   4 -16  -3    8.20    0.80
  -4 -16   3    8.90    0.80
   4  16  -3    9.60    0.90
  -4  16   3    8.80    1.10
   4  16  -3    8.80    0.80
  -3 -16   3    3.50    0.70
   3 -16  -3    5.00    0.90
  -3 -16   3    2.60    0.50
   3  16  -3    4.20    0.70
   3  16  -3    4.60    0.70
  -3  16   3    3.30    0.60
   2 -16  -3    4.60    0.70
   2 -16  -3    8.10    1.10
  -2 -16   3    6.50    0.80
  -2 -16   3    5.90    0.80
   2  16  -3    4.80    0.70
  -2  16   3    6.10    0.80
   2  16  -3    5.30    0.80
  -2  16   3    6.10    0.80
   1 -16  -3    1.90    0.70
  -1 -16   3    3.00    0.60
  -1 -16   3    3.50    0.70
   1 -16  -3    3.30    0.70
  -1  16   3    3.90    0.70
   1  16  -3    4.20    0.80
  -1  16   3    3.30    0.70
   1  16  -3    3.70    0.70
   0 -16  -3    2.30    0.60
   0 -16   3    1.80    0.60
   0 -16  -3    1.40    0.60
   0 -16  -3    0.80    0.60
   0  16  -3    2.40    0.70
   0  16  -3    3.10    0.60
   0  16   3    2.80    0.70
   0  16   3    2.40    0.50
   0  16   3    2.80    0.60
  -1 -16  -3    6.20    0.90
   1 -16   3    8.30    1.10
  -1 -16  -3    7.70    0.80
  -1 -16  -3    6.90    0.90
   1  16   3    8.30    0.90
   1  16   3    7.60    0.80
   1  16   3    8.00    0.90
  -1  16  -3    8.00    1.00
  -2 -16  -3    3.30    0.60
  -2 -16  -3    2.30    0.70
   2 -16   3    2.20    0.60
   2  16   3    2.80    0.60
   2  16   3    2.30    0.50
   2  16   3    1.90    0.50
  -3 -16  -3    1.30    0.50
   3 -16   3    1.30    0.60
  -3 -16  -3    1.90    0.50
   3  16   3    1.70    0.70
   3  16   3    2.60    0.50
   3  16   3    2.00    0.50
   3  16   3    2.00    0.50
  -4 -16  -3   28.30    1.30
   4 -16   3   28.40    1.60
  -4 -16  -3   29.70    1.40
   4  16   3   23.30    1.30
   4  16   3   31.20    1.60
   4  16   3   25.50    1.60
  -3 -17   3   10.60    0.80
  -3 -17   3    8.90    0.70
  -3  17   3   10.10    0.70
   3  17  -3   10.20    0.80
   3  17  -3   12.40    0.80
   2 -17  -3   14.20    1.00
  -2 -17   3   14.00    1.00
   2 -17  -3   13.90    1.10
  -2 -17   3   15.50    0.90
  -2  17   3   13.70    1.10
   2  17  -3   16.70    1.10
  -2  17   3   12.00    1.50
   2  17  -3   14.60    0.90
   1 -17  -3    7.70    1.00
  -1 -17   3    5.70    0.70
   1 -17  -3    3.80    0.70
  -1  17   3    5.10    0.90
   1  17  -3    5.10    0.70
  -1  17   3    5.00    0.70
   1  17  -3    4.80    0.60
   0 -17  -3    1.40    0.50
   0 -17   3    1.60    0.50
   0  17  -3    2.30    0.90
   0  17   3    1.00    0.40
   0  17   3    2.00    0.60
   1 -17   3    0.90    0.50
  -1 -17  -3    0.90    0.50
  -1 -17  -3    1.10    0.40
  -1 -17  -3    0.90    0.50
  -1  17  -3    0.70    0.50
   1  17   3    0.70    0.40
   1  17   3    0.80    0.50
  -2 -17  -3   14.60    1.40
  -2 -17  -3   18.90    1.00
   2  17   3   22.00    1.30
   2  17   3   18.40    1.10
  12   0  -4    1.70    0.50
  12   0  -4    2.00    0.50
  11   0  -4    0.70    0.50
  11   0  -4    0.20    0.50
  11   0  -4    0.30    0.40
  10   0  -4    1.50    0.50
  10   0  -4    1.00    0.50
  10   0  -4    1.50    0.50
  10   0  -4    1.30    2.20
   9   0  -4    4.80    0.80
   9   0  -4    5.10    2.00
   9   0  -4    8.40    1.00
   9   0  -4    6.00    0.80
   9   0  -4    5.40    0.80
  -8   0   4   64.39    3.60
   8   0  -4   64.09    2.70
   8   0  -4   65.89    2.60
   8   0  -4   61.19    2.50
   8   0  -4   64.59    2.50
   8   0  -4   62.49    4.50
   7   0  -4   23.00    1.30
   7   0  -4   24.00    1.50
   7   0  -4   25.20    3.10
   7   0  -4   22.70    1.30
   7   0  -4   22.60    1.30
  -7   0   4   25.10    1.90
   6   0  -4   30.20    3.00
   6   0  -4   26.50    1.40
   6   0  -4   25.50    1.30
   6   0  -4   26.00    1.50
  -6   0   4   25.50    1.90
   6   0  -4   25.90    1.30
   5   0  -4    2.20    0.60
  -5   0   4    2.10    0.70
   5   0  -4    2.40    0.50
   5   0  -4    3.60    1.00
   5   0  -4    2.60    0.50
  -4   0   4  275.67    8.40
   4   0  -4  266.77    7.50
  -4   0   4  254.17    7.30
   4   0  -4  282.87    9.00
   3   0  -4  266.87    7.80
  -3   0   4  260.97    8.20
   3   0  -4  269.17    8.00
   2   0  -4  173.48    5.40
   2   0  -4  187.28    5.80
  -2   0   4  183.28    6.00
   1   0  -4   87.79    3.20
  -1   0   4   88.39    3.50
  -1   0   4   92.49    9.40
   1   0  -4   83.09    3.30
   1   0  -4   84.69    2.60
   0   0  -4  104.79    3.80
   0   0  -4  110.69    3.90
   0   0   4  109.19    8.20
   0   0   4  105.69    4.00
  -1   0  -4   19.90    1.30
  -1   0  -4   19.90    1.40
   1   0   4   19.10    1.40
   1   0   4   18.40    4.20
  -2   0  -4    6.10    0.90
  -2   0  -4    7.00    1.00
   2   0   4    5.60    2.80
  -3   0  -4    0.20    0.40
   3   0   4    0.50    0.40
  -3   0  -4    0.40    0.50
   3   0   4    1.00    2.30
   3   0   4    0.50    0.40
   4   0   4  197.28    6.70
  -4   0  -4  225.18    6.80
  -5   0  -4   30.70    1.80
   5   0   4   25.50    1.50
   5   0   4   25.30    4.10
   5   0   4   24.90    1.90
   5   0   4   22.00    2.20
   5   0   4   25.50    1.50
   6   0   4   20.00    1.40
   6   0   4   20.00    1.40
   6   0   4   18.50    1.40
  -6   0  -4   19.50    1.50
   7   0   4    3.90    0.80
   7   0   4    3.70    0.80
   7   0   4    4.70    0.90
  -7   0  -4    3.60    0.80
   9   0   4   12.60    1.30
   9   0   4   11.70    1.30
   9   0   4   10.90    1.20
  10   0   4    6.70    1.00
  10   0   4    5.80    0.90
  10   0   4    6.40    0.90
  11   0   4    0.10    0.50
  11   0   4    0.40    0.40
  11   0   4    0.30    0.40
  12  -1  -4    0.20    0.40
  12  -1  -4   -0.30    0.40
  12   1  -4   -0.10    0.40
  12   1  -4    0.00    0.40
  11  -1  -4    6.70    0.80
  11  -1  -4    8.20    0.90
  11   1  -4   10.10    1.00
  11   1  -4    6.30    0.80
  11   1  -4    7.70    0.90
  10  -1  -4   24.40    3.60
  10  -1  -4   27.90    1.60
  10  -1  -4   26.80    1.50
  10  -1  -4   24.50    1.40
  10   1  -4   28.00    1.70
  10   1  -4   25.50    1.60
  10   1  -4   23.50    1.40
  10   1  -4   27.60    1.50
   9  -1  -4    4.60    1.90
   9  -1  -4    4.10    0.70
   9  -1  -4    5.30    0.80
   9  -1  -4    3.20    0.70
   9  -1  -4    4.10    0.60
   9   1  -4    6.10    0.90
   9   1  -4    5.10    1.80
   9   1  -4    4.10    0.80
   9   1  -4    4.30    0.70
   9   1  -4    5.10    0.80
   8  -1  -4  139.29    4.40
   8  -1  -4  139.29    4.70
   8  -1  -4  134.39    4.30
   8  -1  -4  136.19    4.50
   8  -1  -4  133.39    6.80
   8   1  -4  134.99    4.70
   8   1  -4  141.89    6.90
   8   1  -4  131.99    4.40
   8   1  -4  137.39    4.50
   8   1  -4  134.89    4.40
   8   1  -4  135.79    4.40
   7  -1  -4   22.90    1.30
   7  -1  -4   23.00    1.40
   7  -1  -4   22.80    1.30
  -7  -1   4   22.80    1.80
   7  -1  -4   22.10    1.30
   7  -1  -4   21.80    2.90
   7   1  -4   23.20    1.30
   7   1  -4   20.10    2.60
   7   1  -4   24.00    1.30
   7   1  -4   23.60    1.30
   7   1  -4   22.60    1.50
   7   1  -4   22.30    1.30
  -7   1   4   22.50    1.80
   6  -1  -4    1.80    0.60
  -6  -1   4    2.20    0.70
   6  -1  -4    1.50    0.50
   6  -1  -4    0.80    0.90
   6  -1  -4    1.40    0.50
   6  -1  -4    1.30    0.40
   6   1  -4    1.90    0.50
   6   1  -4    0.80    0.80
  -6   1   4    2.50    0.70
   6   1  -4    2.00    0.60
   6   1  -4    1.60    0.50
   6   1  -4    1.90    0.60
   5  -1  -4   15.30    1.90
   5  -1  -4   15.20    0.90
   5  -1  -4   15.20    0.90
  -5  -1   4   15.00    1.60
   5  -1  -4   15.80    1.10
   5  -1  -4   13.70    0.90
   5   1  -4   15.30    1.00
  -5   1   4   14.70    1.50
   5   1  -4   14.00    1.00
   5   1  -4   15.40    1.90
   5   1  -4   16.00    1.10
   4  -1  -4   18.10    1.90
  -4  -1   4   21.30    1.60
  -4  -1   4   18.60    0.90
   4  -1  -4   22.20    1.20
  -4   1   4   18.30    0.90
   4   1  -4   20.80    1.70
  -4   1   4   19.40    1.50
   4   1  -4   16.80    1.00
   3  -1  -4  349.07   10.30
   3  -1  -4  371.96   10.60
  -3  -1   4  359.86   10.80
  -3   1   4  378.16   10.80
   3   1  -4  339.67   10.30
   3   1  -4  386.46   10.70
   2  -1  -4 1439.26   98.19
   1  -1  -4   99.79    3.70
  -1  -1   4   95.79    3.80
   1   1  -4   98.69    3.00
   1   1  -4   91.19    3.50
   1   1  -4   93.99    3.50
  -1   1   4   99.99    3.80
  -1   1   4   91.59    8.80
   0  -1   4   16.00    1.50
   0  -1  -4   15.80    1.30
   0  -1  -4   17.00    1.20
   0   1  -4   15.50    1.20
   0   1   4   14.20    1.40
   0   1  -4   10.10    4.50
   0   1   4    9.70    4.10
   0   1  -4   13.90    0.60
   0   1  -4   13.40    1.30
  -1  -1  -4   53.29    2.30
  -1  -1  -4   46.90    2.30
   1  -1   4   48.90    2.30
   1   1   4   39.40    5.80
  -1   1  -4   51.29    2.20
   1   1   4   45.60    2.20
  -1   1  -4   46.00    2.30
  -2  -1  -4    2.50    0.60
   2  -1   4   -0.10    2.90
  -2  -1  -4    4.90    0.90
  -2   1  -4    3.50    0.70
   2   1   4    3.80    0.70
   2   1   4    4.40    0.60
  -2   1  -4    3.10    0.80
   2   1   4    3.00    2.60
  -3  -1  -4   14.60    0.70
   3  -1   4   12.90    1.10
  -3  -1  -4   13.10    1.40
  -3  -1  -4   16.10    1.30
   3  -1   4   13.90    3.70
   3   1   4   14.00    1.10
   3   1   4   18.40    3.60
  -3   1  -4   14.80    1.50
   3   1   4   14.80    1.10
  -3   1  -4   13.80    0.70
  -3   1  -4   16.80    1.30
  -4  -1  -4    9.40    1.10
   4  -1   4    9.40    1.30
  -4  -1  -4   13.40    1.40
   4  -1   4   11.50    3.30
   4   1   4   12.50    3.50
  -4   1  -4   11.70    1.20
  -4   1  -4   12.80    0.70
   4   1   4   11.00    1.30
  -5  -1  -4    9.40    1.20
   5  -1   4    6.70    1.30
   5  -1   4    3.10    2.60
   5  -1   4    8.70    1.00
   5  -1   4    7.60    0.90
   5  -1   4    9.00    1.10
   5  -1   4    8.00    1.00
   5   1   4    6.30    1.20
   5   1   4    5.00    2.50
   5   1   4    8.40    1.00
   5   1   4    7.10    1.00
   5   1   4    5.70    0.80
  -5   1  -4    6.60    1.00
   6  -1   4   39.10    2.00
   6  -1   4   42.80    2.00
   6  -1   4   38.80    1.90
   6  -1   4   28.90    3.30
   6   1   4   41.20    1.90
   6   1   4   40.60    2.10
  -6   1  -4   40.70    2.30
   6   1   4   39.60    1.70
   6   1   4   40.50    2.00
   7  -1   4  119.49    4.20
   7  -1   4  118.89    4.30
   7  -1   4  120.19    4.30
  -7  -1  -4  118.79    4.70
   7   1   4  122.09    4.30
   7   1   4  118.89    3.90
   7   1   4  126.09    4.20
  -7   1  -4  121.79    4.70
   7   1   4  119.59    4.30
   8  -1   4  227.48    6.80
   8  -1   4  212.48    6.90
   8  -1   4  220.48    6.80
   8   1   4  217.98    6.40
   8   1   4  217.38    6.90
   8   1   4  208.18    6.70
   8   1   4  214.98    6.90
   9  -1   4   40.70    2.20
   9  -1   4   43.10    2.20
   9  -1   4   43.90    2.20
   9   1   4   44.20    2.20
   9   1   4   44.50    2.20
   9   1   4   46.50    2.00
   9   1   4   44.50    2.30
  10  -1   4    1.60    0.50
  10  -1   4    2.60    0.80
  10  -1   4    2.00    0.60
  10   1   4    2.50    0.70
  10   1   4    1.80    0.70
  10   1   4    3.10    0.70
  10   1   4    2.40    0.50
  11  -1   4    4.00    0.60
  11  -1   4    4.60    0.70
  11   1   4    4.80    0.70
  11   1   4    3.40    0.60
  11   1   4    3.30    0.60
  12  -2  -4    1.50    0.60
  12  -2  -4    0.60    0.40
  12   2  -4    1.10    0.50
  12   2  -4    0.60    0.70
  11  -2  -4    1.40    0.50
  11   2  -4    0.80    0.50
  11   2  -4    1.40    0.50
  10  -2  -4    4.40    0.70
  10  -2  -4    5.10    0.80
  10  -2  -4    5.10    0.80
  10   2  -4    6.50    0.90
  10   2  -4    6.20    0.90
  10   2  -4    3.60    0.70
  10   2  -4    6.80    2.30
  10   2  -4    3.50    0.70
  10   2  -4    3.90    0.80
   9  -2  -4    3.50    1.70
   9  -2  -4    3.10    0.70
   9  -2  -4    3.30    0.60
   9  -2  -4    3.60    0.80
   9  -2  -4    3.30    0.80
   9   2  -4    2.70    0.70
   9   2  -4    3.70    0.70
   9   2  -4    2.40    1.60
   9   2  -4    1.70    0.60
   9   2  -4    3.60    0.70
   9   2  -4    2.90    0.70
   8  -2  -4  159.08    7.70
   8  -2  -4  160.88    5.00
   8  -2  -4  154.08    4.80
   8  -2  -4  150.38    5.10
   8  -2  -4  152.88    5.10
   8  -2  -4  150.18    4.80
  -8  -2   4  148.39    5.80
  -8   2   4  152.98    5.70
   8   2  -4  154.88    4.80
   8   2  -4  152.78    4.90
   8   2  -4  153.58    5.20
   8   2  -4  163.18    5.00
   8   2  -4  155.28    4.90
   8   2  -4  152.78    7.40
   7  -2  -4  118.89    4.10
   7  -2  -4  121.89    5.90
   7  -2  -4  124.09    4.00
   7  -2  -4  107.09    4.20
  -7  -2   4  123.09    5.00
   7  -2  -4  120.19    4.10
   7   2  -4  108.69    3.90
   7   2  -4  116.39    4.60
   7   2  -4  126.29    6.00
   7   2  -4  118.89    3.80
  -7   2   4  125.79    4.80
   7   2  -4  119.19    3.90
   6  -2  -4   15.60    1.20
   6  -2  -4   17.00    1.00
   6  -2  -4   16.20    1.00
   6  -2  -4   15.40    2.20
  -6  -2   4   13.40    1.60
   6  -2  -4   17.80    1.10
   6  -2  -4   18.40    1.20
   6   2  -4   15.30    2.20
  -6   2   4   16.70    1.70
   6   2  -4   15.90    1.10
   6   2  -4   16.70    1.10
   6   2  -4   16.10    1.00
   6   2  -4   16.90    1.10
   6   2  -4   15.40    1.20
   5  -2  -4   18.60    1.00
  -5  -2   4   15.70    1.20
   5  -2  -4   17.00    1.10
   5  -2  -4   19.80    1.10
   5  -2  -4   20.20    2.30
  -5  -2   4   20.60    1.70
   5  -2  -4   20.40    1.10
   5   2  -4   19.40    1.20
   5   2  -4   18.60    1.10
  -5   2   4   21.70    1.70
   5   2  -4   20.00    1.10
   5   2  -4   20.10    1.20
  -5   2   4   19.90    1.00
   5   2  -4   20.70    1.10
   5   2  -4   23.30    2.40
   4  -2  -4    7.60    0.90
  -4  -2   4    6.50    1.10
   4  -2  -4    4.70    1.00
  -4   2   4    5.40    1.00
   4   2  -4    6.30    0.70
   4   2  -4    7.00    1.30
   3  -2  -4   66.49    2.80
  -3  -2   4   69.09    3.10
   3  -2  -4   65.29    2.90
  -3  -2   4   62.59    2.10
  -3   2   4   64.69    2.90
   3   2  -4   54.69    6.20
  -3   2   4   61.19    2.10
   3   2  -4   63.19    2.60
   3   2  -4   63.69    2.90
   2  -2  -4  333.97    9.80
   2  -2  -4  322.97    9.70
   2   2  -4  344.27    9.60
  -2   2   4  331.47   10.00
   2   2  -4  331.27    9.60
   2   2  -4  334.27   14.80
   2   2  -4  342.67    9.70
  -2   2   4  315.77    9.30
   1  -2  -4  108.69    4.00
   1  -2  -4  114.39    4.10
  -1  -2   4  107.09    4.20
   1   2  -4  108.99    8.60
  -1   2   4  110.39    4.20
   1   2  -4  110.39    3.90
  -1   2   4  122.39   10.10
   1   2  -4  110.69    3.60
   1   2  -4  112.49    4.00
   0  -2  -4   98.19    3.60
   0  -2   4   96.69    3.80
   0  -2  -4   92.39    3.60
   0   2   4   95.29    8.30
   0   2  -4   93.89    3.50
   0   2  -4  102.19    9.70
   0   2   4   94.69    3.80
   0   2   4   93.89    3.60
   0   2  -4   87.79    3.50
  -1  -2  -4   29.60    1.80
   1  -2   4   28.80    1.80
   1   2   4   25.60    1.60
   1   2   4   26.40    1.80
   1   2   4   22.60    4.90
  -1   2  -4   27.80    1.60
  -1   2  -4   27.50    1.70
   1   2   4   26.80    1.10
  -2  -2  -4   45.00    2.20
  -2  -2  -4   41.20    1.40
  -2  -2  -4   38.30    2.20
  -2   2  -4   42.00    2.10
   2   2   4   40.50    2.10
   2   2   4   34.20    5.50
  -2   2  -4   39.20    1.40
  -2   2  -4   41.90    2.20
  -3  -2  -4    6.60    0.50
  -3  -2  -4    8.10    1.20
  -3  -2  -4    6.20    0.90
   3   2   4    6.00    3.30
  -3   2  -4    7.00    1.10
   3   2   4    7.30    0.90
  -3   2  -4    6.40    0.60
   3   2   4    6.40    0.80
  -3   2  -4    6.70    0.90
  -4  -2  -4    9.50    1.20
   4  -2   4   10.90    1.00
  -4  -2  -4    9.60    0.70
   4  -2   4    5.20    2.90
  -4   2  -4   12.30    1.30
   4   2   4   10.40    1.00
   4   2   4   12.10    3.70
   4   2   4   10.50    1.10
   4   2   4   10.60    1.30
  -4   2  -4   10.30    0.70
   5  -2   4   41.70    2.00
   5  -2   4   39.90    1.90
   5  -2   4   43.10    2.00
   5  -2   4   40.00    1.90
   5  -2   4   31.90    4.60
   5   2   4   42.80    2.40
   5   2   4   29.20    4.60
   5   2   4   38.50    1.90
   5   2   4   42.30    2.60
   5   2   4   41.70    1.90
   5   2   4   43.40    2.10
  -5   2  -4   46.00    2.30
   6  -2   4   65.19    2.70
   6  -2   4   64.69    2.70
  -6  -2  -4   67.89    3.20
   6  -2   4   67.59    2.80
   6  -2   4   66.19    2.70
  -6   2  -4   66.29    3.10
   6   2   4   66.59    2.60
   6   2   4   67.49    2.50
   6   2   4   66.69    2.80
   6   2   4   65.69    2.80
   7  -2   4  101.19    3.70
  -7  -2  -4  103.19    5.80
   7  -2   4  100.09    3.70
   7  -2   4   96.29    3.70
   7   2   4  100.39    3.60
   7   2   4   96.49    3.80
   7   2   4   99.09    3.70
  -7   2  -4  100.19    4.10
   7   2   4   97.79    3.40
   8  -2   4  199.68    6.40
   8  -2   4  211.88    6.50
   8  -2   4  200.58    6.40
  -8  -2  -4  211.88    7.80
   8   2   4  204.68    6.30
  -8   2  -4  201.88    6.80
   8   2   4  187.18    6.50
   8   2   4  199.18    6.50
   8   2   4  203.68    6.10
   9  -2   4    5.20    0.90
   9  -2   4    4.10    0.80
   9  -2   4    5.40    1.00
   9   2   4    5.60    1.00
   9   2   4    4.90    0.80
   9   2   4    3.20    0.70
   9   2   4    5.00    0.90
  10  -2   4    1.20    0.60
  10  -2   4    1.30    0.60
  10  -2   4    1.20    0.60
  10   2   4    1.00    0.60
  10   2   4    1.20    0.60
  10   2   4    0.70    0.50
  10   2   4    1.40    0.50
  11  -2   4    0.80    0.50
  11   2   4    0.90    0.40
  11   2   4    0.80    0.50
  11   2   4    0.90    0.50
  11   2   4    0.70    0.50
  12  -3  -4    0.30    0.40
  12  -3  -4    0.00    0.40
  12   3  -4    0.80    0.40
  12   3  -4   -0.10    0.40
  11  -3  -4   -0.20    0.50
  11  -3  -4    0.50    0.70
  11   3  -4    0.20    0.70
  11   3  -4    0.00    0.50
  11   3  -4    0.30    0.40
  10  -3  -4    5.00    0.80
  10  -3  -4    5.60    0.90
  10  -3  -4    5.40    0.80
  10   3  -4    6.30    0.90
  10   3  -4    4.80    0.70
  10   3  -4    6.80    0.90
  10   3  -4    5.70    0.90
  10   3  -4    7.20    2.30
  10   3  -4    6.50    0.80
   9   3  -4   40.30    4.40
   9   3  -4   38.40    2.40
   9   3  -4   39.60    2.50
   9   3  -4   39.20    2.40
   9   3  -4   49.40    3.00
   9   3  -4   38.70    2.30
   8  -3  -4    7.50    2.20
   8  -3  -4    5.80    0.80
   8  -3  -4    6.00    0.80
  -8  -3   4    6.40    1.30
   8  -3  -4    5.80    0.90
   8  -3  -4    4.50    0.70
  -8   3   4    6.60    1.20
   8   3  -4    5.30    0.90
   8   3  -4    7.10    0.80
   8   3  -4    6.60    0.90
   8   3  -4    6.40    0.80
   8   3  -4    5.20    1.80
   8   3  -4    7.10    0.90
   7  -3  -4    8.90    2.00
   7  -3  -4   10.00    1.00
  -7  -3   4    7.90    1.40
   7  -3  -4   11.90    0.90
   7  -3  -4   11.70    1.00
   7  -3  -4   10.10    1.30
   7  -3  -4   10.10    1.20
   7   3  -4   11.60    1.00
   7   3  -4   10.60    2.20
   7   3  -4   12.30    1.20
   7   3  -4   13.60    1.10
   7   3  -4   12.10    0.90
  -7   3   4   10.60    1.60
   6  -3  -4   11.60    1.10
  -6  -3   4    9.70    1.50
   6  -3  -4   11.20    1.00
   6  -3  -4    8.70    1.70
   6  -3  -4   10.10    0.80
   6  -3  -4   11.40    0.90
   6  -3  -4   10.20    0.90
   6   3  -4   11.30    0.90
   6   3  -4    9.60    1.80
   6   3  -4   10.60    0.90
   6   3  -4   10.70    1.00
   6   3  -4   12.80    1.00
  -6   3   4   12.80    1.50
   6   3  -4   10.40    0.90
   6   3  -4   10.70    0.90
   5  -3  -4    2.80    0.80
   5  -3  -4    3.50    1.10
   5  -3  -4    5.00    0.70
  -5  -3   4    6.90    0.60
   5  -3  -4    4.00    0.70
   5  -3  -4    4.80    0.80
   5   3  -4    7.30    0.80
   5   3  -4    4.60    1.20
   5   3  -4    5.60    0.80
   5   3  -4    5.30    0.70
   5   3  -4    5.10    0.70
  -5   3   4    4.90    0.60
   4  -3  -4  122.39    4.20
   4  -3  -4  123.99    4.90
  -4  -3   4  118.49    4.80
  -4  -3   4  118.89    3.60
  -4   3   4  119.09    3.70
  -4   3   4  129.89    4.80
   4   3  -4  124.19    4.90
   4   3  -4  126.89    9.00
  -4   3   4  112.99    4.80
   4   3  -4  121.29    4.00
  -3  -3   4  154.78    4.60
  -3  -3   4  162.48    5.80
   3   3  -4  159.18   10.10
  -3   3   4  160.58    5.90
   3   3  -4  167.48    5.60
  -3   3   4  162.28    4.60
   3   3  -4  149.29    5.60
  -3   3   4  166.68    5.70
  -2  -3   4  123.99    4.70
   2  -3  -4  126.19    4.60
   2  -3  -4  126.09    4.50
  -2  -3   4  124.89    3.70
  -2   3   4  122.99    4.60
   2   3  -4  125.19    4.30
   2   3  -4  127.99    9.30
  -2   3   4  118.79    3.70
  -2   3   4  121.39    4.80
   2   3  -4  118.19    4.30
   2   3  -4  126.89    4.40
  -1  -3   4   70.59    3.20
  -1  -3   4   65.39    2.20
   1  -3  -4   76.59    3.10
   1  -3  -4   72.09    3.10
  -1   3   4   73.19    3.10
   1   3  -4   69.69    3.00
   1   3  -4   72.99    8.20
   1   3  -4   66.89    2.90
  -1   3   4   71.09    3.20
  -1   3   4   61.69    2.20
  -1   3   4   74.79    9.40
   0  -3  -4    5.50    1.00
   0  -3  -4    8.40    1.10
   0  -3   4    8.70    1.20
   0   3   4    5.90    1.00
   0   3   4    8.00    1.20
   0   3   4    0.50    3.90
   0   3  -4    7.80    1.00
   0   3  -4    5.60    0.90
   0   3  -4   15.30    5.20
   1  -3   4  240.18    7.90
  -1  -3  -4  244.68    6.80
  -1  -3  -4  251.97    7.80
  -1  -3  -4  244.58    7.90
  -1   3  -4  255.37    7.70
  -1   3  -4  249.38    7.80
   1   3   4  266.87   13.70
  -1   3  -4  239.98    6.70
   1   3   4  261.37    8.00
   1   3   4  251.27    7.70
   2   3   4  782.72   28.10
  -3  -3  -4   70.89    3.20
  -3  -3  -4   69.39    2.20
  -3  -3  -4   68.59    3.30
   3   3   4   66.69    7.90
  -3   3  -4   69.49    2.20
   3   3   4   66.39    2.90
  -3   3  -4   74.19    3.30
   3   3   4   68.69    2.80
  -3   3  -4   75.19    3.10
   4  -3   4   11.90    1.00
  -4  -3  -4   12.20    1.40
   4  -3   4   11.20    1.00
  -4  -3  -4   12.60    0.70
   4   3   4   12.20    1.20
   4   3   4   10.50    3.80
   4   3   4   11.80    1.10
  -4   3  -4   12.70    1.40
  -4   3  -4   12.90    0.80
   4   3   4   12.10    1.00
   4   3   4    9.70    1.40
   5  -3   4    4.60    0.90
  -5  -3  -4    5.90    0.60
  -5  -3  -4    5.20    1.00
   5  -3   4    4.50    3.30
   5  -3   4    4.80    0.80
   5  -3   4    5.50    0.80
   5  -3   4    5.80    0.80
   5   3   4    4.40    3.10
   5   3   4    4.80    0.80
   5   3   4    6.20    0.80
   5   3   4    5.10    0.70
  -5   3  -4    6.00    0.60
   5   3   4    5.70    0.90
  -5   3  -4    5.40    1.00
   6  -3   4   39.00    2.00
   6  -3   4   40.70    1.80
   6  -3   4   38.40    2.00
  -6  -3  -4   39.50    2.50
   6  -3   4   40.80    2.00
   6   3   4   42.60    2.10
  -6   3  -4   36.50    2.30
   6   3   4   38.20    1.90
   6   3   4   39.20    1.80
   6   3   4   38.50    2.00
   7  -3   4   87.69    3.40
   7  -3   4   87.29    3.40
   7  -3   4   86.79    3.00
  -7  -3  -4   91.69    4.40
   7  -3   4   82.79    3.40
   7   3   4   83.69    3.50
   7   3   4   88.59    3.10
   7   3   4   93.49    3.50
  -7   3  -4   83.89    4.10
   7   3   4   88.29    3.30
   8  -3   4   82.49    3.00
   8  -3   4   84.09    3.40
  -8  -3  -4   82.19    3.80
   8  -3   4   85.79    3.30
   8   3   4   86.79    3.10
   8   3   4   87.49    3.50
   8   3   4   84.79    3.20
  -8   3  -4   80.49    3.70
   8   3   4   87.69    3.50
   9  -3   4    4.30    1.20
   9  -3   4    5.70    1.00
   9   3   4    7.60    1.00
   9   3   4    4.00    0.80
   9   3   4    5.00    0.80
   9   3   4    7.10    1.00
  10  -3   4    2.70    0.80
  10   3   4    2.00    0.60
  10   3   4    1.00    0.50
  10   3   4    1.80    0.70
  11  -3   4    0.10    0.50
  11   3   4    0.20    0.40
  11   3   4    0.30    0.50
  11   3   4    0.10    0.40
  12  -4  -4    4.30    0.60
  12   4  -4    4.20    0.70
  12   4  -4    4.00    0.60
  11  -4  -4    1.50    0.50
  11  -4  -4    1.00    0.60
  11  -4  -4    0.70    0.50
  11   4  -4    1.20    0.50
  11   4  -4    1.20    0.50
  11   4  -4    0.40    0.40
  11   4  -4    1.30    0.50
  10  -4  -4   24.00    1.40
  10  -4  -4   23.50    1.50
  10  -4  -4   22.50    1.60
  10   4  -4   21.80    1.40
  10   4  -4   20.90    1.40
  10   4  -4   21.20    1.40
  10   4  -4   22.10    1.40
  10   4  -4   21.60    1.50
   9  -4  -4   46.30    2.10
   9  -4  -4   44.90    2.00
   9  -4  -4   42.90    2.30
   9   4  -4   44.60    2.30
   9   4  -4   44.20    2.10
   9   4  -4   45.30    2.10
   9   4  -4   45.60    2.10
   9   4  -4   52.29    5.10
   9   4  -4   45.10    2.00
  -8  -4   4  226.98    8.30
   8  -4  -4  227.68    6.90
   8  -4  -4  225.28    7.10
   8  -4  -4  232.58    7.10
   8  -4  -4  231.98    6.80
   8   4  -4  234.18    7.10
   8   4  -4  232.58    9.80
   8   4  -4  229.98    6.90
   8   4  -4  221.58    6.80
  -8   4   4  220.78    7.90
   8   4  -4  226.88    6.70
   8   4  -4  236.68    6.90
   7  -4  -4   21.30    1.50
   7  -4  -4   19.10    1.50
  -7  -4   4   19.00    2.20
   7  -4  -4   21.90    1.30
   7  -4  -4   22.80    1.30
   7   4  -4   21.30    3.00
  -7   4   4   21.60    2.20
   7   4  -4   22.20    1.30
   7   4  -4   21.90    1.30
   7   4  -4   21.90    1.40
  -7   4   4   20.60    1.20
   7   4  -4   21.70    1.30
   7   4  -4   21.00    1.50
   7   4  -4   22.30    1.50
   6  -4  -4    0.40    0.40
   6  -4  -4    0.20    0.50
  -6  -4   4    0.10    0.50
   6  -4  -4    0.60    0.40
   6  -4  -4    0.70    0.50
  -6  -4   4    0.20    0.30
   6   4  -4    0.30    0.40
   6   4  -4    0.70    0.50
   6   4  -4    0.20    0.40
   6   4  -4   -0.40    0.50
  -6   4   4    0.60    0.50
   6   4  -4   -0.40    0.80
  -6   4   4    0.30    0.30
   6   4  -4    0.50    0.50
   6   4  -4    0.50    0.40
  -5  -4   4   38.10    1.60
   5  -4  -4   41.40    1.90
   5  -4  -4   39.10    1.90
  -5  -4   4   37.30    2.50
   5  -4  -4   37.30    1.60
   5  -4  -4   45.10    1.90
   5  -4  -4   39.30    1.60
   5   4  -4   37.70    1.50
   5   4  -4   38.50    1.80
   5   4  -4   35.20    1.60
   5   4  -4   44.10    2.90
  -5   4   4   39.00    2.50
   5   4  -4   38.30    1.70
   5   4  -4   39.90    1.90
   5   4  -4   40.50    1.80
  -5   4   4   39.90    1.60
   4  -4  -4    3.90    0.60
   4  -4  -4    4.10    0.80
  -4  -4   4    4.40    1.00
[truncated: 601,879 more chars]
