# Supplementary material for: Synthesis and crystal structure of 5,10-dihy­droxy-9-meth­oxy-2,2-dimethyl-12-(2-methyl­but-3-en-2-yl)-2H,6H-pyrano[3,2-b]xanthen-6-one
Source: Acta Crystallogr E Crystallogr Commun. 2025 Feb 14;81(Pt 3):219–23. doi: 10.1107/S2056989025001070 (PMC11891587; doi:10.1107/S2056989025001070)
Supplement: Supplementary file 2 [file e-81-00219-Isup2.hkl]

data_I                                                                          
_shelx_title ' as004_1_0m_a.res in P2(1)'                                       
_shelx_refln_list_code          4                                               
_shelx_F_calc_maximum      332.41                                               
_exptl_crystal_F_000       864.00                                               
_reflns_d_resolution_high  0.8283                                               
                                                                                
loop_                                                                           
 _space_group_symop_operation_xyz                                               
 'x, y, z'                                                                      
 '-x, y+1/2, -z'                                                                
                                                                                
_cell_length_a    10.6205                                                       
_cell_length_b    14.8160                                                       
_cell_length_c    12.7073                                                       
_cell_angle_alpha  90.000                                                       
_cell_angle_beta   96.209                                                       
_cell_angle_gamma  90.000                                                       
                                                                                
_shelx_F_squared_multiplier     1.000                                           
                                                                                
loop_                                                                           
 _refln_index_h                                                                 
 _refln_index_k                                                                 
 _refln_index_l                                                                 
 _refln_F_squared_calc                                                          
 _refln_F_squared_meas                                                          
 _refln_F_squared_sigma                                                         
 _refln_observed_status                                                         
   1 -17   0         19.63         26.14         3.13 o                         
   2 -17   0          0.72          3.32         2.12 o                         
   3 -17   0         35.45         41.15         3.50 o                         
   0 -16   0        137.95        113.70         8.61 o                         
   1 -16   0         60.39         63.57         4.40 o                         
   2 -16   0         74.52         85.90         5.32 o                         
   3 -16   0         21.28         21.52         2.90 o                         
   4 -16   0         68.70         69.03         7.08 o                         
   5 -16   0         69.44         64.71         4.54 o                         
   1 -15   0        424.52        403.04         8.97 o                         
   2 -15   0        178.30        180.04         7.75 o                         
   3 -15   0        130.27        123.95         6.08 o                         
   4 -15   0         37.06         31.47         3.89 o                         
   5 -15   0         40.28         47.12         3.45 o                         
   6 -15   0         43.40         33.63         3.03 o                         
   0 -14   0       2726.91       2355.98        40.92 o                         
   1 -14   0        509.22        496.77         9.38 o                         
   2 -14   0         80.22         84.02         7.82 o                         
   3 -14   0          9.25          8.31         2.40 o                         
   4 -14   0         34.20         27.55         4.56 o                         
   5 -14   0         29.25         25.34         2.97 o                         
   6 -14   0         29.96         29.60         3.41 o                         
   7 -14   0         18.65         19.31         3.31 o                         
   1 -13   0        122.70        103.88         7.01 o                         
   2 -13   0        142.97        120.51         9.80 o                         
   3 -13   0         48.29         48.74         3.59 o                         
   4 -13   0        776.14        781.51        11.86 o                         
   5 -13   0        231.48        247.81         6.42 o                         
   6 -13   0          5.84          6.52         2.09 o                         
   7 -13   0         61.39         61.67         4.01 o                         
   8 -13   0         16.60         12.62         3.05 o                         
   0 -12   0        400.40        356.25        10.43 o                         
   1 -12   0         55.38         58.45         4.33 o                         
   2 -12   0        164.62        168.14         5.59 o                         
   3 -12   0        973.91        968.66        16.39 o                         
   4 -12   0          7.25          8.50         2.14 o                         
   5 -12   0       1058.65       1074.42        17.01 o                         
   6 -12   0        228.32        229.84         6.45 o                         
   7 -12   0         90.59         97.16         4.71 o                         
   8 -12   0         63.61         69.20         4.52 o                         
   9 -12   0         36.84         40.35         3.13 o                         
   1 -11   0        329.54        313.09         6.08 o                         
   2 -11   0         17.39         15.57         2.23 o                         
   3 -11   0        119.05        120.09         4.23 o                         
   4 -11   0        170.09        163.67         5.02 o                         
   5 -11   0       1027.81       1034.65        13.21 o                         
   6 -11   0       2134.49       2148.71        28.88 o                         
   7 -11   0         57.53         54.24         4.48 o                         
   8 -11   0         84.65         88.53         5.25 o                         
   9 -11   0         71.19         75.66         5.04 o                         
  10 -11   0          3.96          3.88         2.44 o                         
   0 -10   0       2064.73       2136.07        33.85 o                         
   1 -10   0        135.48        150.80         3.91 o                         
   2 -10   0        223.45        242.96         5.00 o                         
   3 -10   0        236.99        245.41         7.73 o                         
   4 -10   0          8.78          5.72         2.09 o                         
   5 -10   0       6663.83       6568.96        71.91 o                         
   6 -10   0        112.72        112.21         4.42 o                         
   7 -10   0        171.34        159.74         6.75 o                         
   8 -10   0        191.08        188.21         7.12 o                         
   9 -10   0         40.40         46.17         3.79 o                         
  10 -10   0          9.30         10.64         2.62 o                         
   1  -9   0        354.34        361.62         6.04 o                         
   2  -9   0         14.72         24.31         1.97 o                         
   3  -9   0         13.94         17.14         1.88 o                         
   4  -9   0          6.59          6.19         1.60 o                         
   5  -9   0        888.09        937.93        12.75 o                         
   6  -9   0         42.22         40.29         3.22 o                         
   7  -9   0        143.45        144.13         6.55 o                         
   8  -9   0        191.67        211.00        18.09 o                         
   9  -9   0         88.87         86.46         5.07 o                         
  10  -9   0        175.62        162.97        11.61 o                         
   0  -8   0       4868.12       5165.78       140.98 o                         
   1  -8   0        419.82        423.87         8.17 o                         
   2  -8   0        368.31        374.54         7.20 o                         
   3  -8   0        322.84        339.33         5.70 o                         
   4  -8   0        181.41        177.70         4.12 o                         
   5  -8   0        172.13        176.08         4.62 o                         
   6  -8   0        541.25        515.87        14.55 o                         
   7  -8   0        189.72        191.67         6.77 o                         
   8  -8   0         85.50         69.89         7.09 o                         
   9  -8   0         60.81         55.52         6.39 o                         
  10  -8   0         54.90         52.56         4.87 o                         
  11  -8   0        775.56        778.84        28.42 o                         
   1  -7   0       3094.41       3420.76        53.28 o                         
   2  -7   0        257.52        247.12         7.94 o                         
   3  -7   0        358.63        358.77        10.45 o                         
   4  -7   0        117.03        140.41         3.71 o                         
   5  -7   0        121.95        125.98         4.10 o                         
   6  -7   0        303.56        310.94         8.06 o                         
   7  -7   0          3.99          2.93         1.87 o                         
   8  -7   0         23.73         16.82         2.77 o                         
   9  -7   0         19.57         12.33         5.17 o                         
  10  -7   0          4.02          4.93         3.31 o                         
  11  -7   0         76.23         68.89        14.21 o                         
   0  -6   0       1055.68        943.27        28.78 o                         
   1  -6   0        440.38        427.30         9.36 o                         
   2  -6   0       1243.06       1307.93        24.96 o                         
   3  -6   0        393.20        365.50        10.39 o                         
   4  -6   0         87.02         95.62         3.82 o                         
   5  -6   0        538.54        566.29        12.06 o                         
   6  -6   0         20.61         16.82         3.23 o                         
   7  -6   0        135.17        130.68         6.67 o                         
   8  -6   0        239.71        210.14         8.95 o                         
   9  -6   0         34.96         23.39         4.13 o                         
  10  -6   0         46.61         31.10         4.26 o                         
  11  -6   0        987.34        938.40        21.90 o                         
   2  -5   0       1078.58       1022.33        19.24 o                         
   3  -5   0        182.62        168.44         6.05 o                         
   4  -5   0        553.73        546.37        16.31 o                         
   5  -5   0        274.92        280.26        11.65 o                         
   6  -5   0         42.28         39.91         5.63 o                         
   7  -5   0        299.75        280.71         9.46 o                         
   8  -5   0        123.38        120.98         5.49 o                         
   9  -5   0         77.82         63.54         7.32 o                         
  10  -5   0         22.05         16.37         3.92 o                         
  11  -5   0         37.47         37.52         6.89 o                         
  12  -5   0         59.38         48.81        10.34 o                         
   1  -4   0       2953.19       2712.94        77.52 o                         
   2  -4   0        279.31        282.69         7.73 o                         
   3  -4   0       2715.82       2670.73        79.24 o                         
   4  -4   0        153.47        152.46        11.20 o                         
   5  -4   0        147.79        181.39         5.55 o                         
   6  -4   0       3214.87       3375.58        46.66 o                         
   7  -4   0        198.40        205.95        10.19 o                         
   8  -4   0        358.49        360.06         9.92 o                         
   9  -4   0        114.04        113.43         6.04 o                         
  10  -4   0         74.09         73.41        11.20 o                         
  11  -4   0         39.17         54.26         5.98 o                         
  12  -4   0          5.97          6.03         3.05 o                         
   2  -3   0        257.62        261.70         9.69 o                         
   3  -3   0       1861.31       1783.59        27.05 o                         
   4  -3   0         48.63         58.45         5.72 o                         
   5  -3   0       3473.75       3613.68        60.96 o                         
   6  -3   0       3656.15       3970.74        49.43 o                         
   7  -3   0        164.73        164.83         4.80 o                         
   8  -3   0        281.02        280.47         7.24 o                         
   9  -3   0        418.46        404.33         9.56 o                         
  10  -3   0        193.49        199.16         6.32 o                         
  11  -3   0        434.54        452.64        15.29 o                         
  12  -3   0         48.61         52.29         4.76 o                         
   1  -2   0         92.82         90.41         2.76 o                         
   2  -2   0       3471.39       3339.37        70.36 o                         
   3  -2   0        189.03        209.87        11.48 o                         
   4  -2   0        371.32        339.77        12.18 o                         
   5  -2   0        249.24        241.37         8.97 o                         
   6  -2   0        647.00        697.00        11.42 o                         
   7  -2   0          5.07          4.48         1.54 o                         
   8  -2   0        152.73        150.65         5.31 o                         
   9  -2   0        179.49        173.59         5.91 o                         
  10  -2   0         49.22         54.27         3.97 o                         
  11  -2   0        339.07        342.05        15.17 o                         
  12  -2   0         11.23         11.20         4.31 o                         
   1  -1   0        108.01        106.17         1.67 o                         
   2  -1   0         54.73         50.61         3.23 o                         
   3  -1   0         27.70         30.78         5.63 o                         
   4  -1   0        158.06        173.10         9.47 o                         
   5  -1   0        269.99        271.13         5.80 o                         
   6  -1   0        169.97        176.43         3.94 o                         
   7  -1   0         50.17         57.28         3.04 o                         
   8  -1   0        141.20        149.33         5.09 o                         
   9  -1   0        213.01        210.85        10.27 o                         
  10  -1   0       1050.57       1099.27        17.82 o                         
  11  -1   0        922.31        946.33        16.42 o                         
  12  -1   0        117.37        114.56         9.47 o                         
   1   0   0         10.91         15.50         2.58 o                         
   2   0   0        619.12        608.01        21.53 o                         
   3   0   0         46.38         65.46         9.47 o                         
   4   0   0        101.48        109.39        12.92 o                         
   5   0   0        103.04         85.27        12.92 o                         
   6   0   0       2533.99       2469.50        29.32 o                         
   7   0   0         23.88         27.31         2.13 o                         
   8   0   0        162.08        156.21         4.39 o                         
   9   0   0        183.96        190.00         5.11 o                         
  10   0   0          0.60          1.00         1.64 o                         
  11   0   0        124.82        136.48         7.59 o                         
  12   0   0         19.82         20.25         5.17 o                         
   1   1   0        106.04        102.72         1.68 o                         
   2   1   0         53.68         48.56         1.84 o                         
   3   1   0         28.05         26.55         1.16 o                         
   4   1   0        158.12        170.55         5.48 o                         
   5   1   0        269.05        265.28         6.35 o                         
   6   1   0        164.97        164.56         3.98 o                         
   7   1   0         49.93         53.88         3.53 o                         
   8   1   0        140.49        148.34         5.24 o                         
   9   1   0        213.28        213.83         7.52 o                         
  10   1   0       1054.49       1124.56        18.02 o                         
  11   1   0        920.78        912.91        21.31 o                         
  12   1   0        118.19        128.07         7.75 o                         
   0   2   0       3614.95       3449.29       112.83 o                         
   1   2   0         92.71         84.26         2.72 o                         
   2   2   0       3472.53       3425.17       109.39 o                         
   3   2   0        184.61        200.89         5.00 o                         
   4   2   0        370.39        341.71         7.55 o                         
   5   2   0        249.18        244.76        15.07 o                         
   6   2   0        651.88        701.71        12.26 o                         
   7   2   0          5.71          4.39         1.45 o                         
   8   2   0        153.72        150.49         5.22 o                         
   9   2   0        177.31        166.39         5.74 o                         
  10   2   0         48.74         46.73         4.23 o                         
  11   2   0        339.94        341.89         9.56 o                         
  12   2   0         11.26         11.11         4.31 o                         
   1   3   0       8594.20       8185.51       271.71 o                         
   2   3   0        257.07        261.96         6.47 o                         
   3   3   0       1864.19       1763.49        25.39 o                         
   4   3   0         49.66         54.16         8.91 o                         
   5   3   0       3472.00       3627.96        91.73 o                         
   6   3   0       3652.17       3872.73        44.65 o                         
   7   3   0        163.22        167.93         4.73 o                         
   8   3   0        281.77        278.69         7.09 o                         
   9   3   0        418.78        417.80        12.74 o                         
  10   3   0        191.73        182.20         6.05 o                         
  11   3   0        438.21        486.04        21.60 o                         
  12   3   0         48.42         52.75         5.12 o                         
   0   4   0       5067.44       4851.37       174.85 o                         
   1   4   0       2955.56       2619.01        87.86 o                         
   2   4   0        276.24        276.68        10.06 o                         
   3   4   0       2711.09       2647.11        41.87 o                         
   4   4   0        149.92        144.16        19.16 o                         
   5   4   0        149.49        187.14         5.84 o                         
   6   4   0       3213.84       3305.86        38.96 o                         
   7   4   0        200.42        208.42         6.23 o                         
   8   4   0        358.89        354.90         7.78 o                         
   9   4   0        113.10        110.68         4.93 o                         
  10   4   0         75.22         71.54        10.25 o                         
  11   4   0         40.20         42.46         3.99 o                         
  12   4   0          5.96          4.11         2.11 o                         
   1   5   0       9110.26       9046.25       211.30 o                         
   2   5   0       1076.41        966.79        16.20 o                         
   3   5   0        182.83        180.14         7.64 o                         
   4   5   0        552.12        537.31        12.44 o                         
   5   5   0        279.02        294.99         8.85 o                         
   6   5   0         42.00         38.53         2.81 o                         
   7   5   0        299.05        287.67         6.70 o                         
   8   5   0        123.14        119.54         4.67 o                         
   9   5   0         77.84         76.49         8.63 o                         
  10   5   0         21.70         14.37         2.48 o                         
  11   5   0         38.40         27.52         2.77 o                         
  12   5   0         60.14         57.88         3.03 o                         
   0   6   0       1046.53        952.22        39.25 o                         
   1   6   0        440.72        439.16         9.81 o                         
   2   6   0       1244.57       1312.65        21.18 o                         
   3   6   0        394.27        390.70         8.87 o                         
   4   6   0         88.28         98.13         3.37 o                         
   5   6   0        536.85        547.40        11.05 o                         
   6   6   0         20.31         15.98         1.88 o                         
   7   6   0        132.58        140.75         4.33 o                         
   8   6   0        237.64        220.58         6.33 o                         
   9   6   0         35.58         34.99         3.15 o                         
  10   6   0         46.29         44.62         4.23 o                         
  11   6   0        983.30        935.75        15.38 o                         
  12   6   0         78.19         71.49         6.03 o                         
   1   7   0       3098.04       3388.94        49.29 o                         
   2   7   0        257.53        261.45         7.49 o                         
   3   7   0        357.75        355.60         6.76 o                         
   4   7   0        114.81        137.42         3.94 o                         
   5   7   0        124.42        126.78         3.44 o                         
   6   7   0        306.96        307.44         7.92 o                         
   7   7   0          3.94          3.60         1.53 o                         
   8   7   0         25.17         19.89         2.26 o                         
   9   7   0         19.84         22.71         2.27 o                         
  10   7   0          4.35          2.49         1.90 o                         
  11   7   0         76.73         68.97         4.83 o                         
   0   8   0       4861.76       5101.26        92.93 o                         
   1   8   0        415.26        418.31         7.71 o                         
   2   8   0        366.11        361.49        11.25 o                         
   3   8   0        321.26        348.89         6.09 o                         
   4   8   0        181.00        172.27         5.38 o                         
   5   8   0        169.56        176.64         6.10 o                         
   6   8   0        541.76        506.00         8.83 o                         
   7   8   0        187.86        188.13         4.81 o                         
   8   8   0         81.60         72.06         4.15 o                         
   9   8   0         60.75         48.89         3.90 o                         
  10   8   0         55.28         60.16         3.12 o                         
  11   8   0        775.57        761.45        12.27 o                         
   1   9   0        352.96        371.80         7.34 o                         
   2   9   0         15.38         21.60         2.95 o                         
   3   9   0         13.84         15.08         1.81 o                         
   4   9   0          7.11          6.23         3.02 o                         
   5   9   0        892.51        939.73        12.00 o                         
   6   9   0         41.56         44.96         4.84 o                         
   7   9   0        143.69        136.69         6.28 o                         
   8   9   0        195.34        210.21         7.04 o                         
   9   9   0         90.91         75.51         5.05 o                         
  10   9   0        174.25        166.46         4.80 o                         
  11   9   0        130.83        118.70         5.60 o                         
   0  10   0       2075.48       2198.60        39.08 o                         
   1  10   0        137.13        152.98         6.42 o                         
   2  10   0        224.99        242.47         6.92 o                         
   3  10   0        239.05        248.32         7.42 o                         
   4  10   0          9.16          8.66         1.86 o                         
   5  10   0       6660.07       6560.98        66.72 o                         
   6  10   0        114.27        116.80         4.72 o                         
   7  10   0        171.69        165.50         5.05 o                         
   8  10   0        188.29        184.14         5.91 o                         
   9  10   0         39.99         36.27         3.01 o                         
  10  10   0          9.89         11.57         1.81 o                         
   1  11   0        327.19        320.63         6.66 o                         
   2  11   0         17.27         16.64         2.29 o                         
   3  11   0        118.89        122.83         6.23 o                         
   4  11   0        169.50        171.93         5.81 o                         
   5  11   0       1029.93       1045.65        13.31 o                         
   6  11   0       2130.33       2188.13        26.82 o                         
   7  11   0         57.65         62.62         3.61 o                         
   8  11   0         85.66         87.32         4.60 o                         
   9  11   0         68.67         62.43         4.10 o                         
  10  11   0          4.40          3.45         1.49 o                         
   0  12   0        400.97        365.28        12.37 o                         
   1  12   0         54.34         55.43         3.75 o                         
   2  12   0        160.59        169.22         7.21 o                         
   3  12   0        974.91        964.98        17.50 o                         
   4  12   0          7.78         11.53         6.48 o                         
   5  12   0       1060.39       1091.27        15.48 o                         
   6  12   0        227.13        235.89         7.64 o                         
   7  12   0         90.42         93.72         3.83 o                         
   8  12   0         66.31         65.99         5.47 o                         
   9  12   0         36.90         39.05         3.07 o                         
   1  13   0        121.81        106.27         5.57 o                         
   2  13   0        142.17        144.29         6.29 o                         
   3  13   0         47.78         56.65         4.33 o                         
   4  13   0        774.43        767.36        20.16 o                         
   5  13   0        228.86        243.36         5.98 o                         
   6  13   0          5.03          7.32         2.34 o                         
   7  13   0         61.76         67.93         3.50 o                         
   8  13   0         17.14         20.87         2.62 o                         
   0  14   0       2733.78       2319.69        43.49 o                         
   1  14   0        508.97        505.46        10.12 o                         
   2  14   0         79.25         82.26         8.21 o                         
   3  14   0          9.50         10.63         9.05 o                         
   4  14   0         34.74         29.08         6.61 o                         
   5  14   0         29.33         28.15         2.74 o                         
   6  14   0         29.12         28.78         3.94 o                         
   7  14   0         19.80         22.52         2.62 o                         
   1  15   0        426.93        405.55         9.36 o                         
   2  15   0        178.10        171.80         6.62 o                         
   3  15   0        129.65        116.56         9.04 o                         
   4  15   0         37.30         45.71         5.46 o                         
   5  15   0         41.98         48.78         3.41 o                         
   6  15   0         43.29         48.71         4.56 o                         
   0  16   0        132.79        101.27        18.52 o                         
   1  16   0         61.61         61.50         3.84 o                         
   2  16   0         72.52         76.12         4.80 o                         
   3  16   0         21.01         22.90         3.65 o                         
   4  16   0         68.74         80.40         5.15 o                         
   5  16   0         68.28         79.24         7.75 o                         
   1  17   0         20.99         30.84         2.86 o                         
   2  17   0          0.78          3.69         2.12 o                         
   3  17   0         35.80         37.62         9.91 o                         
  -3 -17   1         85.73         97.98         5.84 o                         
  -2 -17   1          2.17          6.09         2.12 o                         
  -1 -17   1         31.31         39.88         5.72 o                         
   0 -17   1         22.05         14.82         2.98 o                         
   1 -17   1         55.28         52.80         3.98 o                         
   2 -17   1          5.11          2.01         2.71 o                         
   3 -17   1         66.38         69.26         6.46 o                         
  -5 -16   1         91.87         89.01         5.15 o                         
  -4 -16   1          6.51          9.43         2.46 o                         
  -3 -16   1         58.44         70.61         5.49 o                         
  -2 -16   1          2.56          1.45         2.17 o                         
  -1 -16   1        108.40        117.27         5.39 o                         
   0 -16   1         72.42         79.56         4.53 o                         
   1 -16   1         22.66         25.96         3.15 o                         
   2 -16   1         32.67         32.13         3.79 o                         
   3 -16   1          1.80          2.25         2.28 o                         
   4 -16   1        944.52        993.04        18.73 o                         
   5 -16   1         52.93         57.50         3.79 o                         
  -6 -15   1        104.68        113.00         6.00 o                         
  -5 -15   1         61.92         56.52         6.82 o                         
  -4 -15   1          0.72          3.57         2.49 o                         
  -3 -15   1        237.26        227.75         7.06 o                         
  -2 -15   1         74.72         66.10         6.59 o                         
  -1 -15   1        165.48        161.66         5.78 o                         
   0 -15   1        699.05        608.83        13.54 o                         
   1 -15   1        272.96        257.06         8.45 o                         
   2 -15   1         91.11         92.51        10.32 o                         
   3 -15   1         97.23        102.62         5.79 o                         
   4 -15   1        111.74        116.19         6.31 o                         
   5 -15   1        213.39        224.80         6.23 o                         
   6 -15   1         32.55         34.29         3.31 o                         
  -7 -14   1        217.00        231.37         8.21 o                         
  -6 -14   1         81.05         78.58        11.20 o                         
  -5 -14   1        279.43        265.79        10.04 o                         
  -4 -14   1          4.23          2.42         2.06 o                         
  -3 -14   1        106.92         99.40         5.56 o                         
  -2 -14   1        104.14         93.33         7.21 o                         
  -1 -14   1        286.39        278.74         6.74 o                         
   0 -14   1        449.58        414.19         8.33 o                         
   1 -14   1        322.17        327.52         7.24 o                         
   2 -14   1          6.61          2.45         2.39 o                         
   3 -14   1        122.86        129.02         5.07 o                         
   4 -14   1         81.18         81.25         8.00 o                         
   5 -14   1          7.64          9.26         2.90 o                         
   6 -14   1         21.47         20.72         3.46 o                         
   7 -14   1          1.04          2.15         2.44 o                         
  -8 -13   1        151.23        143.43         5.54 o                         
  -7 -13   1        343.84        349.33         7.73 o                         
  -6 -13   1        149.48        155.34         5.65 o                         
  -5 -13   1        401.85        405.34         9.36 o                         
  -4 -13   1         69.24         65.59         4.04 o                         
  -3 -13   1         16.19         16.72         2.79 o                         
  -2 -13   1        112.03        101.96        10.22 o                         
  -1 -13   1         79.97         68.67         4.27 o                         
   0 -13   1        303.34        247.43         6.54 o                         
   1 -13   1        218.40        221.52         5.91 o                         
   2 -13   1        219.19        229.73        39.62 o                         
   3 -13   1        123.94        123.29         5.88 o                         
   4 -13   1        141.73        144.05         5.15 o                         
   5 -13   1        227.10        227.07         6.07 o                         
   6 -13   1         16.73         16.26         2.86 o                         
   7 -13   1          3.87          4.45         2.24 o                         
   8 -13   1         96.52        109.86         5.76 o                         
  -9 -12   1         26.30         31.23         3.23 o                         
  -8 -12   1        119.86        121.21         5.42 o                         
  -7 -12   1       1441.35       1420.61        22.38 o                         
  -6 -12   1        680.50        707.52        12.13 o                         
  -5 -12   1       1024.70       1033.18        14.52 o                         
  -4 -12   1         23.70         21.07         2.70 o                         
  -3 -12   1          5.88          4.27         2.13 o                         
  -2 -12   1        231.95        241.24         6.52 o                         
  -1 -12   1         59.46         53.94         6.30 o                         
   0 -12   1        263.40        252.00        10.37 o                         
   1 -12   1        398.41        425.77         7.53 o                         
   2 -12   1         37.11         35.46         3.10 o                         
   3 -12   1        708.12        705.91        10.89 o                         
   4 -12   1        255.24        264.41         8.87 o                         
   5 -12   1        300.13        302.27         7.19 o                         
   6 -12   1         12.98         12.44         2.46 o                         
   7 -12   1        263.05        298.99        13.36 o                         
   8 -12   1        112.14        123.76         5.63 o                         
   9 -12   1         21.76         23.02         3.60 o                         
 -10 -11   1          5.99          9.54         2.44 o                         
  -9 -11   1         24.21         28.60         4.31 o                         
  -8 -11   1        117.61        118.38         5.75 o                         
  -7 -11   1        229.87        234.55         6.76 o                         
  -6 -11   1       3748.23       3837.12        47.83 o                         
  -5 -11   1        346.57        353.38         7.09 o                         
  -4 -11   1        515.41        496.61         7.58 o                         
  -3 -11   1         19.67         19.70         2.43 o                         
  -2 -11   1         46.14         41.23         2.72 o                         
  -1 -11   1         33.68         33.24         2.85 o                         
   0 -11   1         88.03        101.15         4.14 o                         
   1 -11   1        224.44        234.67         5.60 o                         
   2 -11   1         38.94         39.72         2.83 o                         
   3 -11   1        216.46        211.19         5.29 o                         
   4 -11   1       2259.56       2273.22        26.59 o                         
   5 -11   1       1729.81       1699.06        22.92 o                         
   6 -11   1        210.59        206.16         5.42 o                         
   7 -11   1        175.51        183.61         5.29 o                         
   8 -11   1         18.30         18.10         3.23 o                         
   9 -11   1        220.72        228.40         6.78 o                         
 -10 -10   1        151.61        149.82         5.42 o                         
  -9 -10   1          1.27          0.75         2.59 o                         
  -8 -10   1        160.62        163.54         6.62 o                         
  -7 -10   1       1845.53       1868.25        37.00 o                         
  -6 -10   1       1157.07       1200.46        16.88 o                         
  -5 -10   1        817.98        844.02        11.25 o                         
  -4 -10   1        176.39        171.46         4.49 o                         
  -3 -10   1          8.89          8.98         1.89 o                         
  -2 -10   1         66.69         83.42         3.22 o                         
  -1 -10   1        188.48        161.47         5.26 o                         
   0 -10   1        190.42        192.86         4.44 o                         
   1 -10   1        210.73        218.15         4.38 o                         
   2 -10   1        235.99        241.28         5.32 o                         
   3 -10   1         49.92         53.93         3.15 o                         
   4 -10   1        927.09        915.02        14.24 o                         
   5 -10   1       3381.55       3212.02        38.55 o                         
   6 -10   1         77.06         64.57         6.10 o                         
   7 -10   1         69.32         63.35         5.35 o                         
   8 -10   1         67.73         64.78         5.48 o                         
   9 -10   1          5.56          6.49         2.62 o                         
  10 -10   1        100.23         98.54         4.42 o                         
 -11  -9   1        189.25        187.35         6.62 o                         
 -10  -9   1         54.74         57.67         3.92 o                         
  -9  -9   1        147.99        159.48         6.55 o                         
  -8  -9   1        370.62        381.67        11.13 o                         
  -7  -9   1        199.55        216.40         7.87 o                         
  -6  -9   1       1927.92       1949.90        24.74 o                         
  -5  -9   1        522.81        512.04         7.86 o                         
  -4  -9   1        583.04        583.84         7.70 o                         
  -3  -9   1         67.14         82.75         3.25 o                         
  -2  -9   1        881.98        957.54        11.00 o                         
  -1  -9   1        123.65        151.04         3.70 o                         
   0  -9   1        207.26        214.40         4.36 o                         
   1  -9   1        218.15        233.35         4.52 o                         
   2  -9   1         30.36         18.37         2.16 o                         
   3  -9   1        122.35        121.01         3.96 o                         
   4  -9   1        730.05        729.22        11.84 o                         
   5  -9   1       4677.98       4710.15        57.24 o                         
   6  -9   1        134.56        134.85         5.25 o                         
   7  -9   1          0.36         -0.84         2.63 o                         
   8  -9   1        102.46        102.50         8.12 o                         
   9  -9   1        148.86        138.31         5.93 o                         
  10  -9   1         80.97         79.94         4.42 o                         
 -11  -8   1         65.56         61.15         4.54 o                         
 -10  -8   1        174.72        205.29        22.83 o                         
  -9  -8   1          9.39         12.67         2.90 o                         
  -8  -8   1        120.62        127.23         5.73 o                         
  -7  -8   1        188.67        193.11         6.98 o                         
  -6  -8   1        136.09        131.82         4.44 o                         
  -5  -8   1        383.91        365.95         8.98 o                         
  -4  -8   1         78.58         68.94         2.87 o                         
  -3  -8   1        328.02        338.42         7.34 o                         
  -2  -8   1        176.73        193.07         5.07 o                         
  -1  -8   1       7404.42       7640.96       206.72 o                         
   0  -8   1        657.75        696.61         8.65 o                         
   1  -8   1        834.12        837.57        11.10 o                         
   2  -8   1        343.54        353.66         6.69 o                         
   3  -8   1        381.87        396.88         6.88 o                         
   4  -8   1        162.38        148.56         4.05 o                         
   5  -8   1        144.36        149.08         4.84 o                         
   6  -8   1       1032.23       1029.73        17.48 o                         
   7  -8   1         35.52         34.96         3.26 o                         
   8  -8   1         34.04         31.10         3.50 o                         
   9  -8   1         93.13         89.52         7.90 o                         
  10  -8   1        315.71        328.17        10.91 o                         
  11  -8   1         55.57         73.21         7.75 o                         
 -11  -7   1        440.37        439.90        12.47 o                         
 -10  -7   1          5.01          2.74         3.31 o                         
  -9  -7   1         42.09         39.69         5.38 o                         
  -8  -7   1         65.87         63.19         7.55 o                         
  -7  -7   1        185.45        195.87         8.43 o                         
  -6  -7   1        231.47        222.61         6.07 o                         
  -5  -7   1         51.56         55.22         2.96 o                         
  -4  -7   1       1571.25       1545.97        17.55 o                         
  -3  -7   1        194.28        195.15         6.87 o                         
  -2  -7   1          0.81         -0.07         2.24 o                         
  -1  -7   1        799.25        907.37        16.30 o                         
   0  -7   1        215.80        254.10         6.10 o                         
   1  -7   1         56.95         61.86         4.12 o                         
   2  -7   1         27.94         30.39         3.54 o                         
   3  -7   1        119.23        114.11         4.27 o                         
   4  -7   1         21.47         25.44         2.70 o                         
   5  -7   1         47.52         54.31         3.79 o                         
   6  -7   1         24.74         25.83         3.86 o                         
   7  -7   1         31.61         28.47         2.99 o                         
   8  -7   1         85.15         88.80         8.75 o                         
   9  -7   1        226.81        229.98         9.69 o                         
  10  -7   1        175.38        172.71         8.46 o                         
  11  -7   1        198.85        178.76         7.23 o                         
 -12  -6   1         12.17          9.54         2.44 o                         
 -11  -6   1        125.51        121.22         6.98 o                         
 -10  -6   1         36.01         27.41         3.92 o                         
  -9  -6   1         48.37         42.98         8.18 o                         
  -8  -6   1         63.69         55.22         5.12 o                         
  -7  -6   1         42.88         39.40         4.25 o                         
  -6  -6   1        103.85        101.79         4.11 o                         
  -5  -6   1        218.90        227.77         5.78 o                         
  -4  -6   1        289.41        271.66         5.43 o                         
  -3  -6   1        212.42        210.35         6.75 o                         
  -2  -6   1        211.64        221.81         6.75 o                         
   0  -6   1        415.83        445.12         9.39 o                         
   1  -6   1         94.13         89.60         4.56 o                         
   2  -6   1        728.12        765.86        24.34 o                         
   3  -6   1        298.27        295.59         9.22 o                         
   4  -6   1        621.41        668.62         9.15 o                         
   5  -6   1        118.78        130.41         4.69 o                         
   6  -6   1         22.56         33.87         3.12 o                         
   7  -6   1         47.79         46.10         4.43 o                         
   8  -6   1        363.98        378.01        11.53 o                         
   9  -6   1        242.12        246.60        10.30 o                         
  10  -6   1         71.82         75.41         6.37 o                         
  11  -6   1         70.49         64.58         4.94 o                         
 -12  -5   1         32.89         35.31         6.03 o                         
 -11  -5   1        391.59        402.36        15.93 o                         
 -10  -5   1         64.14         51.66         9.04 o                         
  -9  -5   1        339.05        334.33        12.39 o                         
  -8  -5   1         76.96         79.53         5.72 o                         
  -7  -5   1          4.56          2.24         2.03 o                         
  -6  -5   1        467.02        502.08         9.51 o                         
  -5  -5   1        152.01        125.02         7.62 o                         
  -4  -5   1        150.42        151.36        12.92 o                         
  -3  -5   1       1971.36       1861.84        29.14 o                         
  -2  -5   1         83.95         92.16         4.85 o                         
  -1  -5   1        437.13        434.72        10.87 o                         
   0  -5   1       2686.13       2505.19        55.12 o                         
   1  -5   1        395.26        465.70        11.44 o                         
   2  -5   1       1207.09       1075.83        39.56 o                         
   3  -5   1       1258.11       1281.99        31.74 o                         
   4  -5   1         52.19         45.08         3.76 o                         
   5  -5   1       1869.70       2066.17        56.44 o                         
   6  -5   1          5.38         11.96         5.72 o                         
   7  -5   1         34.96         39.30         4.01 o                         
   8  -5   1        114.55        122.33         6.74 o                         
   9  -5   1        192.15        185.68         9.08 o                         
  10  -5   1        128.18        106.52        10.77 o                         
  11  -5   1        217.58        237.80         9.08 o                         
  12  -5   1         25.41         25.42         3.05 o                         
 -12  -4   1        300.96        317.71        10.14 o                         
 -11  -4   1         26.50         33.94         6.98 o                         
 -10  -4   1         99.20        117.52         7.59 o                         
  -9  -4   1         93.51         98.12         4.71 o                         
  -8  -4   1          9.43         10.58         2.45 o                         
  -7  -4   1        348.01        329.47         8.07 o                         
  -6  -4   1       2182.11       2332.87        28.67 o                         
  -5  -4   1         67.06         71.16         3.85 o                         
  -4  -4   1        268.39        314.39        16.37 o                         
  -3  -4   1        751.68        765.39        21.26 o                         
  -2  -4   1       1046.87        984.02        17.53 o                         
  -1  -4   1        761.66        734.64        14.09 o                         
   0  -4   1        111.02        113.93         5.34 o                         
   1  -4   1        854.76        869.41        15.82 o                         
   2  -4   1       3082.17       3200.37        92.16 o                         
   3  -4   1        125.95        142.91         7.85 o                         
   5  -4   1        195.62        229.21         7.16 o                         
   6  -4   1         89.19         91.16         5.03 o                         
   7  -4   1        139.55        146.98         6.31 o                         
   8  -4   1        237.92        214.95         7.43 o                         
  10  -4   1        215.06        218.40         9.69 o                         
  11  -4   1         28.79         27.06         5.17 o                         
  12  -4   1          8.95          6.03         5.17 o                         
 -12  -3   1        146.98        139.04        15.07 o                         
 -11  -3   1        198.84        215.48         9.91 o                         
 -10  -3   1         27.28         29.21         3.74 o                         
  -9  -3   1         35.14         30.10         3.32 o                         
  -8  -3   1         61.84         72.61         5.43 o                         
  -7  -3   1        172.44        190.14         4.57 o                         
  -6  -3   1       6576.04       6681.26        90.94 o                         
  -5  -3   1        409.99        407.66        14.65 o                         
  -4  -3   1       1802.38       1845.25        77.65 o                         
  -3  -3   1        395.06        368.66        15.02 o                         
  -2  -3   1        701.38        664.54        11.66 o                         
  -1  -3   1       1132.83       1070.70        15.62 o                         
   0  -3   1       1247.28       1253.08        19.91 o                         
   1  -3   1       1037.33        990.39        19.68 o                         
   2  -3   1        328.74        324.07        12.90 o                         
   3  -3   1        119.95        126.80         4.73 o                         
   4  -3   1       2478.34       2615.44        49.35 o                         
   5  -3   1       3745.04       4287.09        89.83 o                         
   6  -3   1        104.94        103.24         4.60 o                         
   7  -3   1          4.66          2.94         1.71 o                         
   8  -3   1         40.49         45.75         4.10 o                         
   9  -3   1        683.01        643.84        12.68 o                         
  10  -3   1        356.74        354.63         8.57 o                         
  11  -3   1        135.36        128.65         7.81 o                         
  12  -3   1         25.79         22.39         5.17 o                         
 -12  -2   1        372.39        371.23        14.64 o                         
 -11  -2   1         51.52         53.50         3.64 o                         
 -10  -2   1          7.00          6.97         2.34 o                         
  -9  -2   1         39.85         38.94         3.34 o                         
  -8  -2   1        129.71        140.85         4.51 o                         
  -7  -2   1        565.19        560.66         8.42 o                         
  -6  -2   1       1941.24       1983.47        24.46 o                         
  -5  -2   1       2449.61       2408.89        51.62 o                         
  -4  -2   1         22.05         27.95         2.62 o                         
  -3  -2   1        916.81        899.17        18.52 o                         
  -2  -2   1         66.36         62.51         3.83 o                         
   0  -2   1         90.22         93.07         2.84 o                         
   1  -2   1       1996.42       1917.15        54.26 o                         
   2  -2   1       5831.68       5988.24       182.60 o                         
   3  -2   1        737.51        752.26        18.65 o                         
   4  -2   1          0.59          4.39         2.14 o                         
   5  -2   1        466.36        508.88        15.12 o                         
   6  -2   1         28.14         36.30         2.68 o                         
   7  -2   1         54.53         53.43         3.06 o                         
   8  -2   1        174.71        162.82         6.28 o                         
   9  -2   1          6.19          3.88         3.40 o                         
  10  -2   1        694.00        714.35        16.04 o                         
  11  -2   1        143.32        157.30         8.08 o                         
  12  -2   1         62.68         60.29         7.75 o                         
 -12  -1   1        699.64        736.35        24.12 o                         
 -11  -1   1         44.96         55.81         3.84 o                         
 -10  -1   1        214.55        209.91         7.68 o                         
  -9  -1   1          7.33          7.42         1.94 o                         
  -8  -1   1         19.18         26.88         2.44 o                         
  -7  -1   1         10.11         10.40         1.46 o                         
  -6  -1   1        604.45        578.52         8.26 o                         
  -5  -1   1        606.02        558.56        11.72 o                         
  -4  -1   1       1005.80       1018.28        23.37 o                         
  -3  -1   1        140.20        108.00         3.47 o                         
  -2  -1   1        632.72        603.81         8.20 o                         
  -1  -1   1        159.45        165.98         3.38 o                         
   2  -1   1        628.45        576.50         7.73 o                         
   3  -1   1       2100.14       1909.84        28.29 o                         
   4  -1   1        465.51        460.29         9.68 o                         
   5  -1   1        284.01        324.96        10.42 o                         
   6  -1   1        242.45        247.97         6.29 o                         
   7  -1   1         11.72          5.19         1.89 o                         
   8  -1   1        113.12         99.43         4.10 o                         
   9  -1   1        872.35        889.91        13.74 o                         
  10  -1   1       1602.91       1634.55        25.70 o                         
  11  -1   1        150.22        162.61         7.13 o                         
  12  -1   1        121.07        116.28         8.61 o                         
 -12   0   1       2161.50       2271.34        45.67 o                         
 -11   0   1        136.34        147.13         5.22 o                         
 -10   0   1         75.25         66.50         4.51 o                         
  -9   0   1         44.05         49.82         2.99 o                         
  -8   0   1         14.54         14.29         2.53 o                         
  -7   0   1        238.12        242.52         5.19 o                         
  -6   0   1         82.43         72.70         3.01 o                         
  -5   0   1         47.45         66.42         4.06 o                         
  -4   0   1        679.73        630.61        11.60 o                         
  -3   0   1        810.54        782.07        13.51 o                         
  -1   0   1          0.68          7.98         1.32 o                         
   1   0   1         96.25         87.22         1.79 o                         
   2   0   1        165.24        155.30         5.88 o                         
   3   0   1        164.79        162.95         3.44 o                         
   4   0   1       3322.21       3258.94        96.47 o                         
   5   0   1         27.55         33.02         2.34 o                         
   6   0   1        130.23        126.47         5.96 o                         
   7   0   1          9.27          3.15         1.77 o                         
   8   0   1         41.88         42.89         3.08 o                         
   9   0   1          3.35          1.07         2.28 o                         
  10   0   1      11452.89      11639.70       304.91 o                         
  11   0   1        126.59        134.35         7.23 o                         
  12   0   1          2.73          3.88         2.44 o                         
 -12   1   1        706.40        780.65        18.85 o                         
 -11   1   1         44.63         42.46         4.54 o                         
 -10   1   1        215.79        211.17         8.54 o                         
  -9   1   1          6.59          6.66         1.88 o                         
  -8   1   1         19.50         24.87         2.47 o                         
  -7   1   1          9.85          8.54         1.71 o                         
  -6   1   1        615.68        599.16         8.25 o                         
  -5   1   1        605.28        563.91        11.89 o                         
  -4   1   1       1011.48       1047.38        23.99 o                         
  -3   1   1        139.47        109.23         4.83 o                         
  -2   1   1        632.52        591.67         7.82 o                         
  -1   1   1        162.04        156.44         5.12 o                         
   0   1   1      23706.14      21458.11       708.79 o                         
   1   1   1       4962.53       4785.05       141.26 o                         
   2   1   1        624.61        574.42         8.84 o                         
   3   1   1       2099.41       1925.16        25.66 o                         
   4   1   1        462.85        461.19         9.81 o                         
   5   1   1        286.02        314.66        10.30 o                         
   6   1   1        242.70        248.46        11.07 o                         
   7   1   1         11.47          6.83         1.60 o                         
   8   1   1        114.88        102.92         4.12 o                         
   9   1   1        871.10        884.57        13.76 o                         
  10   1   1       1612.81       1666.85        25.82 o                         
  11   1   1        152.13        142.83        12.42 o                         
  12   1   1        123.15        123.41         6.00 o                         
 -12   2   1        372.13        366.45         8.75 o                         
 -11   2   1         52.24         48.05         4.15 o                         
 -10   2   1          6.93          7.99         2.31 o                         
  -9   2   1         41.92         42.22         2.97 o                         
  -8   2   1        129.25        133.22         4.44 o                         
  -7   2   1        563.46        560.48         8.44 o                         
  -6   2   1       1927.16       2006.76        30.20 o                         
  -5   2   1       2439.62       2409.91        51.62 o                         
  -4   2   1         22.17         25.43         2.49 o                         
  -3   2   1        918.55        896.35        14.05 o                         
  -2   2   1         66.19         63.52         4.24 o                         
  -1   2   1       9908.93       8762.33       251.51 o                         
   0   2   1         89.25         87.54         2.72 o                         
   1   2   1       1995.23       1936.95       124.03 o                         
   2   2   1       5832.49       5691.94       211.89 o                         
   3   2   1        742.86        764.56        12.25 o                         
   4   2   1          0.47          5.15         1.85 o                         
   5   2   1        464.89        487.80        14.98 o                         
   6   2   1         28.14         37.09         2.36 o                         
   7   2   1         56.07         47.83         2.74 o                         
   8   2   1        173.11        156.71         5.47 o                         
   9   2   1          6.60          7.90         2.30 o                         
  10   2   1        692.33        722.30        15.79 o                         
  11   2   1        143.70        157.36         7.85 o                         
  12   2   1         62.42         53.46         3.64 o                         
 -12   3   1        145.44        150.69         4.80 o                         
 -11   3   1        197.96        207.18         6.42 o                         
 -10   3   1         28.09         29.73         3.03 o                         
  -9   3   1         36.03         30.76         3.04 o                         
  -8   3   1         61.88         69.45         5.44 o                         
  -7   3   1        173.66        194.02         5.02 o                         
  -6   3   1       6594.42       6746.08        91.05 o                         
  -5   3   1        407.58        397.44        28.42 o                         
  -4   3   1       1811.25       1911.78        36.80 o                         
  -3   3   1        393.96        364.98         6.91 o                         
  -2   3   1        699.01        657.30        14.42 o                         
  -1   3   1       1137.36       1072.37        15.92 o                         
   0   3   1       1245.62       1254.57        20.33 o                         
   1   3   1       1037.77        956.99        13.39 o                         
   2   3   1        322.25        309.51         6.18 o                         
   3   3   1        120.04        125.54         3.95 o                         
   4   3   1       2473.88       2644.62        47.85 o                         
   5   3   1       3741.98       4096.07       126.62 o                         
   6   3   1        105.55         95.72         3.68 o                         
   7   3   1          4.41          7.50         2.05 o                         
   8   3   1         41.00         40.74         4.50 o                         
   9   3   1        684.66        652.63        12.33 o                         
  10   3   1        358.11        360.44         8.64 o                         
  11   3   1        134.48        154.19         6.96 o                         
  12   3   1         25.43         32.45         4.31 o                         
 -12   4   1        298.68        308.11         7.76 o                         
 -11   4   1         27.09         25.83         3.19 o                         
 -10   4   1         99.75        108.73         4.88 o                         
  -9   4   1         93.93         97.63         7.55 o                         
  -8   4   1          9.51          9.13         2.29 o                         
  -7   4   1        345.87        342.42         7.12 o                         
  -6   4   1       2184.13       2363.06        28.62 o                         
  -5   4   1         63.69         65.82         3.43 o                         
  -4   4   1        271.42        280.70        12.21 o                         
  -3   4   1        756.70        773.66        13.94 o                         
  -2   4   1       1045.31       1002.92        16.38 o                         
  -1   4   1        762.20        728.91        21.14 o                         
   0   4   1        109.54        101.03         6.19 o                         
   1   4   1        851.60        853.41        14.32 o                         
   2   4   1       3092.42       3146.21        73.71 o                         
   3   4   1        127.63        144.30         5.82 o                         
   5   4   1        197.96        224.56         5.07 o                         
   6   4   1         89.40         89.51         3.59 o                         
   7   4   1        140.48        147.54         6.04 o                         
   8   4   1        237.55        223.32         5.99 o                         
   9   4   1         58.86         44.79        17.23 o                         
  10   4   1        212.74        223.14         6.76 o                         
  11   4   1         28.09         33.34         3.73 o                         
  12   4   1          9.07         10.80         2.28 o                         
 -12   5   1         34.30         33.01         2.45 o                         
 -11   5   1        394.09        413.85         8.81 o                         
 -10   5   1         63.84         55.81         3.75 o                         
  -9   5   1        341.85        335.41         8.72 o                         
  -8   5   1         77.04         79.33         4.08 o                         
  -7   5   1          4.62          4.11         1.60 o                         
  -6   5   1        464.32        514.73         8.47 o                         
  -5   5   1        152.80        129.42         4.94 o                         
  -4   5   1        148.97        155.40         9.17 o                         
  -3   5   1       1976.60       1880.27        25.13 o                         
  -2   5   1         85.17         90.10         4.62 o                         
  -1   5   1        434.31        435.40        11.33 o                         
   0   5   1       2686.32       2550.95        71.40 o                         
   1   5   1        393.87        452.50        10.13 o                         
   2   5   1       1210.60       1119.49        21.38 o                         
   3   5   1       1258.08       1334.53        18.91 o                         
   4   5   1         51.30         46.81         3.92 o                         
   5   5   1       1869.80       2146.22        23.28 o                         
   6   5   1          5.33          9.07         1.88 o                         
   7   5   1         33.24         39.88         3.90 o                         
   8   5   1        114.12        117.15         4.72 o                         
   9   5   1        192.47        188.86         6.95 o                         
  10   5   1        129.75        115.55         5.02 o                         
  11   5   1        220.11        233.38         6.01 o                         
  12   5   1         24.79         24.61         2.49 o                         
 -12   6   1         11.52         10.81         1.99 o                         
 -11   6   1        127.88        117.77         4.40 o                         
 -10   6   1         37.46         30.61         3.48 o                         
  -9   6   1         46.10         38.82         3.15 o                         
  -8   6   1         63.52         59.23         3.76 o                         
  -7   6   1         43.03         40.63         2.59 o                         
  -6   6   1        104.93        103.70         3.33 o                         
  -5   6   1        220.90        241.74         6.86 o                         
  -4   6   1        287.86        273.66         6.81 o                         
  -3   6   1        211.33        217.17        10.61 o                         
  -2   6   1        207.59        219.37         7.69 o                         
  -1   6   1       9785.97      10799.13       354.01 o                         
   0   6   1        419.64        452.46        11.26 o                         
   1   6   1         95.06         92.58         5.51 o                         
   2   6   1        728.51        804.63        14.69 o                         
   3   6   1        299.21        300.17         7.18 o                         
   4   6   1        619.48        662.57        11.03 o                         
   5   6   1        118.66        133.27         5.39 o                         
   6   6   1         22.74         25.63         2.16 o                         
   7   6   1         45.65         39.41         2.60 o                         
   8   6   1        363.03        392.03         8.38 o                         
   9   6   1        242.56        248.42         7.19 o                         
  10   6   1         69.15         75.21         5.07 o                         
  11   6   1         70.84         73.54         3.64 o                         
 -11   7   1        437.30        425.79         8.80 o                         
 -10   7   1          5.58          3.09         2.02 o                         
  -9   7   1         43.48         43.66         3.22 o                         
  -8   7   1         66.04         65.94         3.83 o                         
  -7   7   1        185.37        181.85         4.63 o                         
  -6   7   1        224.05        217.93         5.70 o                         
  -5   7   1         52.60         55.78         3.63 o                         
  -4   7   1       1570.41       1556.90        15.45 o                         
  -3   7   1        193.08        191.76         4.83 o                         
  -2   7   1          0.72         -0.53         4.02 o                         
  -1   7   1        800.40        898.73        15.22 o                         
   0   7   1        216.14        248.36         7.57 o                         
   1   7   1         55.98         63.98         5.11 o                         
   2   7   1         28.40         30.42         3.85 o                         
   3   7   1        116.79        109.87         3.41 o                         
   4   7   1         20.71         26.33         1.92 o                         
   5   7   1         48.74         50.35         2.27 o                         
   6   7   1         23.70         23.26         2.35 o                         
   7   7   1         31.40         30.62         2.49 o                         
   8   7   1         83.82         95.87         6.57 o                         
   9   7   1        225.87        221.30        10.02 o                         
  10   7   1        176.54        169.08         6.96 o                         
  11   7   1        200.02        176.98         4.94 o                         
 -11   8   1         65.73         75.53         3.98 o                         
 -10   8   1        174.32        191.60         6.01 o                         
  -9   8   1          9.38          7.44         1.88 o                         
  -8   8   1        119.70        125.00         4.01 o                         
  -7   8   1        192.34        200.17         5.50 o                         
  -6   8   1        134.44        133.68         4.66 o                         
  -5   8   1        389.69        366.75         6.12 o                         
  -4   8   1         78.77         69.02         2.53 o                         
  -3   8   1        332.73        328.21         5.79 o                         
  -2   8   1        178.67        180.11         8.22 o                         
  -1   8   1       7406.58       8188.69       312.66 o                         
   0   8   1        657.30        696.32        10.25 o                         
   1   8   1        835.95        841.18        13.00 o                         
   2   8   1        341.72        368.51        15.77 o                         
   3   8   1        379.72        387.35         6.91 o                         
   4   8   1        161.47        153.76         3.94 o                         
   5   8   1        147.58        153.66         6.59 o                         
   6   8   1       1036.98       1081.35        13.51 o                         
   7   8   1         35.78         43.45         2.92 o                         
   8   8   1         35.15         33.68         4.43 o                         
   9   8   1         92.20         87.86         4.37 o                         
  10   8   1        314.37        322.29         6.50 o                         
  11   8   1         56.79         51.07         3.11 o                         
 -11   9   1        190.11        181.39         5.12 o                         
 -10   9   1         54.74         61.20         3.28 o                         
  -9   9   1        149.69        156.61         5.24 o                         
  -8   9   1        371.50        394.51        11.16 o                         
  -7   9   1        197.16        199.47         5.62 o                         
  -6   9   1       1930.08       1936.62        21.37 o                         
  -5   9   1        521.29        511.18         8.95 o                         
  -4   9   1        580.58        556.95        11.19 o                         
  -3   9   1         65.25         78.27         3.64 o                         
  -2   9   1        881.26        940.00        15.42 o                         
  -1   9   1        124.68        158.05         5.84 o                         
   0   9   1        207.66        211.97         4.65 o                         
   1   9   1        219.60        230.67         4.86 o                         
   2   9   1         30.07         21.58         2.78 o                         
   3   9   1        121.86        118.16         3.87 o                         
   4   9   1        729.05        718.75        11.77 o                         
   5   9   1       4671.97       4674.58        51.81 o                         
   6   9   1        132.68        135.84         4.44 o                         
   7   9   1          0.26          1.73         2.77 o                         
   8   9   1        102.11         98.06         4.86 o                         
   9   9   1        148.03        143.04         4.80 o                         
  10   9   1         81.92         83.85         3.35 o                         
 -10  10   1        149.44        149.49         4.40 o                         
  -9  10   1          1.43          2.83         2.18 o                         
  -8  10   1        156.32        159.07         4.99 o                         
  -7  10   1       1846.50       1885.73        25.42 o                         
  -6  10   1       1151.06       1192.90        18.54 o                         
  -5  10   1        819.61        846.63        11.34 o                         
  -4  10   1        177.22        179.23         5.02 o                         
  -3  10   1          8.05         11.09         2.10 o                         
  -2  10   1         67.08         80.41         4.43 o                         
  -1  10   1        185.31        155.53         5.20 o                         
   0  10   1        187.20        189.34         5.53 o                         
   1  10   1        206.30        217.36         5.19 o                         
   2  10   1        233.74        234.86         6.95 o                         
   3  10   1         50.18         56.28         3.66 o                         
   4  10   1        926.22        905.74        16.62 o                         
   5  10   1       3382.37       3226.65        34.72 o                         
   6  10   1         76.43         64.24         6.23 o                         
   7  10   1         68.80         67.00         3.97 o                         
   8  10   1         67.29         69.64         4.64 o                         
   9  10   1          5.13          6.03         1.81 o                         
  10  10   1        101.76        108.32         4.10 o                         
 -10  11   1          6.10          8.51         1.64 o                         
  -9  11   1         24.51         28.97         2.58 o                         
  -8  11   1        117.44        121.77         5.39 o                         
  -7  11   1        228.78        227.10         6.52 o                         
  -6  11   1       3756.90       3843.69        40.51 o                         
  -5  11   1        345.56        357.93         6.58 o                         
  -4  11   1        516.26        510.36        16.07 o                         
  -3  11   1         19.08         17.42         6.06 o                         
  -2  11   1         46.31         43.93         2.85 o                         
  -1  11   1         34.52         32.31         2.98 o                         
   0  11   1         88.64         96.89         4.53 o                         
   1  11   1        227.67        242.68         6.17 o                         
   2  11   1         37.79         39.73         5.63 o                         
   3  11   1        216.92        210.53         5.57 o                         
   4  11   1       2256.06       2295.77        26.87 o                         
   5  11   1       1728.22       1736.44        21.35 o                         
   6  11   1        209.30        210.81        12.23 o                         
   7  11   1        176.11        183.36         5.23 o                         
   8  11   1         17.53         21.56         2.74 o                         
   9  11   1        225.54        225.47         5.97 o                         
  -9  12   1         26.79         26.32         2.49 o                         
  -8  12   1        119.79        114.28         4.45 o                         
  -7  12   1       1441.16       1445.80        22.28 o                         
  -6  12   1        684.64        691.62        12.57 o                         
  -5  12   1       1021.07       1042.89        16.52 o                         
  -4  12   1         23.08         21.22         2.33 o                         
  -3  12   1          5.92          6.86         3.14 o                         
  -2  12   1        234.38        231.30         6.46 o                         
  -1  12   1         58.43         57.70         3.86 o                         
   0  12   1        262.56        248.81         6.73 o                         
   1  12   1        398.62        425.72         8.96 o                         
   2  12   1         37.90         37.57         6.71 o                         
   3  12   1        709.22        682.78        15.85 o                         
   4  12   1        253.96        225.03        11.59 o                         
   5  12   1        299.68        297.83         6.66 o                         
   6  12   1         13.41         13.61         5.35 o                         
   7  12   1        262.78        250.56         7.10 o                         
   8  12   1        111.00        112.16         6.34 o                         
   9  12   1         21.29         20.22         2.73 o                         
  -8  13   1        154.26        142.27        11.56 o                         
  -7  13   1        343.65        351.37         9.11 o                         
  -6  13   1        146.80        153.47         6.12 o                         
  -5  13   1        407.37        402.75         8.90 o                         
  -4  13   1         68.83         64.21        12.53 o                         
  -3  13   1         15.90         17.52         3.93 o                         
  -2  13   1        111.30        101.94         6.69 o                         
  -1  13   1         80.33         75.57         5.07 o                         
   0  13   1        303.31        236.21         6.89 o                         
   1  13   1        219.72        220.51         6.51 o                         
   2  13   1        221.32        195.04        15.28 o                         
   3  13   1        123.85        121.33         8.75 o                         
   4  13   1        145.53        150.05         8.53 o                         
   5  13   1        227.79        226.29         5.90 o                         
   6  13   1         17.37         15.60         2.45 o                         
   7  13   1          3.53          5.27         2.02 o                         
   8  13   1         95.40        106.26         4.74 o                         
  -7  14   1        215.17        228.15         6.43 o                         
  -6  14   1         79.36         81.48         5.07 o                         
  -5  14   1        273.89        264.46         7.93 o                         
  -4  14   1          4.41          2.75         7.41 o                         
  -3  14   1        105.87         82.15         8.59 o                         
  -2  14   1        102.86         96.67         7.25 o                         
  -1  14   1        286.79        270.67         7.41 o                         
   0  14   1        446.05        395.99         9.03 o                         
   1  14   1        321.52        328.40         7.27 o                         
   2  14   1          6.32          2.42         1.95 o                         
   3  14   1        127.40        131.85        41.03 o                         
   4  14   1         80.89         68.66        17.91 o                         
   5  14   1          7.03          7.21         1.96 o                         
   6  14   1         20.64         22.34         2.53 o                         
   7  14   1          1.21          1.44         1.99 o                         
  -6  15   1        104.60        113.12         5.42 o                         
  -5  15   1         62.13         58.81         3.65 o                         
  -4  15   1          0.78         -1.72         3.05 o                         
  -3  15   1        236.43        219.94         8.86 o                         
  -2  15   1         73.31         71.25         4.35 o                         
  -1  15   1        165.39        167.16         6.59 o                         
   0  15   1        700.66        604.10        12.06 o                         
   1  15   1        273.26        242.42         7.21 o                         
   2  15   1         91.47         99.66         4.62 o                         
   3  15   1         97.42        102.37         6.62 o                         
   4  15   1        112.31        112.23         7.98 o                         
   5  15   1        215.42        223.37         6.58 o                         
   6  15   1         32.25         34.90         3.56 o                         
  -5  16   1         92.24         95.27         5.48 o                         
  -4  16   1          7.77         13.36         3.05 o                         
  -3  16   1         57.52         66.86         4.13 o                         
  -2  16   1          2.30          0.87         2.19 o                         
  -1  16   1        105.93        115.49         4.83 o                         
   0  16   1         73.95         70.20         4.72 o                         
   1  16   1         21.84         27.09         2.97 o                         
   2  16   1         34.21         31.53         3.29 o                         
   3  16   1          1.88          1.91         2.19 o                         
   4  16   1        945.64       1026.26        18.36 o                         
   5  16   1         52.43         60.09         4.74 o                         
  -3  17   1         84.64         88.16         5.48 o                         
  -2  17   1          1.91          4.77         2.28 o                         
  -1  17   1         30.07         35.87         2.98 o                         
   0  17   1         22.11         20.18         2.45 o                         
   1  17   1         57.33         63.14         4.72 o                         
   2  17   1          5.05          2.15         2.44 o                         
   3  17   1         66.60         78.30        20.24 o                         
  -3 -17   2         38.71         37.35         8.18 o                         
  -2 -17   2         61.41         73.18         7.52 o                         
  -1 -17   2          3.17          3.81         2.09 o                         
   0 -17   2         66.32         71.29         8.57 o                         
   1 -17   2         66.39         72.33         6.84 o                         
   2 -17   2         74.54         66.73         9.04 o                         
   3 -17   2        143.36        149.37         5.19 o                         
  -5 -16   2         19.33         13.78         3.45 o                         
  -4 -16   2         38.04         37.08         3.48 o                         
  -3 -16   2        104.04        100.10         4.40 o                         
  -2 -16   2          3.26          2.68         2.13 o                         
  -1 -16   2         71.52         80.66         6.46 o                         
   0 -16   2         42.76         49.13         6.59 o                         
   1 -16   2         32.16         26.19         3.63 o                         
   2 -16   2          3.57          2.05         2.28 o                         
   3 -16   2        149.79        148.84         5.93 o                         
   4 -16   2          8.91          9.85         2.49 o                         
   5 -16   2        207.89        225.72         6.12 o                         
  -6 -15   2        103.96        119.40        11.20 o                         
  -5 -15   2        102.56        113.99         6.62 o                         
  -4 -15   2        194.99        184.07        14.35 o                         
  -3 -15   2        382.83        378.91        13.92 o                         
  -2 -15   2        520.24        493.67        10.95 o                         
  -1 -15   2         70.39         84.51         5.06 o                         
   0 -15   2        216.71        201.19         6.00 o                         
   1 -15   2        325.63        299.58         8.70 o                         
   2 -15   2         82.45         77.40         9.51 o                         
   3 -15   2        110.24        112.64         5.93 o                         
   4 -15   2         61.75         73.29         4.79 o                         
   5 -15   2        250.77        253.87         6.54 o                         
   6 -15   2          7.76          8.04         2.49 o                         
  -7 -14   2         57.08         49.86         3.92 o                         
  -6 -14   2         95.24        104.22         8.61 o                         
  -5 -14   2        126.48        129.66         5.14 o                         
  -4 -14   2         66.51         77.99         4.22 o                         
  -3 -14   2        126.31        134.83         5.75 o                         
  -2 -14   2       1255.38       1174.50        20.09 o                         
  -1 -14   2         12.93         13.24         2.52 o                         
   0 -14   2         33.24         30.30         4.18 o                         
   1 -14   2        187.91        193.18         6.77 o                         
   2 -14   2         49.07         40.74         4.08 o                         
   3 -14   2         76.03         61.91         6.56 o                         
   4 -14   2         87.56         89.63         5.21 o                         
   5 -14   2        129.46        144.88         7.05 o                         
   6 -14   2         61.33         74.70         3.97 o                         
   7 -14   2        102.69        108.39         4.29 o                         
  -8 -13   2         20.25         25.43         3.13 o                         
  -7 -13   2         69.28         64.43         7.35 o                         
  -6 -13   2         17.63         20.43         3.12 o                         
  -5 -13   2        195.01        193.12         5.61 o                         
  -4 -13   2        392.47        393.96         8.46 o                         
  -3 -13   2         87.60         76.54         4.18 o                         
  -2 -13   2          1.32          0.53         3.65 o                         
  -1 -13   2        548.81        490.04         9.11 o                         
   0 -13   2        174.45        184.01         5.48 o                         
   1 -13   2        117.94        107.01         8.55 o                         
   2 -13   2       1024.08       1004.62        15.49 o                         
   3 -13   2        126.57        126.01         5.44 o                         
   4 -13   2         95.79         85.48         9.02 o                         
   5 -13   2        201.20        187.79         5.61 o                         
   6 -13   2        111.65        107.80         9.70 o                         
   7 -13   2         20.54         16.84         2.24 o                         
   8 -13   2         44.04         51.68         6.03 o                         
  -9 -12   2         24.64         22.66         3.11 o                         
  -8 -12   2        137.70        136.84         7.34 o                         
  -7 -12   2        206.19        205.79         6.32 o                         
  -6 -12   2        742.49        752.18        12.36 o                         
  -5 -12   2        577.48        568.86        10.63 o                         
  -4 -12   2         63.49         53.51         3.99 o                         
  -3 -12   2          2.70          4.39         1.93 o                         
  -2 -12   2         31.05         30.11         3.08 o                         
  -1 -12   2         76.81         69.60         5.72 o                         
   0 -12   2         15.18         20.82         2.54 o                         
   1 -12   2        329.65        326.12         7.15 o                         
   2 -12   2        286.65        284.75         7.36 o                         
   3 -12   2       1927.82       1960.13        23.56 o                         
   4 -12   2          3.04         10.48         4.32 o                         
   5 -12   2        383.61        401.29         8.36 o                         
   6 -12   2        111.59        103.80         4.28 o                         
   7 -12   2          5.53          4.10         2.02 o                         
   8 -12   2          1.95          7.08         2.69 o                         
   9 -12   2         96.95         89.75         7.32 o                         
 -10 -11   2         50.21         51.47         3.92 o                         
  -9 -11   2        138.82        140.69         5.42 o                         
  -8 -11   2         57.46         55.50         4.42 o                         
  -7 -11   2       3222.35       3285.68        55.32 o                         
  -6 -11   2        362.71        351.22         7.66 o                         
  -5 -11   2         66.38         66.16         3.23 o                         
  -4 -11   2        562.08        535.33         8.78 o                         
  -3 -11   2        233.57        227.37         5.25 o                         
  -2 -11   2        119.49        111.54         3.67 o                         
  -1 -11   2        213.29        208.74         5.03 o                         
   0 -11   2         43.65         55.76         3.31 o                         
   1 -11   2         83.83         97.64         4.54 o                         
   2 -11   2         46.52         50.92         3.27 o                         
   3 -11   2        272.15        282.12         6.10 o                         
   4 -11   2       9094.77       8925.99       273.90 o                         
   5 -11   2        943.34        886.99        45.65 o                         
   6 -11   2        332.06        329.11         6.83 o                         
   7 -11   2          4.39          6.45         1.72 o                         
   8 -11   2         19.06         20.33         2.98 o                         
   9 -11   2         14.92         19.63         2.49 o                         
 -10 -10   2         41.92         51.30         3.48 o                         
  -9 -10   2         68.25         67.16         4.68 o                         
  -8 -10   2        447.67        460.80        11.76 o                         
  -7 -10   2        324.85        332.57        13.22 o                         
  -6 -10   2       1225.57       1228.40        16.12 o                         
  -5 -10   2         88.40         92.87         4.26 o                         
  -4 -10   2        105.66        115.89         3.96 o                         
  -3 -10   2         42.50         47.34         3.74 o                         
  -2 -10   2         82.81         91.03         5.14 o                         
  -1 -10   2        313.22        300.95         5.74 o                         
   0 -10   2        184.34        238.53         5.04 o                         
   1 -10   2        402.17        403.61         6.16 o                         
   2 -10   2         23.03         25.65         3.49 o                         
   3 -10   2       1667.93       1620.77        27.38 o                         
   4 -10   2        871.41        860.77        13.15 o                         
   5 -10   2       4064.83       4093.02        47.74 o                         
   6 -10   2        384.36        384.25        16.25 o                         
   7 -10   2         20.91         20.49         2.85 o                         
   8 -10   2        137.39        126.29         5.24 o                         
   9 -10   2         89.48         87.68         5.03 o                         
  10 -10   2         31.12         36.39         3.92 o                         
 -11  -9   2         73.41         75.71         4.54 o                         
 -10  -9   2         85.10         96.14         7.64 o                         
  -9  -9   2         43.75         40.00         6.79 o                         
  -8  -9   2        197.30        195.54        13.78 o                         
  -7  -9   2       2347.59       2178.44        70.22 o                         
  -6  -9   2       1170.30       1134.05        15.03 o                         
  -5  -9   2        127.55        124.16         4.67 o                         
  -4  -9   2        155.56        158.73         4.64 o                         
  -3  -9   2         69.52         75.49         3.21 o                         
  -2  -9   2        617.65        638.54         9.56 o                         
  -1  -9   2        282.36        325.34         6.53 o                         
   0  -9   2        174.38        186.18         4.04 o                         
   1  -9   2        101.09        103.21         4.72 o                         
   2  -9   2        522.29        510.20         8.46 o                         
   3  -9   2        361.78        354.02         6.80 o                         
   4  -9   2        412.02        411.76         8.84 o                         
   5  -9   2         95.06         99.26         4.04 o                         
   6  -9   2        258.13        266.03         6.81 o                         
   7  -9   2         38.84         30.26         3.08 o                         
   8  -9   2        502.12        494.53        11.91 o                         
   9  -9   2        146.97        136.75         6.23 o                         
  10  -9   2         10.01         14.27         2.49 o                         
 -11  -8   2        105.60        124.25         6.37 o                         
 -10  -8   2        168.59        178.46         8.11 o                         
  -9  -8   2         25.44         29.72         3.50 o                         
  -8  -8   2        360.13        361.49         9.93 o                         
  -7  -8   2        856.55        856.93        14.99 o                         
  -6  -8   2        130.26        130.41         8.41 o                         
  -5  -8   2        300.71        278.01         6.31 o                         
  -4  -8   2         68.43         81.17         3.05 o                         
  -3  -8   2         17.34         17.08         2.35 o                         
  -2  -8   2        250.97        265.28         4.61 o                         
  -1  -8   2       1379.87       1530.24        17.38 o                         
   0  -8   2         67.45         72.68         2.71 o                         
   1  -8   2        806.41        860.15        11.70 o                         
   2  -8   2         84.50         82.65         3.33 o                         
   3  -8   2       1026.43       1034.23        15.41 o                         
   4  -8   2         27.86         30.43         2.52 o                         
   5  -8   2        716.81        703.45        13.92 o                         
   6  -8   2         89.55        101.99         4.68 o                         
   7  -8   2         93.20         84.56         4.41 o                         
   8  -8   2         47.48         42.18         4.66 o                         
   9  -8   2        607.26        567.71        16.00 o                         
  10  -8   2        150.30        130.79         7.23 o                         
  11  -8   2         61.18         64.71         4.54 o                         
 -11  -7   2        119.47        135.25         6.98 o                         
 -10  -7   2         58.14         62.15        10.34 o                         
  -9  -7   2          6.56          5.70         2.28 o                         
  -8  -7   2          5.66          8.39         2.53 o                         
  -7  -7   2         56.45         53.71         3.76 o                         
  -6  -7   2        162.00        158.38         4.97 o                         
  -5  -7   2         81.95         83.10         3.21 o                         
  -4  -7   2        797.05        746.97        16.81 o                         
  -3  -7   2        201.35        211.23         4.96 o                         
  -2  -7   2         13.37         15.97         3.04 o                         
   0  -7   2         96.15         87.52         4.07 o                         
   1  -7   2         11.34         13.26         2.81 o                         
   2  -7   2        294.93        270.74        11.77 o                         
   3  -7   2        789.15        762.16        21.13 o                         
   4  -7   2        237.41        257.92         5.18 o                         
   5  -7   2         66.89         75.70         3.98 o                         
   6  -7   2         60.36         71.11         4.69 o                         
   7  -7   2         99.78         71.96         7.34 o                         
   8  -7   2         43.10         38.72         3.54 o                         
   9  -7   2        686.21        620.93        19.38 o                         
  10  -7   2         33.18         26.07         4.43 o                         
  11  -7   2         17.88         16.66         3.31 o                         
 -12  -6   2        171.69        162.97         6.37 o                         
 -11  -6   2         54.49         55.86         5.17 o                         
 -10  -6   2        148.28        148.45         8.46 o                         
  -9  -6   2         43.96         58.17         6.00 o                         
  -8  -6   2         95.34         90.73         8.66 o                         
  -7  -6   2          8.92         15.29         2.23 o                         
  -6  -6   2        182.96        177.64         4.67 o                         
  -5  -6   2        337.24        315.86         5.52 o                         
  -4  -6   2        325.33        315.00         5.65 o                         
  -3  -6   2        255.71        263.21         8.41 o                         
  -2  -6   2        481.99        457.43        11.19 o                         
  -1  -6   2       3418.76       3665.39        63.98 o                         
   0  -6   2        177.65        177.87         5.97 o                         
   1  -6   2        877.31        827.76        20.87 o                         
   2  -6   2       1982.74       2062.92        44.47 o                         
   3  -6   2         73.07         77.45         7.32 o                         
   4  -6   2        124.71        130.89         4.99 o                         
   5  -6   2         53.50         55.20         3.70 o                         
   6  -6   2        360.86        391.07        10.80 o                         
   7  -6   2        150.09        143.99         5.54 o                         
   8  -6   2        155.16        155.01         7.73 o                         
   9  -6   2        458.48        410.36        13.36 o                         
  10  -6   2         35.83         27.45         7.75 o                         
  11  -6   2        148.26        155.44         6.98 o                         
 -12  -5   2         90.64        105.62        12.06 o                         
 -11  -5   2        221.70        232.15         9.43 o                         
 -10  -5   2        105.54         83.46         6.89 o                         
  -9  -5   2         44.01         39.42         6.46 o                         
  -8  -5   2          1.01         -0.11         2.24 o                         
  -7  -5   2       1034.76       1145.53        18.27 o                         
  -6  -5   2        230.43        234.01         6.01 o                         
  -5  -5   2        359.71        363.00        11.23 o                         
  -4  -5   2       1768.34       1722.56        30.66 o                         
  -3  -5   2        448.58        455.40        11.54 o                         
  -2  -5   2        656.22        645.84        13.00 o                         
  -1  -5   2       2297.00       2361.73        32.09 o                         
   0  -5   2         23.34         25.59         3.92 o                         
   1  -5   2       1341.47       1258.16        32.48 o                         
   2  -5   2       1506.30       1478.56        28.12 o                         
   3  -5   2        811.04        796.06        16.91 o                         
   4  -5   2        492.85        587.65        12.72 o                         
   5  -5   2        219.01        209.36         5.22 o                         
   6  -5   2         77.10         86.41         5.28 o                         
   7  -5   2       1248.22       1282.88        25.07 o                         
   8  -5   2         22.70         29.82         4.01 o                         
   9  -5   2        130.55        122.81         7.85 o                         
  10  -5   2        266.33        253.48        10.30 o                         
  11  -5   2        120.98        119.23         8.18 o                         
 -12  -4   2         43.82         50.59         4.54 o                         
 -11  -4   2         58.56         49.19         8.18 o                         
 -10  -4   2         95.56         77.42         9.91 o                         
  -9  -4   2         49.92         42.64         2.96 o                         
  -8  -4   2          1.49         -1.55         1.55 o                         
  -7  -4   2       1167.45       1191.89        16.04 o                         
  -6  -4   2       2236.62       2337.82        26.39 o                         
  -5  -4   2        549.69        574.09        13.08 o                         
  -4  -4   2         41.19         40.33         3.88 o                         
  -3  -4   2         53.82         48.26         4.62 o                         
  -2  -4   2        591.23        611.81        12.79 o                         
  -1  -4   2        736.18        702.50        14.32 o                         
   0  -4   2         64.44         66.35         5.29 o                         
   1  -4   2        422.13        379.06        11.79 o                         
   2  -4   2       1280.38       1254.37        30.43 o                         
   3  -4   2        440.03        463.86        15.45 o                         
   4  -4   2        529.87        541.69        24.12 o                         
   5  -4   2        119.48        125.07         5.89 o                         
   6  -4   2        111.86        114.73         4.95 o                         
   7  -4   2        172.54        171.64         6.92 o                         
   8  -4   2         31.24         31.10         4.09 o                         
   9  -4   2         43.74         45.55         7.32 o                         
  10  -4   2        190.77        189.51         8.69 o                         
  11  -4   2        122.52        125.54         6.83 o                         
  12  -4   2          4.88          6.89         3.45 o                         
 -12  -3   2        162.04        164.51         9.47 o                         
 -11  -3   2         33.69         20.56         4.54 o                         
 -10  -3   2         70.38         65.53         4.21 o                         
  -9  -3   2          4.74          1.72         1.93 o                         
  -8  -3   2         36.87         36.15         2.53 o                         
  -7  -3   2       1242.36       1337.80        15.64 o                         
  -6  -3   2         62.83         67.24         3.42 o                         
  -5  -3   2        184.66        201.31        10.96 o                         
  -4  -3   2        279.73        283.44        23.69 o                         
  -3  -3   2        569.12        523.16        12.80 o                         
  -2  -3   2        827.92        816.28        14.52 o                         
  -1  -3   2        740.47        730.66        15.24 o                         
   0  -3   2        831.02        821.36        16.74 o                         
   1  -3   2        431.23        408.61        10.27 o                         
   2  -3   2       2469.14       2403.12        40.26 o                         
   3  -3   2        425.71        402.62        13.08 o                         
   5  -3   2        226.57        220.92         8.92 o                         
   6  -3   2         19.16         19.34         2.37 o                         
   7  -3   2        516.36        533.90        22.32 o                         
   8  -3   2        113.60        110.93         5.02 o                         
  10  -3   2        292.15        303.24         9.94 o                         
  11  -3   2        135.26        132.65        11.20 o                         
  12  -3   2          4.93          4.31         5.17 o                         
 -12  -2   2        890.96        948.24        29.29 o                         
 -11  -2   2        141.97        152.03         7.31 o                         
 -10  -2   2         39.82         37.15         3.26 o                         
  -9  -2   2         27.35         29.91         2.95 o                         
  -8  -2   2         21.38         14.34         2.07 o                         
  -7  -2   2        593.00        648.16         9.51 o                         
  -6  -2   2        260.00        250.31         5.04 o                         
  -5  -2   2         98.48         95.61         7.95 o                         
  -4  -2   2        282.90        257.54        13.78 o                         
  -3  -2   2        886.70        896.60        14.66 o                         
  -1  -2   2        301.84        292.18         7.34 o                         
   2  -2   2        143.98        121.89        11.44 o                         
   3  -2   2        567.92        513.56        15.17 o                         
   4  -2   2        576.27        693.29        49.96 o                         
   5  -2   2        461.87        423.60        11.38 o                         
   6  -2   2        195.00        207.62        11.17 o                         
   7  -2   2         59.26         51.85         2.88 o                         
   8  -2   2        456.83        474.34         8.84 o                         
   9  -2   2        123.13        129.48         5.32 o                         
  10  -2   2        231.70        257.89         6.93 o                         
  11  -2   2         22.16         21.06         4.31 o                         
  12  -2   2        102.02        120.59         9.47 o                         
 -12  -1   2       2223.45       2316.73        63.74 o                         
 -11  -1   2        151.98        153.56         6.22 o                         
 -10  -1   2         38.85         36.39         3.60 o                         
  -9  -1   2         26.58         20.82         2.49 o                         
  -8  -1   2        259.95        260.47         7.64 o                         
  -7  -1   2          0.84          1.06         1.35 o                         
  -6  -1   2        530.78        559.60         9.97 o                         
  -5  -1   2       1008.25        985.28        25.66 o                         
  -4  -1   2        125.64        123.54         5.09 o                         
  -3  -1   2       2681.51       2703.93        43.42 o                         
  -2  -1   2       4796.36       4669.71       155.90 o                         
   0  -1   2        364.99        342.84         9.45 o                         
   1  -1   2        638.46        655.64        11.18 o                         
   2  -1   2       1140.15       1107.80        14.48 o                         
   3  -1   2        243.80        303.30         7.69 o                         
   4  -1   2         56.54         39.60         4.08 o                         
   5  -1   2        192.92        206.23         9.24 o                         
   6  -1   2         96.05        114.92         3.99 o                         
   7  -1   2        181.85        168.09         4.28 o                         
   8  -1   2         93.26         93.17         4.12 o                         
   9  -1   2        205.36        211.65         7.81 o                         
  10  -1   2       1825.97       1795.96        27.75 o                         
  11  -1   2         60.74         74.25         5.76 o                         
  12  -1   2          4.24          2.58         2.44 o                         
 -12   0   2       1262.25       1324.50        22.71 o                         
 -11   0   2         31.30         30.26         3.02 o                         
 -10   0   2         12.47         11.66         2.21 o                         
  -9   0   2          2.61          2.08         2.02 o                         
  -8   0   2         31.84         31.29         2.82 o                         
  -7   0   2        321.14        326.57         6.46 o                         
  -6   0   2       1693.06       1598.21        22.28 o                         
  -5   0   2        302.27        282.11        13.78 o                         
  -4   0   2        443.54        454.11        10.48 o                         
  -3   0   2         28.55         33.93         2.98 o                         
  -1   0   2       1225.21       1135.07        16.79 o                         
   0   0   2         26.89         32.01         2.32 o                         
   1   0   2        340.65        310.48         5.97 o                         
   2   0   2       1067.84       1002.43        13.35 o                         
   3   0   2         82.45         90.86         3.72 o                         
   4   0   2       1824.91       1945.55        27.54 o                         
   5   0   2        243.16        234.82         9.39 o                         
   6   0   2          4.61         10.82         1.97 o                         
   7   0   2          2.50          0.19         1.67 o                         
   8   0   2        585.53        613.12        11.79 o                         
   9   0   2          0.04          1.02         2.20 o                         
  10   0   2       3733.42       3959.91        55.32 o                         
  11   0   2          8.01          8.66         2.62 o                         
  12   0   2         47.94         33.51         5.17 o                         
 -12   1   2       2240.32       2270.74        53.40 o                         
 -11   1   2        152.02        155.78         5.46 o                         
 -10   1   2         39.49         38.10         3.47 o                         
  -9   1   2         27.37         21.15         2.90 o                         
  -8   1   2        258.62        257.76         6.01 o                         
  -7   1   2          0.91          2.29         1.33 o                         
  -6   1   2        531.37        561.70         9.79 o                         
  -5   1   2       1006.69        987.20        28.85 o                         
  -4   1   2        121.74        116.91         7.25 o                         
  -3   1   2       2679.02       2775.82        74.94 o                         
  -2   1   2       4800.83       4672.30       148.15 o                         
  -1   1   2      10395.44       9060.46       358.27 o                         
   0   1   2        364.80        341.44        11.31 o                         
   1   1   2        637.73        651.25         8.67 o                         
   2   1   2       1140.15       1088.39        13.04 o                         
   3   1   2        244.07        291.01        16.05 o                         
   4   1   2         54.93         35.76         3.55 o                         
   5   1   2        194.35        213.81         8.74 o                         
   6   1   2         95.46        114.91         3.72 o                         
   7   1   2        180.69        173.91         4.84 o                         
   8   1   2         93.55         97.57         4.67 o                         
   9   1   2        201.60        200.09         6.50 o                         
  10   1   2       1820.86       1842.85        35.31 o                         
  11   1   2         60.20         69.77         4.32 o                         
  12   1   2          4.28          4.21         2.69 o                         
 -12   2   2        882.99        884.07        20.10 o                         
 -11   2   2        142.89        144.81         5.44 o                         
 -10   2   2         39.14         47.26         3.93 o                         
  -9   2   2         26.97         25.53         2.54 o                         
  -8   2   2         21.33         20.99         2.46 o                         
  -7   2   2        586.12        638.15         9.48 o                         
  -6   2   2        259.01        251.60         4.69 o                         
  -5   2   2         98.94         77.12         6.65 o                         
  -4   2   2        278.75        277.46        10.96 o                         
  -3   2   2        892.34        906.65        13.14 o                         
  -2   2   2       5005.94       5155.42       167.10 o                         
  -1   2   2        304.21        287.43         8.63 o                         
   0   2   2       4702.30       4269.05       104.44 o                         
   1   2   2       3935.99       3653.68        80.28 o                         
   2   2   2        142.35        123.66         5.85 o                         
   3   2   2        570.64        517.83        10.06 o                         
   4   2   2        573.99        631.68        15.27 o                         
   5   2   2        460.83        455.23        12.32 o                         
   6   2   2        194.31        203.79         5.09 o                         
   7   2   2         59.41         55.32         4.78 o                         
   8   2   2        456.74        473.22         8.93 o                         
   9   2   2        124.70        127.55         9.65 o                         
  10   2   2        235.43        254.50         7.39 o                         
  11   2   2         22.12         28.27         5.60 o                         
  12   2   2         99.96        105.66         4.68 o                         
 -12   3   2        163.92        176.15         6.70 o                         
 -11   3   2         33.51         30.65         5.74 o                         
 -10   3   2         68.26         66.71         3.54 o                         
  -9   3   2          4.58          3.29         1.86 o                         
  -8   3   2         36.72         35.91         2.52 o                         
  -7   3   2       1252.01       1349.79        15.52 o                         
  -6   3   2         61.29         64.26         3.26 o                         
  -5   3   2        183.89        197.58        13.78 o                         
  -4   3   2        275.01        287.06        16.59 o                         
  -3   3   2        569.07        527.50        10.46 o                         
  -2   3   2        828.33        816.56        14.24 o                         
  -1   3   2        738.05        694.20        12.51 o                         
   0   3   2        833.89        778.76        13.22 o                         
   1   3   2        428.86        406.53         8.57 o                         
   2   3   2       2468.77       2348.49        32.48 o                         
   3   3   2        424.79        403.76         8.48 o                         
   4   3   2      20352.55      20718.14       567.53 o                         
   5   3   2        228.48        220.83         5.50 o                         
   6   3   2         19.15         19.06         1.92 o                         
   7   3   2        516.31        510.08         9.56 o                         
   8   3   2        114.61        113.60         4.40 o                         
   9   3   2         98.49        105.94        22.39 o                         
  10   3   2        285.40        301.66         9.22 o                         
  11   3   2        136.44        135.86         7.97 o                         
  12   3   2          5.30          5.86         1.77 o                         
 -12   4   2         42.81         39.22         3.23 o                         
 -11   4   2         59.77         56.52         4.01 o                         
 -10   4   2         94.48         88.88         4.47 o                         
  -9   4   2         49.52         53.71         4.85 o                         
  -8   4   2          1.40          1.75         1.53 o                         
  -7   4   2       1166.76       1244.28        17.14 o                         
  -6   4   2       2242.02       2336.37        24.42 o                         
  -5   4   2        548.75        564.11         9.95 o                         
  -4   4   2         40.57         45.72         5.84 o                         
  -3   4   2         53.61         47.54         5.35 o                         
  -2   4   2        593.86        589.64        11.58 o                         
  -1   4   2        737.33        730.35        13.48 o                         
   0   4   2         62.67         66.46         4.12 o                         
   1   4   2        422.37        391.31        11.25 o                         
   2   4   2       1280.90       1259.54        29.58 o                         
   3   4   2        442.62        460.99         8.39 o                         
   4   4   2        532.59        559.21        12.42 o                         
   5   4   2        117.27        116.05         5.89 o                         
   6   4   2        111.39        116.30         4.16 o                         
   7   4   2        175.01        178.45         5.35 o                         
   8   4   2         31.72         25.98         2.65 o                         
   9   4   2         45.54         45.80         4.92 o                         
  10   4   2        191.59        187.95         6.19 o                         
  11   4   2        123.84        131.99         5.62 o                         
  12   4   2          4.45          6.82         1.86 o                         
 -12   5   2         89.03        110.23         6.29 o                         
 -11   5   2        221.18        227.60         6.13 o                         
 -10   5   2        108.23        110.07         4.97 o                         
  -9   5   2         44.09         43.74         3.53 o                         
  -8   5   2          1.10         -0.19         1.71 o                         
  -7   5   2       1031.97       1131.60        19.35 o                         
  -6   5   2        230.90        246.00         4.86 o                         
  -5   5   2        360.56        353.08         6.15 o                         
  -4   5   2       1770.44       1728.11        23.67 o                         
  -3   5   2        448.39        466.68        16.67 o                         
  -2   5   2        652.70        637.32        13.78 o                         
  -1   5   2       2294.92       2328.77        43.08 o                         
   0   5   2         23.41         21.32         4.37 o                         
   1   5   2       1340.41       1234.61        20.22 o                         
   2   5   2       1502.16       1572.34        28.00 o                         
   3   5   2        812.89        809.73        13.13 o                         
   4   5   2        490.89        588.18        24.29 o                         
   5   5   2        218.25        211.44         4.62 o                         
   6   5   2         76.20         91.66         3.89 o                         
   7   5   2       1248.69       1237.69        17.98 o                         
   8   5   2         22.69         23.91         2.56 o                         
   9   5   2        129.95        119.05         5.10 o                         
  10   5   2        265.12        251.51         7.06 o                         
  11   5   2        121.06        126.20         5.42 o                         
 -12   6   2        168.95        169.79         4.97 o                         
 -11   6   2         53.85         49.82         3.11 o                         
 -10   6   2        147.48        160.43         5.70 o                         
  -9   6   2         42.42         48.92         4.67 o                         
  -8   6   2         94.96         83.10         3.42 o                         
  -7   6   2          8.67         15.21         2.04 o                         
  -6   6   2        179.08        169.05         4.13 o                         
  -5   6   2        335.41        316.95         5.23 o                         
  -4   6   2        330.78        325.02         5.91 o                         
  -3   6   2        256.46        254.80         7.23 o                         
  -2   6   2        484.00        461.70        10.40 o                         
  -1   6   2       3427.74       3640.18        72.76 o                         
   0   6   2        180.86        179.57         4.55 o                         
   1   6   2        871.89        838.33        14.03 o                         
   2   6   2       1986.37       2114.11        31.37 o                         
   3   6   2         72.94         74.75         6.87 o                         
   4   6   2        123.07        126.96         5.37 o                         
   5   6   2         54.11         55.25         4.82 o                         
   6   6   2        363.75        395.94        12.96 o                         
   7   6   2        148.90        145.13         5.07 o                         
   8   6   2        156.00        164.67         5.19 o                         
   9   6   2        459.10        411.15         9.65 o                         
  10   6   2         36.81         36.98         3.66 o                         
  11   6   2        146.35        160.08         5.02 o                         
 -11   7   2        117.99        132.75         5.51 o                         
 -10   7   2         58.52         50.73         3.40 o                         
  -9   7   2          5.82          3.84         1.82 o                         
  -8   7   2          5.53          7.88         1.87 o                         
  -7   7   2         59.46         56.68         2.94 o                         
  -6   7   2        163.00        157.12         4.94 o                         
  -5   7   2         81.40         77.88         2.92 o                         
  -4   7   2        797.53        742.80        10.14 o                         
  -3   7   2        200.26        208.28         4.66 o                         
  -2   7   2         12.13         16.38         5.34 o                         
  -1   7   2       9510.96      10313.42       363.48 o                         
   0   7   2         96.04         91.17         3.54 o                         
   1   7   2         11.75         15.47         2.59 o                         
   2   7   2        297.30        289.47         6.72 o                         
   3   7   2        788.53        806.77        17.64 o                         
   4   7   2        238.65        250.22         5.02 o                         
   5   7   2         65.43         68.84         4.16 o                         
   6   7   2         60.27         68.22         4.25 o                         
   7   7   2        100.34         91.95         3.73 o                         
   8   7   2         43.82         40.68         2.78 o                         
   9   7   2        687.10        622.58        10.85 o                         
  10   7   2         31.01         27.20         2.98 o                         
  11   7   2         17.51         17.16         2.02 o                         
 -11   8   2        105.86        117.19         4.62 o                         
 -10   8   2        168.47        178.99         8.66 o                         
  -9   8   2         24.56         27.64         3.28 o                         
  -8   8   2        363.30        371.84         6.98 o                         
  -7   8   2        856.08        861.82        12.62 o                         
  -6   8   2        128.64        127.76         8.18 o                         
  -5   8   2        295.01        283.74         5.79 o                         
  -4   8   2         68.81         77.51         2.73 o                         
  -3   8   2         16.93         19.95         1.86 o                         
  -2   8   2        248.11        261.77        10.86 o                         
  -1   8   2       1378.28       1538.81        18.61 o                         
   0   8   2         67.44         68.62         3.94 o                         
   1   8   2        801.73        857.15        13.08 o                         
   2   8   2         85.73         77.42         3.65 o                         
   3   8   2       1026.73       1019.16        12.99 o                         
   4   8   2         27.49         27.22         2.32 o                         
   5   8   2        717.65        705.30        11.48 o                         
   6   8   2         88.78        101.46         8.11 o                         
   7   8   2         94.21         87.55         5.52 o                         
   8   8   2         48.64         50.27         4.53 o                         
   9   8   2        605.55        567.05        11.06 o                         
  10   8   2        149.76        138.02         4.15 o                         
  11   8   2         60.59         69.28         3.61 o                         
 -11   9   2         74.49         75.41         4.15 o                         
 -10   9   2         85.33         92.34         3.72 o                         
  -9   9   2         44.58         50.85         5.21 o                         
  -8   9   2        197.08        185.36         5.49 o                         
  -7   9   2       2350.19       2226.94        76.63 o                         
  -6   9   2       1170.36       1142.81        13.46 o                         
  -5   9   2        128.43        134.28         4.38 o                         
  -4   9   2        156.97        160.03         4.91 o                         
  -3   9   2         69.04         62.29         3.26 o                         
  -2   9   2        619.87        640.19        10.09 o                         
  -1   9   2        285.15        326.17         5.92 o                         
   0   9   2        173.63        184.92         4.60 o                         
   1   9   2        103.60        106.37         6.80 o                         
   2   9   2        527.86        521.47         9.61 o                         
   3   9   2        364.94        361.57         7.63 o                         
   4   9   2        413.22        420.99         9.00 o                         
   5   9   2         94.60         95.66         3.96 o                         
   6   9   2        258.41        267.55        10.57 o                         
   7   9   2         38.50         34.70         3.70 o                         
   8   9   2        502.01        469.98         9.00 o                         
   9   9   2        148.64        137.27         5.05 o                         
  10   9   2         10.01         13.47         1.79 o                         
 -10  10   2         41.13         44.43         2.67 o                         
  -9  10   2         68.13         69.25         5.97 o                         
  -8  10   2        443.75        453.14         9.06 o                         
  -7  10   2        322.84        321.89         8.57 o                         
  -6  10   2       1223.59       1225.67        18.72 o                         
  -5  10   2         86.41         90.17         3.56 o                         
  -4  10   2        106.77        118.53         4.59 o                         
  -3  10   2         44.22         56.30         2.92 o                         
  -2  10   2         80.76         89.56         4.88 o                         
  -1  10   2        316.62        295.43         6.02 o                         
   0  10   2        183.31        236.40         8.22 o                         
   1  10   2        403.42        390.76         7.36 o                         
   2  10   2         23.18         24.91         3.66 o                         
   3  10   2       1667.48       1618.72        19.64 o                         
   4  10   2        868.40        839.38        12.23 o                         
   5  10   2       4067.71       4077.81        44.81 o                         
   6  10   2        382.14        388.80        27.74 o                         
   7  10   2         21.33         21.38         2.77 o                         
   8  10   2        136.90        122.38         4.74 o                         
   9  10   2         87.93         95.49         3.97 o                         
  10  10   2         31.85         34.89         4.85 o                         
 -10  11   2         49.46         58.03         4.19 o                         
  -9  11   2        139.91        142.24         5.29 o                         
  -8  11   2         57.10         54.98         3.55 o                         
  -7  11   2       3221.17       3350.89        54.03 o                         
  -6  11   2        360.79        343.43         7.11 o                         
  -5  11   2         66.68         71.17         3.67 o                         
  -4  11   2        562.10        529.32         8.23 o                         
  -3  11   2        233.69        235.55         9.82 o                         
  -2  11   2        119.28        122.38         4.44 o                         
  -1  11   2        211.99        223.79         8.92 o                         
   0  11   2         45.01         54.58         3.65 o                         
   1  11   2         82.46         89.65         3.72 o                         
   2  11   2         47.32         44.64         7.13 o                         
   3  11   2        269.75        281.40         6.87 o                         
   4  11   2       9098.93       9143.64       161.05 o                         
   5  11   2        945.55        899.46        30.12 o                         
   6  11   2        330.11        330.00        13.37 o                         
   7  11   2          4.46          8.95         2.24 o                         
   8  11   2         18.76         17.65         2.45 o                         
   9  11   2         13.07         14.65         1.90 o                         
  -9  12   2         24.36         26.87         2.72 o                         
  -8  12   2        137.95        144.35         4.94 o                         
  -7  12   2        206.85        208.98         6.13 o                         
  -6  12   2        747.68        759.09        12.07 o                         
  -5  12   2        578.54        560.91         9.16 o                         
  -4  12   2         62.93         66.37         4.87 o                         
  -3  12   2          2.62          4.57         7.94 o                         
  -2  12   2         31.40         27.16         9.41 o                         
  -1  12   2         75.49         76.17         4.76 o                         
   0  12   2         15.21         19.18         2.69 o                         
   1  12   2        327.05        326.66         7.79 o                         
   2  12   2        288.11        274.11        12.23 o                         
   3  12   2       1926.69       1922.89        25.88 o                         
   4  12   2          2.93          4.19         4.51 o                         
   5  12   2        383.73        395.38        20.47 o                         
   6  12   2        113.71        119.25        16.24 o                         
   7  12   2          5.34          8.96         2.87 o                         
   8  12   2          2.00          2.58         1.99 o                         
   9  12   2         96.90         95.69         3.98 o                         
  -8  13   2         20.31         24.21         2.34 o                         
  -7  13   2         71.12         73.59         5.84 o                         
  -6  13   2         18.07         12.13         2.79 o                         
  -5  13   2        195.27        190.67         9.13 o                         
  -4  13   2        393.57        376.79         8.71 o                         
  -3  13   2         88.48         85.26         6.53 o                         
  -2  13   2          1.62          2.15         6.70 o                         
  -1  13   2        548.68        483.59         9.90 o                         
   0  13   2        174.36        190.21         6.16 o                         
   1  13   2        116.37        108.80         4.68 o                         
   2  13   2       1023.51        981.92        56.96 o                         
   3  13   2        127.57        124.11        12.85 o                         
   4  13   2         92.60         79.29         7.45 o                         
   5  13   2        201.29        192.34        12.20 o                         
   6  13   2        111.81        126.42         5.62 o                         
   7  13   2         21.00         19.94         2.79 o                         
   8  13   2         43.28         58.03         6.22 o                         
  -7  14   2         56.72         51.48         6.54 o                         
  -6  14   2         96.39        107.80         8.76 o                         
  -5  14   2        127.04        122.92         6.39 o                         
  -4  14   2         66.07         65.04         9.17 o                         
  -3  14   2        127.67        127.41        48.00 o                         
  -2  14   2       1253.64       1129.57        17.43 o                         
  -1  14   2         12.91          6.89         2.22 o                         
   0  14   2         33.12         27.70         3.45 o                         
   1  14   2        185.61        194.38         5.60 o                         
   2  14   2         48.81         42.06         5.50 o                         
   3  14   2         69.80         58.17         7.28 o                         
   4  14   2         89.27         93.63        12.45 o                         
   5  14   2        131.48        147.97         5.05 o                         
   6  14   2         61.70         68.39         3.64 o                         
   7  14   2        103.40        105.48         4.78 o                         
  -6  15   2        105.38        117.14         8.61 o                         
  -5  15   2        103.41        113.01         6.00 o                         
  -4  15   2        195.24        198.94         9.54 o                         
  -3  15   2        383.54        358.04        14.07 o                         
  -2  15   2        522.28        483.63        10.41 o                         
  -1  15   2         72.98         77.04         8.70 o                         
   0  15   2        215.90        208.13         6.66 o                         
   1  15   2        324.56        290.28         6.74 o                         
   2  15   2         81.24         91.72         5.58 o                         
   3  15   2        110.05        104.67         5.38 o                         
   4  15   2         60.99         60.70         3.32 o                         
   5  15   2        249.95        240.04         5.75 o                         
   6  15   2          7.44          9.76         2.69 o                         
  -5  16   2         19.99         20.60         6.03 o                         
  -4  16   2         38.29         33.61         3.23 o                         
  -3  16   2        102.66        104.91         5.12 o                         
  -2  16   2          3.49          4.19         2.24 o                         
  -1  16   2         73.78         84.09         6.34 o                         
   0  16   2         42.36         39.78         5.10 o                         
   1  16   2         32.26         29.99         2.97 o                         
   2  16   2          3.16          0.80         2.22 o                         
   3  16   2        149.51        144.07         5.29 o                         
   4  16   2          8.02          9.19         1.99 o                         
   5  16   2        209.99        226.34         7.32 o                         
  -3  17   2         40.42         37.16         4.23 o                         
  -2  17   2         60.97         66.10         3.98 o                         
  -1  17   2          3.64          3.59         2.00 o                         
   0  17   2         65.50         79.84         4.55 o                         
   1  17   2         65.63         69.23         4.52 o                         
   2  17   2         75.57         75.95         4.87 o                         
   3  17   2        143.38        151.44        10.34 o                         
  -3 -17   3         85.50         83.64         7.32 o                         
  -2 -17   3        144.70        125.04         4.27 o                         
  -1 -17   3         44.51         49.31         7.97 o                         
   0 -17   3         14.17         12.95         3.05 o                         
   1 -17   3         10.40          8.26         2.02 o                         
   2 -17   3        153.55        152.32        18.52 o                         
  -5 -16   3         22.16         14.64         3.45 o                         
  -4 -16   3         82.95         73.77         4.87 o                         
  -3 -16   3         30.28         30.11         4.88 o                         
  -2 -16   3         52.14         52.91         5.10 o                         
  -1 -16   3         36.29         26.13         2.89 o                         
   0 -16   3         17.16         13.97         2.58 o                         
   1 -16   3         63.71         62.84         3.91 o                         
   2 -16   3         22.51         23.50         3.13 o                         
   3 -16   3         15.50         13.31         2.62 o                         
   4 -16   3        204.35        248.23         7.05 o                         
  -6 -15   3          2.39          0.00         2.58 o                         
  -5 -15   3         45.12         50.82         6.03 o                         
  -4 -15   3         63.76         54.45         7.06 o                         
  -3 -15   3        549.30        530.67        11.16 o                         
  -2 -15   3        184.03        160.13         6.52 o                         
  -1 -15   3         78.51         70.03         4.39 o                         
   0 -15   3         53.27         51.31         3.48 o                         
   1 -15   3        110.26        106.99         5.93 o                         
   2 -15   3         74.87         69.58         4.83 o                         
   3 -15   3        270.73        265.84        20.24 o                         
   4 -15   3         16.56         12.81         2.79 o                         
   5 -15   3        170.27        174.36         6.29 o                         
   6 -15   3         46.64         47.19         4.02 o                         
  -7 -14   3         23.87         25.14         2.79 o                         
  -6 -14   3         11.08         13.33         2.62 o                         
  -5 -14   3         69.57         74.77         6.37 o                         
  -4 -14   3          3.65          2.42         2.17 o                         
  -3 -14   3         32.79         34.68         3.61 o                         
  -2 -14   3       1191.53       1071.54        20.85 o                         
  -1 -14   3        833.11        824.40        13.37 o                         
   0 -14   3         96.29        104.74         4.71 o                         
   1 -14   3         83.85         71.34         8.60 o                         
   2 -14   3         54.14         46.09         4.62 o                         
   3 -14   3        183.24        202.79        10.26 o                         
   4 -14   3         99.27        100.29         4.80 o                         
   5 -14   3        107.10        111.58         4.99 o                         
   6 -14   3         74.86         74.58         3.75 o                         
   7 -14   3         67.03         68.35         4.80 o                         
  -8 -13   3        195.71        192.65        11.03 o                         
  -7 -13   3        184.06        186.07        10.56 o                         
  -6 -13   3        256.16        253.81        10.04 o                         
  -5 -13   3         57.78         66.83         4.72 o                         
  -4 -13   3         10.40          7.16         2.37 o                         
  -3 -13   3        133.21        104.03         5.16 o                         
  -2 -13   3        926.80        814.41        14.98 o                         
  -1 -13   3         66.27         62.41         5.20 o                         
   0 -13   3         40.63         42.42         4.66 o                         
   1 -13   3        215.97        215.66         6.35 o                         
   2 -13   3        400.96        398.20         9.58 o                         
   3 -13   3        269.30        283.06         8.04 o                         
   4 -13   3         31.94         27.77         3.06 o                         
   5 -13   3         15.00         14.91         2.53 o                         
   6 -13   3        197.64        213.89         6.44 o                         
   7 -13   3         11.45         21.03         2.71 o                         
   8 -13   3         40.64         45.65         5.17 o                         
  -9 -12   3        186.30        195.78        19.38 o                         
  -8 -12   3        203.53        208.11         7.43 o                         
  -7 -12   3        866.30        906.38        26.98 o                         
  -6 -12   3        235.77        240.90         6.97 o                         
  -5 -12   3        128.16        131.14         4.99 o                         
  -4 -12   3        138.60        130.61         4.89 o                         
  -3 -12   3         47.15         37.02         2.91 o                         
  -2 -12   3        468.70        440.29         8.24 o                         
  -1 -12   3        106.27        126.97         5.03 o                         
   0 -12   3         25.27         29.85         2.94 o                         
   1 -12   3        471.05        447.52         9.21 o                         
   2 -12   3        325.71        322.95         8.39 o                         
   3 -12   3        947.98        924.76        22.39 o                         
   4 -12   3        572.15        579.46        10.74 o                         
   5 -12   3        176.28        167.50         5.68 o                         
   6 -12   3         88.66         78.78         4.69 o                         
   7 -12   3          3.60          4.64         1.90 o                         
   8 -12   3        123.77        141.63         5.75 o                         
  -9 -11   3        126.50        134.08         5.54 o                         
  -8 -11   3        801.50        870.73        22.33 o                         
  -7 -11   3        243.85        252.42         7.06 o                         
  -6 -11   3         75.13         76.75         3.84 o                         
  -5 -11   3         26.29         25.63         3.28 o                         
  -4 -11   3         69.85         76.45         4.08 o                         
  -3 -11   3        278.96        290.04         5.89 o                         
  -2 -11   3        210.47        224.68         5.12 o                         
  -1 -11   3        140.61        148.98         4.52 o                         
   0 -11   3        444.28        474.08         9.22 o                         
   1 -11   3        232.76        234.78         5.43 o                         
   2 -11   3        445.17        447.11         8.06 o                         
   3 -11   3       6838.57       6673.69       158.72 o                         
   4 -11   3        185.02        179.04         6.16 o                         
   5 -11   3         69.37         59.17         5.19 o                         
   6 -11   3        184.21        181.45         6.47 o                         
   7 -11   3         27.45         34.34         3.66 o                         
   8 -11   3          6.90          6.68         2.15 o                         
   9 -11   3         10.16          9.21         2.28 o                         
 -10 -10   3          8.16          9.87         2.28 o                         
  -9 -10   3         45.55         42.55         3.63 o                         
  -8 -10   3        208.49        208.90         7.43 o                         
  -7 -10   3       2952.59       3028.85        39.49 o                         
  -6 -10   3         51.36         51.84         3.56 o                         
  -5 -10   3         14.53         14.03         2.12 o                         
  -4 -10   3         23.41         24.02         2.39 o                         
  -3 -10   3         73.52         68.13         3.34 o                         
  -2 -10   3        770.35        757.15        11.07 o                         
  -1 -10   3        244.86        229.16         5.53 o                         
   0 -10   3         27.15         37.68         2.86 o                         
   1 -10   3         95.61         99.64        18.52 o                         
   2 -10   3          8.89         10.38         2.04 o                         
   3 -10   3        689.33        679.14        12.32 o                         
   4 -10   3       1380.46       1409.66        23.44 o                         
   5 -10   3        243.31        243.36         7.54 o                         
   6 -10   3        161.38        154.44         5.04 o                         
   7 -10   3         36.87         28.18         2.89 o                         
   8 -10   3         68.59         56.68         6.66 o                         
   9 -10   3          9.65         14.22         2.28 o                         
 -10  -9   3        122.54        126.78         5.25 o                         
  -9  -9   3         22.75         20.94         3.13 o                         
  -8  -9   3        188.89        193.95         7.43 o                         
  -7  -9   3       1144.15       1127.90        21.84 o                         
  -6  -9   3         62.67         59.71         2.94 o                         
  -5  -9   3         72.50         69.46         3.06 o                         
  -4  -9   3         67.92         70.04         4.81 o                         
  -3  -9   3       1202.80       1245.08        16.52 o                         
  -2  -9   3        303.80        314.31         5.59 o                         
  -1  -9   3        451.98        476.22         6.83 o                         
   0  -9   3        888.98        838.63        10.77 o                         
   1  -9   3          9.56         11.41         1.91 o                         
   2  -9   3        217.49        219.15         5.38 o                         
   3  -9   3       3877.15       3864.20        58.29 o                         
   4  -9   3       1431.82       1434.90        22.83 o                         
   5  -9   3        503.05        491.35         9.76 o                         
   6  -9   3        167.17        149.42         4.91 o                         
   7  -9   3         22.87         21.50         2.89 o                         
   8  -9   3        258.28        246.45         7.27 o                         
   9  -9   3          6.01          4.31         2.49 o                         
  10  -9   3         34.70         36.59         3.95 o                         
 -11  -8   3         49.94         60.74         8.18 o                         
 -10  -8   3        110.83        112.89         5.54 o                         
  -9  -8   3          4.64          3.56         2.39 o                         
  -8  -8   3          0.04         -1.72         2.12 o                         
  -7  -8   3        235.00        237.04         6.10 o                         
  -6  -8   3        441.63        412.90         7.30 o                         
  -5  -8   3         67.95         75.74         4.68 o                         
  -4  -8   3        150.26        154.41         4.06 o                         
  -3  -8   3       1049.71       1136.32        13.85 o                         
  -2  -8   3        845.33        892.27        11.64 o                         
  -1  -8   3        134.53        135.82         4.76 o                         
   0  -8   3         39.61         36.65         2.29 o                         
   1  -8   3        422.15        472.39         9.28 o                         
   2  -8   3         50.52         60.76         4.95 o                         
   3  -8   3         60.49         61.22         3.79 o                         
   4  -8   3        931.04        894.37        16.49 o                         
   5  -8   3         25.51         27.59         2.52 o                         
   6  -8   3         63.58         67.38         4.60 o                         
   7  -8   3         23.24         21.87         4.69 o                         
   8  -8   3          6.09          2.16         2.24 o                         
   9  -8   3        651.23        587.99        12.91 o                         
  10  -8   3          8.46          5.60         3.05 o                         
 -11  -7   3         46.68         54.89         4.54 o                         
 -10  -7   3         25.90         24.12         4.13 o                         
  -9  -7   3         67.18         58.06         6.89 o                         
  -8  -7   3        502.28        490.27        24.12 o                         
  -7  -7   3        156.72        166.93         5.03 o                         
  -6  -7   3         43.04         48.90         2.86 o                         
  -5  -7   3         16.77         17.92         1.82 o                         
  -4  -7   3        539.94        518.52        10.65 o                         
  -3  -7   3        227.45        245.76         5.73 o                         
  -2  -7   3        891.02        822.21        15.22 o                         
  -1  -7   3        776.02        803.31        23.44 o                         
   0  -7   3        528.39        531.47        14.03 o                         
   1  -7   3         91.67        108.83         4.80 o                         
   2  -7   3         21.00         31.59         3.68 o                         
   3  -7   3        405.00        459.46         9.25 o                         
   4  -7   3        177.21        169.81         5.02 o                         
   5  -7   3         13.78         12.32         2.36 o                         
   6  -7   3        289.27        285.35         8.28 o                         
   7  -7   3          5.96          5.33         2.07 o                         
   8  -7   3        106.21        118.32         6.08 o                         
   9  -7   3       1225.06       1109.15        21.17 o                         
  10  -7   3        142.15        143.48         7.23 o                         
  11  -7   3         18.25         12.06         3.45 o                         
 -11  -6   3         22.17         17.72         3.65 o                         
 -10  -6   3         91.53        101.56         6.98 o                         
  -9  -6   3         56.09         39.35         3.79 o                         
  -8  -6   3        343.83        332.54         7.16 o                         
  -7  -6   3        245.09        264.70         6.07 o                         
  -6  -6   3          8.64         10.87         2.10 o                         
  -5  -6   3        206.51        197.24         4.42 o                         
  -4  -6   3        735.77        709.11        15.15 o                         
  -3  -6   3        228.77        214.11         5.82 o                         
  -2  -6   3       1108.99       1130.45        23.79 o                         
  -1  -6   3       1064.24       1073.06        20.12 o                         
   0  -6   3        180.06        181.05        10.27 o                         
   1  -6   3         98.78        107.86         5.68 o                         
   2  -6   3        171.78        169.82         7.34 o                         
   3  -6   3        619.60        581.11        10.47 o                         
   4  -6   3        891.75        836.70        15.03 o                         
   5  -6   3         39.01         40.92         3.14 o                         
   6  -6   3        161.75        157.10         5.16 o                         
   7  -6   3        126.70        117.92         4.81 o                         
   8  -6   3        168.21        183.57         5.82 o                         
   9  -6   3       1362.86       1249.16        28.89 o                         
  10  -6   3         87.25         69.03         6.08 o                         
  11  -6   3         61.25         64.06         4.76 o                         
 -12  -5   3          1.85          4.31         2.44 o                         
 -11  -5   3         25.91         26.99         3.92 o                         
 -10  -5   3        227.67        234.03         7.71 o                         
  -9  -5   3          8.46          6.54         2.62 o                         
  -8  -5   3        176.66        192.71         6.20 o                         
  -7  -5   3        112.87        121.55         4.83 o                         
  -6  -5   3         33.78         38.34         2.61 o                         
  -5  -5   3         54.38         65.14         2.79 o                         
  -4  -5   3         96.76         79.81         4.04 o                         
  -3  -5   3        213.73        203.11         9.30 o                         
  -2  -5   3        974.71        931.35        19.61 o                         
  -1  -5   3       3220.12       3140.36        55.69 o                         
   0  -5   3         34.55         40.93         3.15 o                         
   1  -5   3        507.56        549.31        11.80 o                         
   2  -5   3        936.12        939.37        19.60 o                         
   3  -5   3       2076.68       2361.47        46.09 o                         
   4  -5   3        216.29        203.94         5.59 o                         
   5  -5   3        759.04        796.76        12.76 o                         
   6  -5   3        307.24        317.61         7.95 o                         
   7  -5   3         22.99         28.24         3.11 o                         
   8  -5   3         72.20         72.92         4.84 o                         
   9  -5   3        102.66         93.68         6.62 o                         
  10  -5   3         17.52         14.64         6.46 o                         
  11  -5   3         11.24         11.20         5.17 o                         
 -12  -4   3         39.02         42.21         6.03 o                         
 -11  -4   3         37.99         40.48         6.89 o                         
 -10  -4   3         89.60         87.73         5.42 o                         
  -8  -4   3        764.86        767.48        11.92 o                         
  -7  -4   3        451.99        500.31         9.15 o                         
  -6  -4   3         66.36         77.23         3.15 o                         
  -5  -4   3        896.09        866.87        10.61 o                         
  -4  -4   3        275.47        303.47         9.27 o                         
  -3  -4   3        155.23        153.96         7.46 o                         
  -2  -4   3       4713.95       4434.97        88.01 o                         
  -1  -4   3       1462.01       1346.14        28.19 o                         
   0  -4   3       2468.88       2357.07        42.26 o                         
   1  -4   3         93.46         98.10         4.97 o                         
   2  -4   3        521.32        520.13        11.80 o                         
   3  -4   3       2537.23       2562.62        67.30 o                         
   4  -4   3       5460.81       5121.83       161.93 o                         
   5  -4   3        368.42        386.28         8.75 o                         
   6  -4   3         77.39         77.62         4.32 o                         
   7  -4   3         38.39         39.18         3.64 o                         
   8  -4   3         50.65         48.32         4.68 o                         
   9  -4   3         38.63         43.84         5.15 o                         
  10  -4   3         12.49         16.01         4.74 o                         
  11  -4   3         66.89         63.74         7.75 o                         
 -12  -3   3        159.48        179.16         9.47 o                         
 -11  -3   3         67.02         65.85         4.48 o                         
 -10  -3   3        138.58        137.59         6.25 o                         
  -9  -3   3        389.19        391.02         8.13 o                         
  -8  -3   3       1939.21       1964.13        25.20 o                         
  -7  -3   3        835.13        874.42        11.23 o                         
  -6  -3   3         20.67         24.62         1.99 o                         
  -5  -3   3         97.23         94.20         3.41 o                         
  -4  -3   3       1077.64       1102.65        22.93 o                         
  -3  -3   3        145.94        132.89         6.82 o                         
  -2  -3   3       2187.96       2112.95        37.80 o                         
  -1  -3   3        935.32        892.77        18.88 o                         
   0  -3   3        200.60        189.76         7.46 o                         
   1  -3   3        203.86        196.22         9.43 o                         
   2  -3   3        189.70        189.07         9.14 o                         
   3  -3   3       3235.37       3326.08        68.82 o                         
   4  -3   3         87.57        109.39        11.20 o                         
   5  -3   3        264.01        281.97        11.14 o                         
   6  -3   3         98.71         98.61         4.22 o                         
   7  -3   3        157.26        166.25         6.19 o                         
   8  -3   3        228.63        229.48         9.69 o                         
   9  -3   3         48.23         40.09         4.87 o                         
  10  -3   3         29.55         22.39         6.03 o                         
  11  -3   3         25.81         24.12         6.03 o                         
  12  -3   3         84.63         85.27         6.89 o                         
 -12  -2   3        207.45        226.53        11.20 o                         
 -11  -2   3          4.00          3.88         3.05 o                         
 -10  -2   3         21.42         22.13         2.66 o                         
  -9  -2   3        260.34        267.30         6.50 o                         
  -8  -2   3        508.82        508.68         8.46 o                         
  -7  -2   3        385.97        409.00         7.09 o                         
  -6  -2   3        209.84        207.66         4.99 o                         
  -5  -2   3        802.14        855.69        24.77 o                         
  -4  -2   3         23.22         20.47         4.30 o                         
  -3  -2   3        737.14        725.24        16.01 o                         
   0  -2   3        251.77        249.87         8.11 o                         
   1  -2   3        603.73        657.25        19.38 o                         
   2  -2   3       2664.45       2526.65        42.10 o                         
   3  -2   3        693.50        669.02        18.24 o                         
   5  -2   3        640.18        641.56        10.74 o                         
   6  -2   3         21.39         21.95         2.28 o                         
   7  -2   3         10.38         12.40         2.23 o                         
   8  -2   3        509.19        527.93        11.16 o                         
   9  -2   3        732.38        707.04        16.24 o                         
  10  -2   3         72.59         48.23         7.75 o                         
  11  -2   3         58.56         48.85         4.87 o                         
  12  -2   3          3.17         -1.72         3.45 o                         
 -12  -1   3        738.92        800.92        27.56 o                         
 -11  -1   3         26.12         22.16         2.90 o                         
 -10  -1   3        109.80        109.18         4.73 o                         
  -9  -1   3         70.48         62.88         3.66 o                         
  -8  -1   3         55.14         61.07         3.14 o                         
  -7  -1   3         62.55         64.71         3.03 o                         
  -6  -1   3        311.25        323.16         6.04 o                         
  -5  -1   3        243.16        246.15        11.38 o                         
  -4  -1   3        270.70        255.35        24.98 o                         
  -1  -1   3        729.00        703.29        12.31 o                         
   0  -1   3         12.27         12.99         2.49 o                         
   1  -1   3       1397.58       1395.58        30.75 o                         
   2  -1   3       1040.36       1043.25        15.44 o                         
   3  -1   3       3019.01       3104.65        54.69 o                         
   4  -1   3        900.83        937.03        21.40 o                         
   5  -1   3        776.20        773.83        11.54 o                         
   6  -1   3         11.06         13.17         2.53 o                         
   7  -1   3         81.52         88.40         4.51 o                         
   8  -1   3       1089.08       1052.33        17.31 o                         
   9  -1   3       1025.63       1002.39        37.55 o                         
  10  -1   3        150.19        140.60         5.72 o                         
  11  -1   3          7.19         10.34         3.05 o                         
  12  -1   3          5.83         -2.58         3.45 o                         
 -12   0   3        324.08        333.52         9.74 o                         
 -11   0   3         16.66         11.34         2.49 o                         
 -10   0   3         40.03         32.26         2.98 o                         
  -9   0   3          3.51          2.63         2.05 o                         
  -8   0   3        874.36        873.02        13.19 o                         
  -7   0   3         27.05         30.10         2.44 o                         
  -6   0   3         53.59         57.01         3.05 o                         
  -5   0   3        278.35        297.11        12.83 o                         
  -4   0   3       1205.71       1209.11        30.03 o                         
  -3   0   3        843.04        819.28        14.86 o                         
  -2   0   3     110494.60      86124.62      2619.91 o                         
  -1   0   3          0.32         -0.15         1.57 o                         
   0   0   3         37.02         47.89         3.59 o                         
   1   0   3        154.83        156.70         5.21 o                         
   2   0   3         40.20         55.05         3.35 o                         
   3   0   3        227.86        230.73         6.62 o                         
   4   0   3       3661.90       3664.70       110.42 o                         
   5   0   3        347.36        355.81         8.95 o                         
   6   0   3          0.08          1.60         1.59 o                         
   7   0   3          0.31         -1.89         2.30 o                         
   8   0   3       1761.69       1779.85        25.94 o                         
   9   0   3        667.91        645.11        26.12 o                         
  10   0   3         29.21         23.41         3.23 o                         
  11   0   3         37.51         32.95         2.77 o                         
  12   0   3          1.09          1.72         3.45 o                         
 -12   1   3        741.99        776.67        14.58 o                         
 -11   1   3         26.19         24.53         2.67 o                         
 -10   1   3        109.66        117.14        10.68 o                         
  -9   1   3         71.29         66.85         3.52 o                         
  -8   1   3         58.35         59.38         3.11 o                         
  -7   1   3         61.50         65.89         3.64 o                         
  -6   1   3        313.42        330.94         6.97 o                         
  -5   1   3        241.91        256.97        11.59 o                         
  -4   1   3        269.82        262.71        14.64 o                         
  -2   1   3      51975.38      47737.19      1256.60 o                         
  -1   1   3        729.20        699.28        11.67 o                         
   0   1   3         11.72         14.14         3.40 o                         
   1   1   3       1399.49       1389.50        21.96 o                         
   2   1   3       1044.68       1031.07        14.82 o                         
   3   1   3       3019.69       2976.05        45.61 o                         
   4   1   3        905.25        947.25        29.09 o                         
   5   1   3        774.36        769.86        11.72 o                         
   6   1   3         12.16         13.41         1.97 o                         
   7   1   3         81.15         80.67         9.27 o                         
   8   1   3       1085.96       1066.01        17.45 o                         
   9   1   3       1023.87        988.26        23.50 o                         
  10   1   3        151.66        148.06         5.75 o                         
  11   1   3          7.07          6.69         2.02 o                         
  12   1   3          5.52          3.45         3.45 o                         
 -12   2   3        209.15        217.06         7.59 o                         
 -11   2   3          4.13          6.24         2.34 o                         
 -10   2   3         21.38         26.88         2.61 o                         
  -9   2   3        262.37        255.77         6.31 o                         
  -8   2   3        506.81        512.09         8.54 o                         
  -7   2   3        382.32        406.24         7.09 o                         
  -6   2   3        209.90        211.14         4.38 o                         
  -5   2   3        799.09        830.07        24.39 o                         
  -4   2   3         22.79         19.77         3.55 o                         
  -3   2   3        737.61        692.27        14.72 o                         
  -2   2   3      10179.77      10186.81       308.36 o                         
  -1   2   3       5599.55       5289.27       161.93 o                         
   0   2   3        253.38        241.50         6.46 o                         
   1   2   3        597.30        651.73        10.66 o                         
   2   2   3       2665.56       2499.81        65.77 o                         
   3   2   3        688.15        660.06        12.00 o                         
   4   2   3       2600.56       3029.46        55.65 o                         
   5   2   3        637.23        632.95         9.44 o                         
   6   2   3         20.69         22.82         2.44 o                         
   7   2   3         10.05         14.33         2.36 o                         
   8   2   3        510.28        533.72        11.59 o                         
   9   2   3        735.15        717.97        13.97 o                         
  10   2   3         72.89         48.86         6.55 o                         
  11   2   3         58.53         59.57         8.70 o                         
  12   2   3          3.17          1.29         1.83 o                         
 -12   3   3        155.61        169.69         6.70 o                         
 -11   3   3         66.33         68.42         5.22 o                         
 -10   3   3        140.20        136.77         4.67 o                         
  -9   3   3        385.03        393.42         7.97 o                         
  -8   3   3       1941.57       1979.80        25.20 o                         
  -7   3   3        833.22        864.10        12.01 o                         
  -6   3   3         20.66         22.24         1.87 o                         
  -5   3   3         96.78         86.61         3.74 o                         
  -4   3   3       1078.14       1077.79        18.26 o                         
  -3   3   3        144.82        133.58         5.76 o                         
  -2   3   3       2206.85       2093.25        27.41 o                         
  -1   3   3        930.49        884.00        15.78 o                         
   0   3   3        201.71        176.41         6.46 o                         
   1   3   3        203.59        186.66         8.92 o                         
   2   3   3        193.31        188.27         5.94 o                         
   3   3   3       3236.37       3323.70        47.18 o                         
   4   3   3         90.49         90.31         9.32 o                         
   5   3   3        263.99        284.11         6.25 o                         
   6   3   3         99.99        111.71         3.85 o                         
   7   3   3        157.29        169.69         5.39 o                         
   8   3   3        229.48        220.39         6.29 o                         
   9   3   3         48.81         46.94         3.93 o                         
  10   3   3         29.51         29.47         3.48 o                         
  11   3   3         25.94         26.21         3.13 o                         
  12   3   3         82.52         83.39         4.02 o                         
 -12   4   3         38.98         37.38         2.79 o                         
 -11   4   3         38.06         28.42         4.30 o                         
 -10   4   3         89.53         86.90         3.93 o                         
  -9   4   3         10.05         11.39         4.53 o                         
  -8   4   3        764.25        768.75        11.43 o                         
  -7   4   3        457.82        523.79         9.53 o                         
  -6   4   3         66.17         71.27         2.95 o                         
  -5   4   3        892.06        861.04        10.39 o                         
  -4   4   3        276.62        299.40         6.95 o                         
  -3   4   3        156.16        158.97         9.83 o                         
  -2   4   3       4710.59       4342.51        99.26 o                         
  -1   4   3       1460.91       1381.12        24.74 o                         
   0   4   3       2473.08       2373.90        35.12 o                         
   1   4   3         92.37         92.77         5.65 o                         
   2   4   3        517.98        496.45         9.13 o                         
   3   4   3       2526.43       2579.05        32.61 o                         
   4   4   3       5457.21       5879.49        94.45 o                         
   5   4   3        368.64        382.52         6.93 o                         
   6   4   3         77.78         85.03         3.63 o                         
   7   4   3         38.05         43.15         2.94 o                         
   8   4   3         48.73         45.88         3.18 o                         
   9   4   3         38.52         44.28         3.59 o                         
  10   4   3         12.99         15.18         2.90 o                         
  11   4   3         67.06         79.25         4.42 o                         
 -12   5   3          1.72          4.20         1.86 o                         
 -11   5   3         26.39         31.73         2.85 o                         
 -10   5   3        221.66        223.11         8.58 o                         
  -9   5   3          8.38          7.89         1.86 o                         
  -8   5   3        176.67        188.09         5.11 o                         
  -7   5   3        112.24        114.42         3.36 o                         
  -6   5   3         33.66         39.84         2.19 o                         
  -5   5   3         54.77         64.81         3.50 o                         
  -4   5   3         97.68         85.81         3.62 o                         
  -3   5   3        212.52        210.79         5.97 o                         
  -2   5   3        978.08        933.91        16.59 o                         
  -1   5   3       3217.30       3196.03        48.58 o                         
   0   5   3         36.08         43.54         6.16 o                         
   1   5   3        510.12        545.63        11.49 o                         
   2   5   3        940.72        951.91        16.72 o                         
   3   5   3       2073.51       2389.49        35.82 o                         
   4   5   3        217.93        196.62         4.86 o                         
   5   5   3        759.87        797.50        10.95 o                         
   6   5   3        304.29        326.51         8.06 o                         
   7   5   3         22.75         23.58         2.32 o                         
   8   5   3         72.16         59.89         4.26 o                         
   9   5   3        103.88         98.64         4.78 o                         
  10   5   3         17.40         15.19         2.90 o                         
  11   5   3         11.22         10.62         2.49 o                         
 -12   6   3          6.49          2.58         1.83 o                         
 -11   6   3         21.88         16.55         2.62 o                         
 -10   6   3         90.17         94.62         4.51 o                         
  -9   6   3         55.61         43.80         4.60 o                         
  -8   6   3        341.03        334.18         6.39 o                         
  -7   6   3        243.99        265.07         5.54 o                         
  -6   6   3          8.40          7.95         3.41 o                         
  -5   6   3        208.38        199.15         5.45 o                         
  -4   6   3        736.56        691.61         9.83 o                         
  -3   6   3        229.49        218.91         7.05 o                         
  -2   6   3       1114.25       1186.67        20.57 o                         
  -1   6   3       1064.31       1104.61        17.58 o                         
   0   6   3        179.71        175.58         8.26 o                         
   1   6   3        104.43        121.52         8.78 o                         
   2   6   3        166.34        156.36         6.25 o                         
   3   6   3        617.67        587.97        12.15 o                         
   4   6   3        892.44        856.10        11.41 o                         
   5   6   3         40.56         42.83         2.39 o                         
   6   6   3        158.66        153.20         4.48 o                         
   7   6   3        126.29        126.30         4.32 o                         
   8   6   3        165.17        180.35         6.03 o                         
   9   6   3       1361.52       1233.99        20.33 o                         
  10   6   3         88.25         84.49         8.55 o                         
  11   6   3         62.17         71.64         3.98 o                         
 -11   7   3         46.95         53.71         4.54 o                         
 -10   7   3         25.89         26.34         2.74 o                         
  -9   7   3         67.59         56.24         3.51 o                         
  -8   7   3        507.22        485.22        20.21 o                         
  -7   7   3        154.99        162.93         4.40 o                         
  -6   7   3         41.15         42.10         3.05 o                         
  -5   7   3         17.38         20.21         1.98 o                         
  -4   7   3        542.97        533.54         6.96 o                         
  -3   7   3        227.54        242.12         4.57 o                         
  -2   7   3        893.69        844.19        12.70 o                         
  -1   7   3        770.87        824.21        12.40 o                         
   0   7   3        528.50        536.02         9.42 o                         
   1   7   3         90.59        107.61         4.35 o                         
   2   7   3         20.43         28.00         2.98 o                         
   3   7   3        404.14        460.28         8.37 o                         
   4   7   3        175.28        165.04         4.39 o                         
   5   7   3         13.46         13.97         1.85 o                         
   6   7   3        289.40        291.78         7.00 o                         
   7   7   3          6.10          7.63         1.81 o                         
   8   7   3        108.44        115.37         4.34 o                         
   9   7   3       1222.81       1137.59        16.61 o                         
  10   7   3        142.67        146.01         5.02 o                         
  11   7   3         17.57         22.45         2.72 o                         
 -11   8   3         49.13         62.62         3.48 o                         
 -10   8   3        110.01        118.80         5.10 o                         
  -9   8   3          4.49          5.50         1.83 o                         
  -8   8   3          0.03         -0.94         1.69 o                         
  -7   8   3        240.03        239.62         5.86 o                         
  -6   8   3        439.28        418.74         7.49 o                         
  -5   8   3         66.98         75.66         5.45 o                         
  -4   8   3        147.64        149.34         4.51 o                         
  -3   8   3       1048.61       1146.51        15.03 o                         
  -2   8   3        840.76        888.05        11.50 o                         
  -1   8   3        135.19        134.67         7.98 o                         
   0   8   3         38.76         37.95         2.35 o                         
   1   8   3        422.96        469.18        10.38 o                         
   2   8   3         50.41         54.23         5.42 o                         
   3   8   3         60.82         63.50         3.39 o                         
   4   8   3        932.18        923.02        14.32 o                         
   5   8   3         25.71         29.64         2.71 o                         
   6   8   3         63.07         64.28         3.74 o                         
   7   8   3         23.44         24.12         4.54 o                         
   8   8   3          5.77          1.75         2.15 o                         
   9   8   3        653.83        564.00        10.03 o                         
  10   8   3          8.16          9.57         1.80 o                         
 -10   9   3        124.88        128.92         4.40 o                         
  -9   9   3         22.25         22.23         3.13 o                         
  -8   9   3        190.37        187.34         5.28 o                         
  -7   9   3       1140.12       1122.76        27.46 o                         
  -6   9   3         64.32         55.38         2.90 o                         
  -5   9   3         73.66         65.12         6.42 o                         
  -4   9   3         68.30         68.20         3.81 o                         
  -3   9   3       1203.63       1241.57        14.74 o                         
  -2   9   3        304.89        321.93         6.04 o                         
  -1   9   3        453.61        481.15         8.17 o                         
   0   9   3        889.55        864.71        11.91 o                         
   1   9   3          9.20         10.51         4.87 o                         
   2   9   3        216.18        205.68         6.06 o                         
   3   9   3       3873.50       3876.76        47.49 o                         
   4   9   3       1430.21       1405.81        19.43 o                         
   5   9   3        503.19        501.46         8.44 o                         
   6   9   3        169.19        160.49         4.93 o                         
   7   9   3         22.86         22.29         2.44 o                         
   8   9   3        258.52        238.51         5.91 o                         
   9   9   3          5.77          3.78         1.67 o                         
  10   9   3         35.82         45.84         2.66 o                         
 -10  10   3          8.41          4.91         1.77 o                         
  -9  10   3         45.19         39.41         3.29 o                         
  -8  10   3        206.63        208.54         6.23 o                         
  -7  10   3       2953.87       3098.43        43.81 o                         
  -6  10   3         50.11         46.53         4.11 o                         
  -5  10   3         13.91         12.88         2.37 o                         
  -4  10   3         24.10         26.48         2.14 o                         
  -3  10   3         75.45         63.01         6.12 o                         
  -2  10   3        770.79        756.56        13.47 o                         
  -1  10   3        246.36        232.72         6.87 o                         
   0  10   3         25.84         31.87         2.98 o                         
   1  10   3         95.39         93.45        15.46 o                         
   2  10   3          8.04          6.02         6.03 o                         
   3  10   3        688.68        675.03        11.64 o                         
   4  10   3       1384.03       1394.84        22.78 o                         
   5  10   3        240.18        243.41         8.92 o                         
   6  10   3        161.25        156.92         6.32 o                         
   7  10   3         38.03         28.55         3.36 o                         
   8  10   3         69.55         65.09         7.07 o                         
   9  10   3         10.00         10.54         2.02 o                         
  10  10   3         13.67         15.50         3.45 o                         
 -10  11   3         70.89         68.91         6.03 o                         
  -9  11   3        124.74        133.92         5.12 o                         
  -8  11   3        802.18        849.93        61.59 o                         
  -7  11   3        245.45        254.65         7.08 o                         
  -6  11   3         75.81         80.73        13.47 o                         
  -5  11   3         27.00         24.37         6.61 o                         
  -4  11   3         71.99         69.84         6.83 o                         
  -3  11   3        282.15        303.32        12.18 o                         
  -2  11   3        209.71        217.05         7.01 o                         
  -1  11   3        143.56        151.29         7.58 o                         
   0  11   3        442.82        473.07         9.37 o                         
   1  11   3        233.74        241.62         5.88 o                         
   2  11   3        445.71        454.72        10.08 o                         
   3  11   3       6846.50       6730.24        94.99 o                         
   4  11   3        183.51        185.59         5.20 o                         
   5  11   3         68.14         62.94         3.92 o                         
   6  11   3        183.52        190.15        21.36 o                         
   7  11   3         26.70         36.51         3.01 o                         
   8  11   3          7.07          4.52         1.72 o                         
   9  11   3         10.03          8.75         1.78 o                         
  -9  12   3        184.94        192.78        14.64 o                         
  -8  12   3        206.39        218.66         9.41 o                         
  -7  12   3        864.80        900.74        18.23 o                         
  -6  12   3        237.45        244.45         5.38 o                         
  -5  12   3        128.04        132.91         6.27 o                         
  -4  12   3        135.36        128.85         7.06 o                         
  -3  12   3         45.56         38.54         3.08 o                         
  -2  12   3        470.89        445.02         8.48 o                         
  -1  12   3        106.70        128.33         5.37 o                         
   0  12   3         24.82         27.86         3.17 o                         
   1  12   3        472.95        456.82        17.39 o                         
   2  12   3        324.35        334.86        11.37 o                         
   3  12   3        946.65        978.48        42.39 o                         
   4  12   3        572.24        584.96        14.15 o                         
   5  12   3        177.05        163.26        12.13 o                         
   6  12   3         90.80         96.85        10.82 o                         
   7  12   3          3.36          1.17         2.12 o                         
   8  12   3        121.23        137.54         4.97 o                         
  -8  13   3        193.51        210.60        14.11 o                         
  -7  13   3        184.30        183.36         5.69 o                         
  -6  13   3        253.76        255.93         7.57 o                         
  -5  13   3         58.48         67.42         8.55 o                         
  -4  13   3         10.19          7.81         3.32 o                         
  -3  13   3        133.79        118.83         6.78 o                         
  -2  13   3        929.43        838.73        14.00 o                         
  -1  13   3         65.33         53.48         4.94 o                         
   0  13   3         42.17         38.57         5.20 o                         
   1  13   3        217.91        199.98         6.68 o                         
   2  13   3        400.82        391.31        21.59 o                         
   3  13   3        271.06        279.61         9.31 o                         
   4  13   3         34.03         35.85         2.91 o                         
   5  13   3         14.80         15.64         2.95 o                         
   6  13   3        198.23        197.51         8.87 o                         
   7  13   3         10.96         17.24         2.49 o                         
   8  13   3         39.61         47.60         2.79 o                         
  -7  14   3         21.97         20.67         3.31 o                         
  -6  14   3         10.93         14.54         3.31 o                         
  -5  14   3         68.66         71.61         4.42 o                         
  -4  14   3          3.83          2.69         4.13 o                         
  -3  14   3         31.15         34.82         6.96 o                         
  -2  14   3       1193.19       1069.28        16.76 o                         
  -1  14   3        832.51        825.60        13.87 o                         
   0  14   3         96.76        106.44         6.69 o                         
   1  14   3         86.67         82.04         6.26 o                         
   2  14   3         55.14         51.52         5.65 o                         
   3  14   3        183.86        200.02         6.13 o                         
   4  14   3         97.64         97.35         3.99 o                         
   5  14   3        108.20        120.29         4.11 o                         
   6  14   3         74.39         74.77         6.33 o                         
   7  14   3         68.96         72.13         4.26 o                         
  -6  15   3          2.51          1.72         3.45 o                         
  -5  15   3         46.43         47.07         4.33 o                         
  -4  15   3         63.26         60.83         4.13 o                         
  -3  15   3        545.52        492.39        26.27 o                         
  -2  15   3        184.98        159.65         6.46 o                         
  -1  15   3         76.66         70.24         4.19 o                         
   0  15   3         53.02         44.91         3.12 o                         
   1  15   3        111.77        103.31         4.71 o                         
   2  15   3         76.94         64.58         9.94 o                         
   3  15   3        272.10        263.16         6.90 o                         
   4  15   3         16.37         16.02         2.15 o                         
   5  15   3        170.67        178.07         7.66 o                         
   6  15   3         46.43         52.56         3.65 o                         
  -5  16   3         22.91         18.95         6.03 o                         
  -4  16   3         84.16         78.28         4.52 o                         
  -3  16   3         31.28         34.75         3.29 o                         
  -2  16   3         52.41         48.05         3.32 o                         
  -1  16   3         36.37         32.52         3.11 o                         
   0  16   3         17.18         23.36         2.33 o                         
   1  16   3         63.63         68.55         3.84 o                         
   2  16   3         23.05         20.11         2.62 o                         
   3  16   3         16.07         18.62         2.30 o                         
   4  16   3        202.93        229.02        18.25 o                         
  -3  17   3         84.10         94.10         6.14 o                         
  -2  17   3        142.82        126.63         7.21 o                         
  -1  17   3         43.21         42.85         3.03 o                         
   0  17   3         14.50         13.81         3.44 o                         
   1  17   3         10.14          6.29         2.28 o                         
   2  17   3        152.84        172.79        15.50 o                         
  -2 -17   4         53.13         59.10         3.92 o                         
  -1 -17   4         56.98         56.68         6.03 o                         
   0 -17   4          1.86         -0.86         2.03 o                         
   1 -17   4         79.43         61.05         6.88 o                         
  -4 -16   4         15.48          9.13         2.44 o                         
  -3 -16   4        103.88        100.36         6.52 o                         
  -2 -16   4         45.74         36.45         5.75 o                         
  -1 -16   4         38.60         34.00         3.06 o                         
   0 -16   4        217.03        200.28         5.86 o                         
   1 -16   4         31.23         34.62         3.06 o                         
   2 -16   4        263.60        276.28         8.08 o                         
   3 -16   4         72.59         78.01         4.42 o                         
   4 -16   4         50.62         51.31         3.63 o                         
  -6 -15   4          3.81          1.72         3.45 o                         
  -5 -15   4        116.31        124.89         8.61 o                         
  -4 -15   4         33.02         32.69         4.13 o                         
  -3 -15   4         87.29         85.80         5.25 o                         
  -2 -15   4         97.07         70.76         4.88 o                         
  -1 -15   4        144.30        157.09         7.83 o                         
   0 -15   4         96.15         89.66         4.78 o                         
   1 -15   4         82.09         85.42         5.71 o                         
   2 -15   4        109.66         93.30        16.51 o                         
   3 -15   4          2.67          4.12         2.39 o                         
   4 -15   4         16.40         19.60         3.13 o                         
   5 -15   4         33.40         37.95         3.41 o                         
  -7 -14   4         60.35         61.53         4.58 o                         
  -6 -14   4          5.76          3.67         1.81 o                         
  -5 -14   4        333.00        328.17         8.16 o                         
  -4 -14   4        165.29        160.97         8.46 o                         
  -3 -14   4        433.34        421.69        11.42 o                         
  -2 -14   4        113.66         98.38         5.17 o                         
  -1 -14   4        440.72        426.11         8.87 o                         
   0 -14   4        255.93        246.87         6.63 o                         
   1 -14   4          5.31          5.52         2.45 o                         
   2 -14   4         20.88         16.74         3.16 o                         
   3 -14   4         36.76         32.35         3.74 o                         
   4 -14   4         94.93         92.92         7.45 o                         
   5 -14   4          2.29          2.01         1.90 o                         
   6 -14   4        193.71        197.64         5.37 o                         
  -8 -13   4        436.19        467.72        13.98 o                         
  -7 -13   4        195.47        197.44         6.58 o                         
  -6 -13   4         38.61         47.64         5.22 o                         
  -5 -13   4         90.25         84.99         4.22 o                         
  -4 -13   4        296.18        308.29         7.44 o                         
  -3 -13   4        266.01        234.04         6.53 o                         
  -2 -13   4       1300.84       1217.36        20.77 o                         
  -1 -13   4         24.41         20.44         3.98 o                         
   0 -13   4          7.91          3.70         2.19 o                         
   1 -13   4         48.53         46.65         3.97 o                         
   2 -13   4        231.97        244.83        10.20 o                         
   3 -13   4         57.01         48.21         3.73 o                         
   4 -13   4        150.85        146.40         5.75 o                         
   5 -13   4         57.21         53.69         3.84 o                         
   6 -13   4          9.53         10.83         3.16 o                         
   7 -13   4         29.61         51.89         3.61 o                         
  -9 -12   4        531.75        523.69        24.12 o                         
  -8 -12   4        646.13        687.83        18.14 o                         
  -7 -12   4        116.69        108.75         9.90 o                         
  -6 -12   4        164.54        164.00         5.29 o                         
  -5 -12   4         68.24         73.39         7.46 o                         
  -4 -12   4         38.86         39.43         3.34 o                         
  -3 -12   4         16.27          8.13         4.15 o                         
  -2 -12   4        454.07        411.02         7.98 o                         
  -1 -12   4         16.85         20.80         2.72 o                         
   0 -12   4         49.29         45.37         3.57 o                         
   1 -12   4        402.89        395.50         8.48 o                         
   2 -12   4        500.10        498.02        11.64 o                         
   3 -12   4        353.09        367.65        11.27 o                         
   4 -12   4        203.21        200.19         6.73 o                         
   5 -12   4        258.54        247.00         7.19 o                         
   6 -12   4         39.65         42.41         3.02 o                         
   7 -12   4        250.45        251.63         7.43 o                         
   8 -12   4         33.63         40.06         3.65 o                         
  -9 -11   4       1155.48       1196.65        21.55 o                         
  -8 -11   4        182.59        199.12         8.36 o                         
  -7 -11   4        807.77        870.23        15.91 o                         
  -6 -11   4        357.53        378.88         8.33 o                         
  -5 -11   4        123.07        127.17         6.57 o                         
  -4 -11   4         62.64         55.84         5.74 o                         
  -3 -11   4         33.15         33.90         2.76 o                         
  -2 -11   4        363.92        362.85         8.22 o                         
  -1 -11   4         18.58         23.23         2.71 o                         
   0 -11   4        312.57        325.59         7.43 o                         
   1 -11   4        265.96        267.12         6.06 o                         
   2 -11   4       2117.05       2100.00        34.60 o                         
   3 -11   4         90.68         94.24         6.81 o                         
   4 -11   4         20.11         16.27         3.91 o                         
   5 -11   4         79.20         63.58         4.10 o                         
   6 -11   4         28.27         24.42         2.89 o                         
   7 -11   4        392.68        425.45         9.27 o                         
   8 -11   4         87.40         82.30         3.97 o                         
   9 -11   4          9.88         11.20         3.45 o                         
 -10 -10   4         20.28         22.08         2.90 o                         
  -9 -10   4         72.21         71.16         5.03 o                         
  -8 -10   4       2095.28       2193.96        37.09 o                         
  -7 -10   4        370.58        385.80         9.27 o                         
  -6 -10   4         34.51         29.46         2.77 o                         
  -5 -10   4        231.86        234.39         6.37 o                         
  -4 -10   4         76.87         91.60         5.71 o                         
  -3 -10   4        222.01        208.58         5.70 o                         
  -2 -10   4        119.74        124.12         3.87 o                         
  -1 -10   4         24.01         24.35         2.32 o                         
   0 -10   4         51.64         67.88         4.20 o                         
   1 -10   4        620.19        625.59        15.47 o                         
   2 -10   4        225.57        228.55         6.48 o                         
   3 -10   4      11777.65      11316.59       234.48 o                         
   4 -10   4          2.91          3.75         2.05 o                         
   5 -10   4        243.40        272.08        12.36 o                         
   6 -10   4         42.97         42.48         3.85 o                         
   7 -10   4         20.42         15.49         2.74 o                         
   8 -10   4          7.34         12.60         2.34 o                         
   9 -10   4         17.20         17.56         2.62 o                         
 -10  -9   4         72.65         84.44         8.74 o                         
  -9  -9   4        394.99        404.66        35.27 o                         
  -8  -9   4       1273.64       1301.95        19.12 o                         
  -7  -9   4        180.81        173.09         5.33 o                         
  -6  -9   4         39.46         33.61         2.39 o                         
  -5  -9   4         17.18         18.13         2.27 o                         
  -4  -9   4        258.08        281.02         6.59 o                         
  -3  -9   4        435.40        455.09        10.46 o                         
  -2  -9   4         21.37         22.95         2.20 o                         
  -1  -9   4        105.45        109.15         3.58 o                         
   0  -9   4         56.77         62.63         3.60 o                         
   1  -9   4          0.46          0.24         1.64 o                         
   2  -9   4        231.08        232.89         9.31 o                         
   3  -9   4        348.77        333.47         7.52 o                         
   4  -9   4       1180.29       1131.13        17.83 o                         
   5  -9   4        136.16        135.14         7.57 o                         
   6  -9   4         58.14         45.61         4.09 o                         
   7  -9   4        144.08        119.11         6.29 o                         
   8  -9   4         46.81         39.24         3.30 o                         
   9  -9   4        103.90        106.24         7.38 o                         
  10  -9   4          5.05          3.20         2.07 o                         
 -11  -8   4          7.04          2.58         3.31 o                         
 -10  -8   4         29.74         34.99         3.41 o                         
  -9  -8   4        173.04        170.34         5.72 o                         
  -8  -8   4        171.08        187.57         5.62 o                         
  -7  -8   4         50.79         37.99         2.90 o                         
  -6  -8   4          5.08          6.73         1.64 o                         
  -5  -8   4         65.84         63.37         3.95 o                         
  -4  -8   4        138.64        144.24         4.43 o                         
  -3  -8   4       4522.46       4764.35        54.19 o                         
  -2  -8   4        118.81        127.45         3.68 o                         
  -1  -8   4         82.87         77.90         3.37 o                         
   0  -8   4        139.46        150.41         4.41 o                         
   1  -8   4         22.24         26.47         3.34 o                         
   2  -8   4        154.78        152.91         6.43 o                         
   3  -8   4        235.09        256.71         7.21 o                         
   4  -8   4        405.76        393.84         9.75 o                         
   5  -8   4        141.44        144.70         4.71 o                         
   6  -8   4         22.73         26.94         3.08 o                         
   7  -8   4        275.76        239.34         8.42 o                         
   8  -8   4        324.66        313.50         8.05 o                         
   9  -8   4        116.74        100.63         5.07 o                         
  10  -8   4         88.47         94.06         5.76 o                         
 -11  -7   4         39.45         47.81         4.26 o                         
 -10  -7   4        299.60        286.79        11.78 o                         
  -9  -7   4        103.40         82.18         5.84 o                         
  -8  -7   4        205.57        203.07         5.69 o                         
  -7  -7   4         70.95         61.20         3.79 o                         
  -6  -7   4        613.38        598.83         9.33 o                         
  -5  -7   4        138.46        135.59         4.22 o                         
  -4  -7   4         63.44         82.01         4.56 o                         
  -3  -7   4       1870.42       1990.56        23.31 o                         
  -2  -7   4         62.75         73.34         2.87 o                         
  -1  -7   4        500.01        516.53         7.56 o                         
   0  -7   4        446.59        459.90        14.96 o                         
   1  -7   4         29.08         37.56         4.79 o                         
   2  -7   4        243.99        233.98         6.35 o                         
   3  -7   4        239.89        246.10         6.71 o                         
   4  -7   4        303.66        301.68         7.88 o                         
   5  -7   4         10.67         11.73         2.16 o                         
   6  -7   4        301.30        304.82         7.42 o                         
   7  -7   4        199.82        173.61         8.45 o                         
   8  -7   4        242.91        226.76         9.14 o                         
   9  -7   4        115.40         88.15         7.65 o                         
  10  -7   4          5.29          8.77         3.31 o                         
 -11  -6   4          9.82         12.69         3.31 o                         
 -10  -6   4         22.61         18.99         5.29 o                         
  -9  -6   4         37.14         34.45         4.35 o                         
  -8  -6   4        210.97        209.61         5.70 o                         
  -7  -6   4        110.25        116.04         4.49 o                         
  -6  -6   4        753.25        740.99        12.57 o                         
  -5  -6   4        512.56        505.40         7.30 o                         
  -4  -6   4        167.26        156.27         4.51 o                         
  -3  -6   4       2551.60       2733.91        30.46 o                         
  -2  -6   4        379.73        367.74        10.66 o                         
  -1  -6   4        244.99        266.30         8.34 o                         
   0  -6   4        496.14        514.63        10.27 o                         
   1  -6   4        295.29        303.75         9.76 o                         
   2  -6   4          1.81         -1.51         1.53 o                         
   3  -6   4        265.79        297.48         7.63 o                         
   4  -6   4        126.46        132.24         4.56 o                         
   5  -6   4         95.14         94.65         4.45 o                         
   6  -6   4         49.71         62.10         4.46 o                         
   7  -6   4         80.89         87.11         4.25 o                         
   8  -6   4         43.01         48.71         3.73 o                         
   9  -6   4          5.92          3.21         3.31 o                         
  10  -6   4         17.65         20.22         3.92 o                         
  11  -6   4         26.01         25.84         6.89 o                         
 -12  -5   4         30.21         42.21         6.03 o                         
 -11  -5   4         56.32         53.60         3.90 o                         
 -10  -5   4        219.32        218.39         7.55 o                         
  -9  -5   4        168.12        160.27         6.75 o                         
  -8  -5   4        601.47        629.37        10.62 o                         
  -7  -5   4         53.68         52.87         3.24 o                         
  -6  -5   4        187.60        187.24         4.97 o                         
  -5  -5   4        592.41        562.01         8.34 o                         
  -4  -5   4         98.06        113.79         4.14 o                         
  -3  -5   4        862.97        918.50        19.95 o                         
  -2  -5   4        229.46        200.34         7.94 o                         
  -1  -5   4        139.31        150.01         8.45 o                         
   0  -5   4        567.68        529.78        10.10 o                         
   1  -5   4        363.01        360.03        11.17 o                         
   2  -5   4       1017.46       1062.19        22.13 o                         
   3  -5   4        412.42        467.76         8.97 o                         
   4  -5   4         15.98         11.41         1.94 o                         
   5  -5   4         12.80         17.54         2.27 o                         
   6  -5   4        341.22        348.61         8.77 o                         
   7  -5   4         15.09         20.28         2.50 o                         
   8  -5   4          6.76          5.43         2.98 o                         
   9  -5   4        159.36        179.50         8.69 o                         
  10  -5   4          7.88          5.74         3.85 o                         
  11  -5   4        211.06        219.64        12.06 o                         
 -12  -4   4         32.07         37.04         5.17 o                         
 -11  -4   4          9.48          9.22         2.62 o                         
 -10  -4   4        194.03        201.68         7.43 o                         
  -9  -4   4        385.63        386.30        10.56 o                         
  -8  -4   4       1859.53       1973.18        27.68 o                         
  -7  -4   4        170.44        183.52         5.71 o                         
  -6  -4   4          0.90          3.10         1.44 o                         
  -5  -4   4        330.66        342.07         7.31 o                         
  -4  -4   4         34.46         35.53         2.77 o                         
  -3  -4   4        613.74        619.60        14.62 o                         
  -2  -4   4         94.73         72.71         4.92 o                         
  -1  -4   4       1300.25       1258.01        21.65 o                         
   0  -4   4       2040.31       1899.45        45.57 o                         
   1  -4   4        738.96        808.10        15.48 o                         
   2  -4   4       3794.61       3870.48       114.56 o                         
   4  -4   4         68.09         76.62         4.23 o                         
   5  -4   4         94.71        118.13         7.68 o                         
   6  -4   4          2.05          2.63         1.83 o                         
   7  -4   4        172.09        162.75         6.43 o                         
   8  -4   4        384.48        347.06        11.58 o                         
   9  -4   4         29.33         25.63         4.13 o                         
  10  -4   4         16.84         18.95         6.03 o                         
  11  -4   4         44.98         75.80         7.75 o                         
 -12  -3   4          2.37          1.29         2.44 o                         
 -11  -3   4          1.05          0.79         3.50 o                         
 -10  -3   4         52.55         45.86         4.13 o                         
  -8  -3   4         55.78         48.85         3.21 o                         
  -7  -3   4        100.40         92.05         4.35 o                         
  -6  -3   4         95.07         91.92         3.34 o                         
  -5  -3   4         37.79         45.17         4.99 o                         
  -4  -3   4       1045.20       1039.87        18.41 o                         
  -3  -3   4       1365.50       1359.55        33.16 o                         
  -2  -3   4       1111.25       1078.97        18.58 o                         
  -1  -3   4        599.49        605.33        16.56 o                         
   0  -3   4         55.12         65.76         8.05 o                         
   1  -3   4       2087.17       2113.76        32.53 o                         
   3  -3   4        565.01        599.35        13.69 o                         
   4  -3   4        108.11        104.38         4.04 o                         
   5  -3   4         43.82         46.80         2.75 o                         
   6  -3   4        353.16        342.52         7.80 o                         
   7  -3   4        766.44        748.76        13.25 o                         
   8  -3   4        719.62        720.83        14.38 o                         
   9  -3   4         59.61         44.95         6.62 o                         
  10  -3   4         13.30         23.26         6.89 o                         
  11  -3   4          1.88          0.86         4.31 o                         
 -12  -2   4          4.99          8.27         3.88 o                         
 -11  -2   4          9.83         12.06         4.31 o                         
 -10  -2   4         45.61         41.76         3.79 o                         
  -9  -2   4         31.31         28.66         2.99 o                         
  -8  -2   4       1286.64       1322.25        17.22 o                         
  -7  -2   4       1082.97       1026.20        16.05 o                         
  -6  -2   4        147.94        144.01         4.68 o                         
  -5  -2   4        192.75        161.80         5.48 o                         
  -4  -2   4         52.54         56.81         6.08 o                         
  -3  -2   4        543.57        562.18        11.34 o                         
  -2  -2   4       2801.27       2829.53        59.38 o                         
  -1  -2   4        967.10        948.91        20.38 o                         
   0  -2   4        849.39        825.06        18.22 o                         
   1  -2   4        255.04        251.56        10.96 o                         
   2  -2   4        348.80        357.66        14.26 o                         
   3  -2   4         46.55         58.01         4.13 o                         
   4  -2   4         95.72         84.71         7.79 o                         
   5  -2   4        375.46        351.80        11.92 o                         
   6  -2   4        559.11        570.34        10.79 o                         
   7  -2   4        890.55        858.95        17.27 o                         
   8  -2   4       1748.70       1770.86        29.22 o                         
   9  -2   4         45.54         41.97         4.42 o                         
  10  -2   4         10.55         10.62         2.98 o                         
  11  -2   4          5.72          6.89         4.31 o                         
 -12  -1   4          0.63         -0.43         2.44 o                         
 -11  -1   4         75.11         64.06         6.46 o                         
 -10  -1   4        213.57        225.91         7.22 o                         
  -9  -1   4         43.47         36.47         2.92 o                         
  -8  -1   4       1173.51       1178.91        18.28 o                         
  -7  -1   4        196.08        195.26         5.23 o                         
  -6  -1   4         16.25         12.94         1.91 o                         
  -5  -1   4        132.02        128.89         3.78 o                         
  -4  -1   4        173.41        172.78         8.45 o                         
  -3  -1   4       3106.44       3103.64        52.52 o                         
  -2  -1   4      17483.79      12396.81       845.74 o                         
  -1  -1   4        783.34        843.11        22.83 o                         
   0  -1   4        139.92        140.84         6.55 o                         
   1  -1   4        503.99        429.29        14.88 o                         
   2  -1   4         40.65         28.80        11.86 o                         
   3  -1   4        131.01        123.58         4.43 o                         
   4  -1   4        121.06         92.96         7.58 o                         
   5  -1   4         67.21         70.45         4.96 o                         
   6  -1   4        324.07        339.14        18.34 o                         
   7  -1   4       1001.34       1028.15        18.79 o                         
   8  -1   4       1810.20       1898.29        33.98 o                         
   9  -1   4        353.55        367.01        10.94 o                         
  10  -1   4         14.78         17.16         2.98 o                         
  11  -1   4         38.57         36.82         3.92 o                         
 -12   0   4         13.94         16.04         3.05 o                         
 -11   0   4          0.60          3.38         2.28 o                         
 -10   0   4         12.26         11.46         2.47 o                         
  -9   0   4         56.36         52.84         4.74 o                         
  -8   0   4        562.21        550.35        10.07 o                         
  -7   0   4        200.51        201.18         5.34 o                         
  -6   0   4        207.09        225.02         5.42 o                         
  -5   0   4         16.77         21.66         2.32 o                         
  -4   0   4       2320.88       2313.51        46.75 o                         
  -3   0   4       2342.66       2289.50        39.76 o                         
  -2   0   4       1477.63       1559.96        32.42 o                         
  -1   0   4        758.28        740.92        13.13 o                         
   0   0   4        959.30        923.79        18.69 o                         
   1   0   4        193.94        168.94         6.67 o                         
   2   0   4         55.26         55.72         5.60 o                         
   3   0   4          4.15          3.67         1.80 o                         
   4   0   4       1880.67       1825.55       120.16 o                         
   5   0   4        255.49        225.16         7.75 o                         
   6   0   4        167.67        168.13         6.13 o                         
   7   0   4         35.30         34.26         3.54 o                         
   9   0   4        101.14        101.03         6.29 o                         
  10   0   4         53.06         54.22         4.62 o                         
  11   0   4          0.12          2.40         2.12 o                         
 -12   1   4          0.67         -0.43         2.44 o                         
 -11   1   4         77.32         69.38         8.44 o                         
 -10   1   4        211.64        224.74         8.21 o                         
  -9   1   4         42.52         42.36         3.33 o                         
  -8   1   4       1170.90       1167.72        16.56 o                         
  -7   1   4        197.61        198.10         4.76 o                         
  -6   1   4         15.44         15.74         2.08 o                         
  -5   1   4        132.95        129.77         4.57 o                         
  -4   1   4        170.77        157.98         6.34 o                         
  -3   1   4       3108.38       3173.69       114.68 o                         
  -1   1   4        786.61        827.05        15.44 o                         
   0   1   4        138.91        121.01         6.87 o                         
   1   1   4        505.99        409.06        18.99 o                         
   2   1   4         39.86         32.96         2.94 o                         
   3   1   4        131.38        125.95         4.98 o                         
   4   1   4        122.33        105.93         4.67 o                         
   5   1   4         67.03         58.60         3.70 o                         
   6   1   4        321.89        348.53         7.59 o                         
   7   1   4       1001.26       1047.94        16.40 o                         
   8   1   4       1812.76       1849.61        28.92 o                         
   9   1   4        353.54        387.90         9.33 o                         
  10   1   4         15.01         21.48         2.71 o                         
  11   1   4         37.28         33.17         3.96 o                         
 -12   2   4          4.75          7.68         3.50 o                         
 -11   2   4         10.53          9.47         3.05 o                         
 -10   2   4         45.24         42.12         5.46 o                         
  -9   2   4         30.96         25.79         2.56 o                         
  -8   2   4       1278.51       1338.69        17.13 o                         
  -7   2   4       1078.43       1019.32        18.23 o                         
  -6   2   4        145.11        139.83         3.96 o                         
  -5   2   4        194.20        172.90         3.71 o                         
  -4   2   4         51.78         53.51         4.52 o                         
  -3   2   4        538.44        538.98        11.30 o                         
  -2   2   4       2807.47       2870.48        35.62 o                         
  -1   2   4        979.17        958.87        16.12 o                         
   0   2   4        848.06        801.08        14.89 o                         
   1   2   4        250.78        230.60         5.67 o                         
   2   2   4        349.91        347.65         9.16 o                         
   3   2   4         46.58         57.41         3.10 o                         
   4   2   4         96.54         92.00         3.81 o                         
   5   2   4        373.88        361.44        11.62 o                         
   6   2   4        559.84        573.75        10.55 o                         
   7   2   4        890.60        850.69        14.25 o                         
   8   2   4       1753.28       1719.75        24.76 o                         
   9   2   4         46.19         40.03         3.74 o                         
  10   2   4         10.67          9.24         2.34 o                         
  11   2   4          6.80          7.14         2.02 o                         
 -12   3   4          2.45          3.01         3.88 o                         
 -11   3   4          1.19          1.50         2.46 o                         
 -10   3   4         52.80         52.05         3.15 o                         
  -9   3   4        318.42        350.51        10.26 o                         
  -8   3   4         55.29         56.35         3.08 o                         
  -7   3   4        101.97        104.76         4.13 o                         
  -6   3   4         96.89         96.08         3.11 o                         
  -5   3   4         37.63         47.97         2.66 o                         
  -4   3   4       1046.05       1047.90        17.72 o                         
  -3   3   4       1361.90       1390.61        20.28 o                         
  -2   3   4       1092.56       1053.53        14.88 o                         
  -1   3   4        599.07        584.93        14.79 o                         
   0   3   4         57.02         58.86        12.26 o                         
   1   3   4       2083.29       2169.03        28.18 o                         
   2   3   4       6405.46       6741.82       242.03 o                         
   3   3   4        563.49        606.31        12.14 o                         
   4   3   4        108.15        104.88         3.79 o                         
   5   3   4         42.26         48.20         2.69 o                         
   6   3   4        349.63        337.09         7.70 o                         
   7   3   4        766.87        757.91        13.31 o                         
   8   3   4        718.16        737.86        13.01 o                         
   9   3   4         58.95         51.58         7.09 o                         
  10   3   4         13.35         13.50         2.90 o                         
  11   3   4          1.75          1.66         2.12 o                         
 -12   4   4         32.07         35.20         3.92 o                         
 -11   4   4          9.00          8.51         2.02 o                         
 -10   4   4        192.82        185.42         5.46 o                         
  -9   4   4        387.19        389.85         8.01 o                         
  -8   4   4       1869.76       1972.54        23.69 o                         
  -7   4   4        170.12        186.31         4.21 o                         
  -6   4   4          0.96          2.49         1.25 o                         
  -5   4   4        334.87        334.32         5.20 o                         
  -4   4   4         34.73         33.27         2.41 o                         
  -3   4   4        620.96        627.91        11.69 o                         
  -2   4   4         96.32         87.53         4.19 o                         
  -1   4   4       1303.12       1261.91        18.68 o                         
   0   4   4       2034.33       1832.35        27.41 o                         
   1   4   4        736.97        823.11        13.67 o                         
   2   4   4       3790.93       3832.77        51.51 o                         
   3   4   4       6545.82       6731.48       248.06 o                         
   4   4   4         69.93         74.87         3.29 o                         
   5   4   4         95.23        115.20         5.37 o                         
   6   4   4          1.64          0.91         1.61 o                         
   7   4   4        173.31        165.37         5.84 o                         
   8   4   4        386.87        361.11         8.98 o                         
   9   4   4         29.19         23.26         2.97 o                         
  10   4   4         16.74         18.66         4.26 o                         
  11   4   4         45.95         56.54         3.79 o                         
 -12   5   4         31.51         33.18         2.95 o                         
 -11   5   4         57.25         70.02         5.95 o                         
 -10   5   4        221.71        213.52         5.60 o                         
  -9   5   4        165.95        173.59         7.41 o                         
  -8   5   4        596.57        621.69         9.25 o                         
  -7   5   4         54.48         53.73         2.69 o                         
  -6   5   4        188.71        182.41         4.50 o                         
  -5   5   4        596.26        585.97         8.65 o                         
  -4   5   4         97.07        103.43         3.70 o                         
  -3   5   4        860.63        895.17        15.41 o                         
  -2   5   4        229.10        216.35         6.98 o                         
  -1   5   4        139.45        144.07         9.89 o                         
   0   5   4        561.47        528.21        10.59 o                         
   1   5   4        362.40        338.70         9.19 o                         
   2   5   4       1017.29       1078.75        17.25 o                         
   3   5   4        413.23        479.13         7.29 o                         
   4   5   4         15.61         13.50         1.87 o                         
   5   5   4         12.45         18.07         2.20 o                         
   6   5   4        343.44        361.58         6.48 o                         
   7   5   4         15.05         19.09         2.18 o                         
   8   5   4          6.50          4.01         1.66 o                         
   9   5   4        159.30        174.80         7.21 o                         
  10   5   4          7.65          7.95         3.03 o                         
  11   5   4        212.56        212.09        11.63 o                         
 -11   6   4          9.63         10.97         2.49 o                         
 -10   6   4         23.27         26.79         2.67 o                         
  -9   6   4         35.88         38.44         4.11 o                         
  -8   6   4        210.39        210.68         5.05 o                         
  -7   6   4        113.06        113.71         3.45 o                         
  -6   6   4        750.71        742.22        11.14 o                         
  -5   6   4        509.98        500.47         9.86 o                         
  -4   6   4        167.46        158.52         4.76 o                         
  -3   6   4       2550.31       2739.55        28.32 o                         
  -2   6   4        379.32        392.14         7.39 o                         
  -1   6   4        245.15        271.95        13.13 o                         
   0   6   4        496.23        525.61         9.28 o                         
   1   6   4        294.46        314.42         8.63 o                         
   2   6   4          1.84         -1.28         1.79 o                         
   3   6   4        264.62        300.30         5.59 o                         
   4   6   4        127.52        143.08         3.81 o                         
   5   6   4         96.02        100.86         3.42 o                         
   6   6   4         49.42         62.83         7.18 o                         
   7   6   4         81.07         91.31         4.01 o                         
   8   6   4         45.14         49.07         3.20 o                         
   9   6   4          6.08          4.67         1.79 o                         
  10   6   4         17.55         19.31         2.79 o                         
  11   6   4         24.56         23.27         6.03 o                         
 -11   7   4         38.11         44.54         4.61 o                         
 -10   7   4        297.52        307.17        12.93 o                         
  -9   7   4        103.13        104.35         4.51 o                         
  -8   7   4        200.11        198.61         4.57 o                         
  -7   7   4         70.21         60.14         3.07 o                         
  -6   7   4        615.50        588.93         8.21 o                         
  -5   7   4        139.79        134.05         5.23 o                         
  -4   7   4         63.01         76.17         3.29 o                         
  -3   7   4       1867.26       2004.62        20.69 o                         
  -2   7   4         60.10         70.12         5.63 o                         
  -1   7   4        501.73        501.97        14.04 o                         
   0   7   4        448.04        452.62         6.92 o                         
   1   7   4         29.80         36.16         4.13 o                         
   2   7   4        248.24        222.09         6.32 o                         
   3   7   4        238.45        238.00         5.16 o                         
   4   7   4        303.18        308.09         7.62 o                         
   5   7   4         10.91         13.47         3.28 o                         
   6   7   4        301.29        294.87         6.70 o                         
   7   7   4        200.54        183.56         6.10 o                         
   8   7   4        242.19        218.07         6.87 o                         
   9   7   4        114.52         89.02         4.22 o                         
  10   7   4          4.95          5.23         2.12 o                         
 -11   8   4          7.00          4.31         3.88 o                         
 -10   8   4         30.62         23.40         2.34 o                         
  -9   8   4        175.04        178.06         6.29 o                         
  -8   8   4        166.42        175.04         5.92 o                         
  -7   8   4         52.88         48.42         4.68 o                         
  -6   8   4          5.95          6.47         1.60 o                         
  -5   8   4         65.83         64.91         4.65 o                         
  -4   8   4        134.55        143.55         4.23 o                         
  -3   8   4       4517.60       4802.99        48.35 o                         
  -2   8   4        120.80        122.25         3.59 o                         
  -1   8   4         82.59         78.69         3.32 o                         
   0   8   4        143.67        156.59         5.29 o                         
   1   8   4         21.92         26.42         3.17 o                         
   2   8   4        154.39        151.96         7.15 o                         
   3   8   4        233.27        239.12         6.37 o                         
   4   8   4        405.73        389.83        10.46 o                         
   5   8   4        138.52        151.87         4.34 o                         
   6   8   4         23.80         27.02         4.39 o                         
   7   8   4        274.78        239.56         6.28 o                         
   8   8   4        324.72        327.44         7.13 o                         
   9   8   4        116.73        107.13         4.08 o                         
  10   8   4         90.17         89.39         4.65 o                         
 -10   9   4         72.63         81.00         4.13 o                         
  -9   9   4        393.25        382.75         9.92 o                         
  -8   9   4       1275.09       1323.87        23.56 o                         
  -7   9   4        177.05        178.00         7.00 o                         
  -6   9   4         39.63         32.64         9.13 o                         
  -5   9   4         17.54         15.32         1.81 o                         
  -4   9   4        259.15        284.56         8.48 o                         
  -3   9   4        441.34        447.92         9.67 o                         
  -2   9   4         21.38         20.95         3.50 o                         
  -1   9   4        105.35        106.70         3.49 o                         
   0   9   4         56.43         64.03         3.19 o                         
   1   9   4          0.43         -0.27         6.13 o                         
   2   9   4        230.32        219.79        11.85 o                         
   3   9   4        350.97        327.47        10.25 o                         
   4   9   4       1184.51       1138.02        23.40 o                         
   5   9   4        137.94        145.64         7.49 o                         
   6   9   4         57.46         37.09         8.88 o                         
   7   9   4        143.78        123.34         5.27 o                         
   8   9   4         47.14         40.36         2.66 o                         
   9   9   4        104.65        101.97         3.68 o                         
  10   9   4          5.04          3.88         1.77 o                         
 -10  10   4         19.40         16.42         2.90 o                         
  -9  10   4         73.24         77.92         4.52 o                         
  -8  10   4       2095.35       2150.61        34.44 o                         
  -7  10   4        373.04        379.97        16.38 o                         
  -6  10   4         33.65         24.36         6.35 o                         
  -5  10   4        229.85        223.00        12.59 o                         
  -4  10   4         77.19         90.45         3.73 o                         
  -3  10   4        220.42        210.74         7.07 o                         
  -2  10   4        118.24        107.49         4.18 o                         
  -1  10   4         24.13         24.71         3.25 o                         
   0  10   4         52.52         63.35         4.23 o                         
   1  10   4        622.06        624.27        12.40 o                         
   2  10   4        225.29        234.22         6.96 o                         
   3  10   4      11778.44      11438.93       204.15 o                         
   4  10   4          3.13          0.26        12.90 o                         
   5  10   4        242.38        277.91        49.87 o                         
   6  10   4         43.47         36.39         8.12 o                         
   7  10   4         20.26         18.83         2.53 o                         
   8  10   4          7.79          9.12         2.15 o                         
   9  10   4         16.88         21.84         2.15 o                         
  -9  11   4       1152.78       1174.21        20.72 o                         
  -8  11   4        181.68        188.23         5.75 o                         
  -7  11   4        807.09        859.04        13.53 o                         
  -6  11   4        363.22        372.40         8.80 o                         
  -5  11   4        124.22        132.15        12.94 o                         
  -4  11   4         63.42         57.59        10.12 o                         
  -3  11   4         33.05         34.08         6.68 o                         
  -2  11   4        364.31        362.44         7.40 o                         
  -1  11   4         17.27         18.69         2.73 o                         
   0  11   4        312.76        326.17         7.78 o                         
   1  11   4        262.57        259.26         8.73 o                         
   2  11   4       2116.08       2183.98        42.67 o                         
   3  11   4         89.67         93.28         7.28 o                         
   4  11   4         20.18         18.90        14.69 o                         
   5  11   4         79.70         69.14         6.83 o                         
   6  11   4         27.66         24.36         3.39 o                         
   7  11   4        395.77        412.04        10.44 o                         
   8  11   4         86.90         76.90         7.66 o                         
   9  11   4         10.27         13.07         1.99 o                         
  -9  12   4        532.12        555.41        10.60 o                         
  -8  12   4        650.49        660.00        13.25 o                         
  -7  12   4        116.83        120.50         5.76 o                         
  -6  12   4        160.83        163.73         7.25 o                         
  -5  12   4         67.74         75.49         4.32 o                         
  -4  12   4         39.20         34.47         4.03 o                         
  -3  12   4         15.32         11.23        12.06 o                         
  -2  12   4        454.41        416.87         9.05 o                         
  -1  12   4         16.69         19.76         2.73 o                         
   0  12   4         48.69         41.88         3.63 o                         
   1  12   4        399.46        392.90         9.84 o                         
   2  12   4        502.09        490.40        10.18 o                         
   3  12   4        352.41        361.82        10.13 o                         
   4  12   4        201.88        187.96        12.13 o                         
   5  12   4        259.72        245.43        27.64 o                         
   6  12   4         38.87         47.30         5.30 o                         
   7  12   4        251.95        265.39         9.14 o                         
   8  12   4         34.63         43.73         4.42 o                         
  -8  13   4        433.87        434.07        11.52 o                         
  -7  13   4        195.62        200.45         6.43 o                         
  -6  13   4         38.04         38.32         2.97 o                         
  -5  13   4         90.26         76.79        10.46 o                         
  -4  13   4        297.42        306.36        33.48 o                         
  -3  13   4        262.44        234.03        17.55 o                         
  -2  13   4       1299.89       1209.52        18.54 o                         
  -1  13   4         24.43         23.84         2.95 o                         
   0  13   4          8.44          6.30         2.41 o                         
   1  13   4         49.55         54.96         4.42 o                         
   2  13   4        232.56        239.32         8.11 o                         
   3  13   4         56.95         56.41         6.40 o                         
   4  13   4        149.01        134.62         6.61 o                         
   5  13   4         57.40         50.23         4.73 o                         
   6  13   4          9.53         10.15         2.72 o                         
   7  13   4         29.28         44.96         3.90 o                         
  -7  14   4         60.02         60.06         4.54 o                         
  -6  14   4          6.38          7.40         2.39 o                         
  -5  14   4        331.10        313.25         7.78 o                         
  -4  14   4        164.02        165.41         6.62 o                         
  -3  14   4        439.61        446.74        11.26 o                         
  -2  14   4        114.86        105.74         5.27 o                         
  -1  14   4        439.75        434.98         9.79 o                         
   0  14   4        255.04        245.62         7.21 o                         
   1  14   4          5.74          2.86         2.34 o                         
   2  14   4         21.37         17.70         3.13 o                         
   3  14   4         39.30         35.66         2.97 o                         
   4  14   4         94.85        102.17         6.12 o                         
   5  14   4          2.45          4.21         1.90 o                         
   6  14   4        194.20        190.05         7.58 o                         
  -6  15   4          4.12          6.89         4.31 o                         
  -5  15   4        115.08        124.36         4.92 o                         
  -4  15   4         32.63         35.24         3.29 o                         
  -3  15   4         86.98         85.35         5.67 o                         
  -2  15   4         98.70         81.89         8.47 o                         
  -1  15   4        145.80        154.69         7.05 o                         
   0  15   4         97.36         92.84         7.27 o                         
   1  15   4         82.65         82.32        10.46 o                         
   2  15   4        108.15        107.27         5.29 o                         
   3  15   4          2.56          5.46         1.90 o                         
   4  15   4         15.89         20.25         2.49 o                         
   5  15   4         33.60         41.11         3.92 o                         
  -4  16   4         15.02         14.38         2.62 o                         
  -3  16   4        104.26        103.73         4.79 o                         
  -2  16   4         47.16         43.78         3.06 o                         
  -1  16   4         39.22         32.02         2.38 o                         
   0  16   4        216.49        214.56         5.19 o                         
   1  16   4         31.19         37.63         3.37 o                         
   2  16   4        263.25        275.97         6.44 o                         
   3  16   4         73.67         81.83         3.61 o                         
   4  16   4         51.31         61.75         2.77 o                         
  -2  17   4         52.63         60.87         3.18 o                         
  -1  17   4         57.91         49.30         4.01 o                         
   0  17   4          1.89          2.03         2.36 o                         
   1  17   4         80.84         76.93         3.48 o                         
  -4 -16   5        247.05        221.36        10.34 o                         
  -3 -16   5         33.32         35.89         3.92 o                         
  -2 -16   5        184.86        179.61        11.63 o                         
  -1 -16   5        154.75        154.17         8.12 o                         
   0 -16   5        150.46        155.81         6.12 o                         
   1 -16   5        230.66        240.43         6.50 o                         
   2 -16   5        188.09        235.56         6.93 o                         
   3 -16   5         84.64         94.07         9.58 o                         
  -5 -15   5        248.92        242.27        26.70 o                         
  -4 -15   5        183.36        192.14         7.85 o                         
  -3 -15   5        119.29        128.82         7.23 o                         
  -2 -15   5          0.25          0.01         2.46 o                         
  -1 -15   5          4.86          9.59         2.58 o                         
   0 -15   5         12.87         19.59         2.77 o                         
   1 -15   5        222.43        221.80         6.62 o                         
   2 -15   5        189.65        199.47         7.08 o                         
   3 -15   5        494.70        525.59        11.91 o                         
   4 -15   5         32.12         35.86         3.29 o                         
   5 -15   5        212.65        230.98         6.43 o                         
  -7 -14   5        195.36        210.78         6.98 o                         
  -6 -14   5         90.25         93.80         4.74 o                         
  -5 -14   5        159.29        160.91         6.12 o                         
  -4 -14   5        530.58        545.80        52.11 o                         
  -3 -14   5        101.72         92.29        12.92 o                         
  -2 -14   5         14.05         13.39         3.23 o                         
  -1 -14   5        114.95        101.49         4.42 o                         
   0 -14   5        421.36        418.00        10.90 o                         
   1 -14   5         65.48         64.26         4.95 o                         
   2 -14   5         57.57         58.85         6.97 o                         
   3 -14   5          4.87          5.97         3.41 o                         
   4 -14   5         68.22         68.80         4.68 o                         
   5 -14   5         46.10         59.95         8.61 o                         
   6 -14   5         55.04         80.59         7.19 o                         
  -8 -13   5        103.69        100.99         6.45 o                         
  -7 -13   5         59.54         58.37         3.79 o                         
  -6 -13   5         15.98         19.49         2.58 o                         
  -5 -13   5        112.13        104.32         4.52 o                         
  -4 -13   5        177.56        170.21         5.66 o                         
  -3 -13   5         57.83         56.06         3.80 o                         
  -2 -13   5        217.48        203.61         6.77 o                         
  -1 -13   5        546.41        513.79         9.90 o                         
   0 -13   5        335.39        315.27        10.53 o                         
   1 -13   5        206.98        214.11        10.47 o                         
   2 -13   5         89.65         75.68        11.54 o                         
   3 -13   5         39.39         28.48         3.85 o                         
   4 -13   5         87.64         92.01         5.62 o                         
   5 -13   5          5.31          7.79         2.34 o                         
   6 -13   5        121.89        125.61         4.59 o                         
   7 -13   5         23.87         18.35         1.96 o                         
  -8 -12   5        111.34        107.93         5.29 o                         
  -7 -12   5         21.15         22.20         3.29 o                         
  -6 -12   5         34.26         32.65         2.91 o                         
  -5 -12   5          6.56          4.02         2.18 o                         
  -4 -12   5        121.87        111.77         4.97 o                         
  -3 -12   5        508.79        498.72         8.93 o                         
  -2 -12   5        105.87        113.09         8.95 o                         
  -1 -12   5          7.07          6.93         6.52 o                         
   0 -12   5        848.61        845.56        48.07 o                         
   1 -12   5       1805.70       1733.86        38.37 o                         
   2 -12   5       1438.90       1437.24        22.57 o                         
   3 -12   5         22.41         14.39         2.67 o                         
   4 -12   5        371.67        350.25         9.10 o                         
   5 -12   5        154.10        160.69         6.09 o                         
   6 -12   5         84.67         86.36         4.37 o                         
   7 -12   5        160.70        148.57         4.71 o                         
   8 -12   5         60.65         66.50         4.87 o                         
  -9 -11   5       1194.58       1195.03        26.19 o                         
  -8 -11   5         45.85         49.33         3.79 o                         
  -7 -11   5        178.36        176.67         6.19 o                         
  -6 -11   5         73.16         73.48         4.13 o                         
  -5 -11   5         30.55         24.18         2.84 o                         
  -4 -11   5         34.94         30.15         6.03 o                         
  -3 -11   5        185.80        183.69         6.31 o                         
  -2 -11   5         14.99         16.85         2.53 o                         
  -1 -11   5        316.09        286.93         7.06 o                         
   0 -11   5        100.29        101.40         4.58 o                         
   1 -11   5       2051.69       2067.24        30.65 o                         
   2 -11   5       1875.33       1875.92        34.72 o                         
   3 -11   5       1895.20       1840.29        90.01 o                         
   4 -11   5        181.14        197.12         7.55 o                         
   5 -11   5         56.30         61.63         4.11 o                         
   6 -11   5        108.99        107.04         5.83 o                         
   7 -11   5         72.76         75.66         4.74 o                         
   8 -11   5        125.89        109.72         6.09 o                         
 -10 -10   5        220.91        239.79         9.83 o                         
  -9 -10   5        702.28        693.26        14.42 o                         
  -8 -10   5        920.19        998.06        19.70 o                         
  -7 -10   5        187.10        180.16         6.39 o                         
  -6 -10   5        239.57        243.44         6.64 o                         
  -5 -10   5        238.74        233.97         6.48 o                         
  -4 -10   5        209.10        207.43         6.10 o                         
  -3 -10   5         64.51         69.09         4.04 o                         
  -2 -10   5        141.95        140.15         4.80 o                         
  -1 -10   5         43.32         42.87         2.93 o                         
   0 -10   5        222.54        222.84         6.06 o                         
   1 -10   5        357.12        349.37        14.52 o                         
   2 -10   5       3667.03       3723.08        54.64 o                         
   3 -10   5       1148.32       1107.16        21.32 o                         
   4 -10   5         92.16         76.89         4.38 o                         
   5 -10   5        225.79        218.82         6.72 o                         
   6 -10   5         22.65         21.94         5.21 o                         
   7 -10   5         27.30         18.66         2.74 o                         
   8 -10   5         19.19         20.12         2.90 o                         
   9 -10   5         95.79         88.34         4.87 o                         
 -10  -9   5         89.09         97.58         6.03 o                         
  -9  -9   5        332.42        337.62         9.34 o                         
  -8  -9   5        430.24        449.68         8.87 o                         
  -7  -9   5         95.28         89.70         6.68 o                         
  -6  -9   5         36.65         35.53         2.92 o                         
  -5  -9   5         42.56         49.03         3.09 o                         
  -4  -9   5        142.06        162.37         5.47 o                         
  -3  -9   5        220.65        276.02         7.03 o                         
  -2  -9   5         30.67         29.42         2.60 o                         
  -1  -9   5        142.00        145.29         4.33 o                         
   0  -9   5        161.25        145.91         5.57 o                         
   1  -9   5         73.40         89.90         5.29 o                         
   2  -9   5        961.76        983.04        15.17 o                         
   3  -9   5        342.73        320.84         8.99 o                         
   4  -9   5         42.64         45.37         5.18 o                         
   5  -9   5        127.81        126.27         7.83 o                         
   6  -9   5        527.46        481.33        10.25 o                         
   7  -9   5        142.16        142.05         5.46 o                         
   8  -9   5          7.80          6.41         2.22 o                         
   9  -9   5         46.56         37.99         3.13 o                         
 -11  -8   5         12.36         18.34         3.01 o                         
 -10  -8   5         89.70         94.06         4.74 o                         
  -9  -8   5        605.58        594.24        11.93 o                         
  -8  -8   5        294.82        298.71         7.51 o                         
  -7  -8   5         40.86         37.55         3.49 o                         
  -6  -8   5        259.42        249.50         5.27 o                         
  -5  -8   5         66.41         60.38         3.08 o                         
  -4  -8   5         93.53        100.66         4.06 o                         
  -3  -8   5        304.94        304.75         6.38 o                         
  -2  -8   5        135.90        163.58         4.56 o                         
  -1  -8   5         77.34         88.02         4.08 o                         
   0  -8   5         70.18         80.22         3.86 o                         
   1  -8   5         15.16         21.95         3.92 o                         
   2  -8   5        287.23        276.77         7.66 o                         
   3  -8   5        444.14        432.21         9.84 o                         
   4  -8   5        426.45        443.15        10.75 o                         
   5  -8   5        466.43        463.73        11.26 o                         
   6  -8   5         49.36         40.28         8.61 o                         
   7  -8   5       1054.85        817.44        17.68 o                         
   8  -8   5         53.63         62.47         7.34 o                         
   9  -8   5         51.78         56.96         3.79 o                         
  10  -8   5         20.79         22.39         4.31 o                         
 -11  -7   5         10.67          8.04         2.69 o                         
 -10  -7   5        163.47        175.24         8.08 o                         
  -9  -7   5        219.85        214.28         6.52 o                         
  -8  -7   5         88.34         84.03         4.05 o                         
  -7  -7   5         25.44         21.77         2.63 o                         
  -6  -7   5         44.82         44.28         2.56 o                         
  -5  -7   5        118.32        129.62         5.30 o                         
  -4  -7   5         14.31         13.11         1.96 o                         
  -3  -7   5       4087.12       4363.30        46.95 o                         
  -2  -7   5        100.99         94.24         3.19 o                         
  -1  -7   5        288.33        292.17         6.04 o                         
   0  -7   5        333.69        330.68         6.92 o                         
   1  -7   5        814.55        764.45        13.57 o                         
   2  -7   5         28.11         34.71         3.14 o                         
   3  -7   5        550.54        547.16        11.09 o                         
   4  -7   5        259.85        259.32         7.67 o                         
   5  -7   5         54.09         69.19         4.19 o                         
   6  -7   5        159.94        164.96         7.51 o                         
   7  -7   5         56.22         56.78         3.88 o                         
   8  -7   5         67.49         77.18         4.40 o                         
   9  -7   5         10.68          7.68         2.39 o                         
  10  -7   5         29.01         31.01         5.17 o                         
 -11  -6   5          0.84         -1.51         2.20 o                         
 -10  -6   5         41.88         36.69         3.42 o                         
  -9  -6   5        197.54        204.57         5.86 o                         
  -8  -6   5        139.82        138.03         5.26 o                         
  -7  -6   5         11.55         16.72         2.28 o                         
  -6  -6   5         92.13        103.05         3.72 o                         
  -5  -6   5          5.87          7.75         1.59 o                         
  -4  -6   5        280.14        272.98         5.76 o                         
  -3  -6   5        758.22        794.11        11.05 o                         
  -2  -6   5        117.19        137.91         6.56 o                         
  -1  -6   5        179.77        164.92         4.83 o                         
   0  -6   5       1379.78       1323.43        23.35 o                         
   1  -6   5          5.35          8.49         2.14 o                         
   2  -6   5        144.73        158.13         5.30 o                         
   3  -6   5        291.57        306.07         7.51 o                         
   4  -6   5        717.70        746.82        12.70 o                         
   5  -6   5        956.28        987.09        16.01 o                         
   6  -6   5        140.37        120.77         4.97 o                         
   7  -6   5       1282.00       1116.43        30.43 o                         
   8  -6   5        157.05        142.48         6.20 o                         
   9  -6   5        230.55        205.62         7.21 o                         
  10  -6   5         27.46         31.01         6.03 o                         
 -11  -5   5         44.24         45.42         3.41 o                         
 -10  -5   5         31.04         30.77         3.23 o                         
  -9  -5   5         74.55         69.00         5.00 o                         
  -8  -5   5        533.72        550.90        11.04 o                         
  -7  -5   5        135.77        146.84         5.59 o                         
  -6  -5   5        234.27        226.68         5.51 o                         
  -5  -5   5        461.03        450.69         7.20 o                         
  -4  -5   5        162.32        147.81         4.34 o                         
  -3  -5   5       1978.55       2043.56        25.26 o                         
  -2  -5   5        221.32        205.38         4.51 o                         
  -1  -5   5        390.91        384.67        10.48 o                         
   0  -5   5        885.53        869.78        16.20 o                         
   1  -5   5        148.97        132.12         5.60 o                         
   2  -5   5       2130.93       2166.20        29.72 o                         
   3  -5   5         34.00         41.35         3.16 o                         
   4  -5   5         67.35         67.91         3.95 o                         
   5  -5   5         23.90         21.69         2.44 o                         
   6  -5   5         40.94         36.43         2.84 o                         
   7  -5   5        101.45         91.42         5.70 o                         
   8  -5   5        662.01        598.30        13.37 o                         
   9  -5   5         28.24         33.96         3.74 o                         
  10  -5   5         61.06         65.46         7.75 o                         
  11  -5   5         14.47         11.20         4.31 o                         
 -12  -4   5          9.97          7.46         2.69 o                         
 -11  -4   5         15.27         10.61         4.31 o                         
 -10  -4   5         20.19         21.07         3.13 o                         
  -9  -4   5        251.56        241.67         8.25 o                         
  -8  -4   5        116.34        111.68         4.26 o                         
  -7  -4   5         78.67         72.98         3.55 o                         
  -6  -4   5        294.20        271.33         5.57 o                         
  -5  -4   5         64.40         65.25         3.12 o                         
  -4  -4   5        397.90        373.26         8.23 o                         
  -3  -4   5        294.15        277.49         5.96 o                         
  -2  -4   5        125.32        118.53         7.23 o                         
  -1  -4   5        190.07        191.46         7.32 o                         
   0  -4   5        842.90        825.20        13.85 o                         
   1  -4   5        136.27        143.25         8.39 o                         
   2  -4   5       4469.73       4888.66       101.71 o                         
   3  -4   5          2.93          3.01         1.83 o                         
   4  -4   5        121.25        116.25         4.12 o                         
   5  -4   5         80.20         69.57         5.56 o                         
   6  -4   5         76.24         73.15         6.15 o                         
   7  -4   5         60.71         68.54         3.58 o                         
   8  -4   5         41.78         41.34         4.35 o                         
   9  -4   5        200.37        205.00        14.64 o                         
  10  -4   5         10.65         11.20         5.17 o                         
  11  -4   5         19.33         22.39         5.17 o                         
 -12  -3   5         76.38         78.52         7.32 o                         
 -11  -3   5         57.41         51.11         4.54 o                         
 -10  -3   5          0.70          4.51         2.89 o                         
  -9  -3   5        633.51        640.45        14.40 o                         
  -8  -3   5        175.04        154.61         5.55 o                         
  -7  -3   5         47.79         48.76         2.94 o                         
  -6  -3   5        582.21        585.17         9.15 o                         
  -5  -3   5        171.86        179.89         4.32 o                         
  -4  -3   5       1174.90       1139.72        21.25 o                         
  -3  -3   5        174.82        186.69         7.33 o                         
  -2  -3   5        131.21        120.68         6.13 o                         
  -1  -3   5        206.24        236.26         9.84 o                         
   0  -3   5        363.33        355.81         7.71 o                         
   1  -3   5        630.85        629.76        14.73 o                         
   2  -3   5       3340.30       3617.46        77.34 o                         
   3  -3   5        705.27        764.03        14.42 o                         
   4  -3   5         61.14         73.69         4.12 o                         
   5  -3   5        423.19        461.74        14.65 o                         
   6  -3   5        446.54        452.27        11.93 o                         
   7  -3   5        133.24        132.34         5.58 o                         
   8  -3   5        601.08        559.06        18.10 o                         
   9  -3   5        113.48        116.04         7.85 o                         
  10  -3   5         43.77         47.37         9.47 o                         
  11  -3   5         93.05         84.41         7.75 o                         
 -12  -2   5          5.42         10.81         4.31 o                         
 -11  -2   5        110.26        119.73        20.24 o                         
 -10  -2   5         10.15          5.17         3.05 o                         
  -9  -2   5          2.86          1.54         5.52 o                         
  -8  -2   5        250.63        251.90         6.56 o                         
  -7  -2   5        449.52        438.66         7.92 o                         
  -6  -2   5         51.68         56.54         2.91 o                         
  -5  -2   5       1086.39       1089.27        12.71 o                         
  -4  -2   5       5644.96       6232.29       308.43 o                         
  -3  -2   5       1725.78       1757.94        28.15 o                         
  -2  -2   5        872.29        884.75        18.87 o                         
  -1  -2   5        909.09        853.47        20.51 o                         
   0  -2   5        135.47        141.09         6.19 o                         
   1  -2   5        672.64        650.86        14.63 o                         
   3  -2   5        115.91        107.58         5.50 o                         
   4  -2   5        142.73        148.65         6.13 o                         
   5  -2   5        136.53        140.70         4.33 o                         
   6  -2   5        208.47        199.04         5.23 o                         
   7  -2   5         70.10         70.30         5.84 o                         
   9  -2   5        131.03        123.09         6.43 o                         
  10  -2   5         37.21         36.87         4.94 o                         
  11  -2   5         39.69         37.90         5.17 o                         
 -12  -1   5          5.40          9.19         2.69 o                         
 -11  -1   5         13.57         12.35         4.54 o                         
 -10  -1   5          1.28          3.01         3.05 o                         
  -9  -1   5         20.17         11.35         5.46 o                         
  -8  -1   5        272.68        259.83         7.20 o                         
  -7  -1   5        156.66        161.78         5.49 o                         
  -6  -1   5        247.33        261.38         5.77 o                         
  -5  -1   5        437.52        465.65         7.81 o                         
  -4  -1   5       2448.98       2567.32        38.74 o                         
  -3  -1   5       1246.93       1306.43        21.93 o                         
  -2  -1   5         25.45         33.60         3.02 o                         
  -1  -1   5        111.23        113.49         5.71 o                         
   0  -1   5        179.49        181.48         5.61 o                         
   1  -1   5       2593.60       2579.10        43.36 o                         
   2  -1   5       1057.04       1117.01        21.01 o                         
   3  -1   5          9.26          6.51         1.84 o                         
   4  -1   5        303.81        295.91        12.45 o                         
   5  -1   5        205.48        261.83        10.95 o                         
   6  -1   5         35.77         42.34         3.66 o                         
   7  -1   5        327.94        335.29         9.51 o                         
   8  -1   5       4762.65       4763.91       113.87 o                         
   9  -1   5         21.44         13.78         3.03 o                         
  10  -1   5         35.93         38.46         7.03 o                         
  11  -1   5          6.30          5.17         3.05 o                         
 -12   0   5          0.40          1.29         2.44 o                         
 -11   0   5          2.85          1.48         4.13 o                         
 -10   0   5          5.36          7.71         2.86 o                         
  -9   0   5         10.58         14.71         6.23 o                         
  -8   0   5          9.65         11.82         2.25 o                         
  -7   0   5        182.38        182.08         5.55 o                         
  -6   0   5          0.82          2.68         1.41 o                         
  -5   0   5         70.17         63.06         3.37 o                         
  -3   0   5       1166.42       1220.80        20.73 o                         
  -2   0   5        515.61        496.84        12.91 o                         
  -1   0   5         16.33         15.32         6.92 o                         
   0   0   5       1085.68       1260.62        28.51 o                         
   1   0   5       1258.99       1215.54        19.96 o                         
   2   0   5        992.50        954.64        24.74 o                         
   3   0   5         75.05         87.07         7.24 o                         
   4   0   5        316.86        273.81         8.88 o                         
   5   0   5          7.23          8.60         1.99 o                         
   6   0   5         97.72         90.36         5.15 o                         
   7   0   5         49.76         41.19         6.66 o                         
   8   0   5          0.37         -1.03         2.22 o                         
   9   0   5          0.78          0.15         3.01 o                         
  10   0   5         14.76          5.72         3.45 o                         
  11   0   5          3.22          1.44         1.99 o                         
 -12   1   5          5.08          3.01         2.44 o                         
 -11   1   5         13.68         24.98         8.61 o                         
 -10   1   5          1.26          0.00         2.28 o                         
  -9   1   5         20.04         20.67        14.64 o                         
  -8   1   5        272.28        269.82         6.64 o                         
  -7   1   5        155.79        151.36         5.14 o                         
  -6   1   5        243.77        259.12         4.95 o                         
  -5   1   5        435.35        470.86         7.63 o                         
  -4   1   5       2452.37       2590.96        38.79 o                         
  -3   1   5       1245.75       1291.55        21.68 o                         
  -2   1   5         25.24         29.10         2.69 o                         
  -1   1   5        112.73        113.75         5.47 o                         
   0   1   5        181.65        184.14        10.91 o                         
   1   1   5       2593.48       2560.65        45.80 o                         
   2   1   5       1061.55       1104.92        21.87 o                         
   3   1   5          9.53          7.41         2.03 o                         
   4   1   5        303.37        305.21        14.76 o                         
   5   1   5        205.78        261.50         6.27 o                         
   6   1   5         36.68         40.97         3.20 o                         
   7   1   5        325.27        343.70         9.63 o                         
   8   1   5       4761.73       4788.29        68.29 o                         
   9   1   5         20.96         21.11         4.57 o                         
  10   1   5         34.85         38.91        11.74 o                         
  11   1   5          6.23          7.63         2.12 o                         
 -12   2   5          5.86          8.61         3.05 o                         
 -11   2   5        110.14        105.60         5.51 o                         
 -10   2   5         10.17         11.68         2.79 o                         
  -9   2   5          3.15          3.30         2.30 o                         
  -8   2   5        250.47        259.78         5.97 o                         
  -7   2   5        451.88        441.17         8.00 o                         
  -6   2   5         53.57         58.51         2.72 o                         
  -5   2   5       1090.69       1101.40        13.86 o                         
  -4   2   5       5636.63       6016.06       108.04 o                         
  -3   2   5       1730.18       1753.78        27.89 o                         
  -2   2   5        870.26        882.66        15.64 o                         
  -1   2   5        911.29        851.00        13.41 o                         
   0   2   5        136.58        155.92         5.59 o                         
   1   2   5        673.22        634.77        11.52 o                         
   2   2   5       6026.97       6456.72       245.48 o                         
   3   2   5        114.81        107.49         5.50 o                         
   4   2   5        143.05        145.78         4.10 o                         
   5   2   5        138.51        143.69         4.69 o                         
   6   2   5        206.90        190.80         5.16 o                         
   7   2   5         69.64         71.54         4.14 o                         
   8   2   5         59.98         74.94        11.20 o                         
   9   2   5        131.56        135.30         6.34 o                         
  10   2   5         37.34         39.82         4.52 o                         
  11   2   5         40.30         45.99         3.48 o                         
 -12   3   5         74.52         81.67         4.87 o                         
 -11   3   5         57.34         52.50         3.79 o                         
 -10   3   5          0.88         -0.54         1.81 o                         
  -9   3   5        634.43        641.75        11.05 o                         
  -8   3   5        175.31        165.07         4.41 o                         
  -7   3   5         47.92         44.59         2.54 o                         
  -6   3   5        575.54        576.59         8.48 o                         
  -5   3   5        173.44        170.86         3.68 o                         
  -4   3   5       1179.32       1177.19        15.89 o                         
  -3   3   5        176.20        183.16         6.02 o                         
  -2   3   5        132.22        133.46         4.99 o                         
  -1   3   5        209.57        236.70         5.78 o                         
   0   3   5        364.37        372.60         7.77 o                         
   1   3   5        635.02        629.65        12.84 o                         
   2   3   5       3340.32       3630.44        50.19 o                         
   3   3   5        703.98        736.32        10.34 o                         
   4   3   5         61.39         73.00         5.03 o                         
   5   3   5        424.25        461.67         8.04 o                         
   6   3   5        446.83        443.94         8.04 o                         
   7   3   5        135.45        133.56         4.60 o                         
   8   3   5        598.67        586.27        11.44 o                         
   9   3   5        113.97        126.60         5.34 o                         
  10   3   5         43.10         42.54         4.97 o                         
  11   3   5         93.52         97.07         6.03 o                         
 -12   4   5         10.19          5.17         3.45 o                         
 -11   4   5         15.68         14.68         2.15 o                         
 -10   4   5         20.67         21.33         3.85 o                         
  -9   4   5        253.33        249.47         5.98 o                         
  -8   4   5        116.72        110.70         3.75 o                         
  -7   4   5         79.20         77.27         3.25 o                         
  -6   4   5        295.52        285.33         6.23 o                         
  -5   4   5         64.62         66.40         2.67 o                         
  -4   4   5        398.83        369.56        11.63 o                         
  -3   4   5        294.02        293.87         6.40 o                         
  -2   4   5        126.56        125.20         5.26 o                         
  -1   4   5        191.53        199.74         8.19 o                         
   0   4   5        836.62        812.85        19.41 o                         
   1   4   5        134.88        134.39         5.72 o                         
   2   4   5       4473.33       4871.26        76.42 o                         
   3   4   5          3.12          5.80         1.69 o                         
   4   4   5        120.70        118.14         4.34 o                         
   5   4   5         80.81         68.93         2.93 o                         
   6   4   5         76.78         67.46         3.75 o                         
   7   4   5         57.03         57.76         3.31 o                         
   8   4   5         42.19         40.12         3.75 o                         
   9   4   5        202.04        207.38         7.55 o                         
  10   4   5         10.05          7.16         2.79 o                         
  11   4   5         20.13         17.40         3.05 o                         
 -11   5   5         43.58         46.40         2.77 o                         
 -10   5   5         30.42         28.93         2.38 o                         
  -9   5   5         73.12         70.46        10.27 o                         
  -8   5   5        535.91        538.97         8.45 o                         
  -7   5   5        134.65        143.00         3.83 o                         
  -6   5   5        233.98        233.49         4.87 o                         
  -5   5   5        458.80        455.03         6.92 o                         
  -4   5   5        164.05        155.90         3.73 o                         
  -3   5   5       1983.34       1996.53        21.95 o                         
  -2   5   5        221.80        200.73         7.13 o                         
  -1   5   5        395.60        384.30         9.23 o                         
   0   5   5        888.29        883.27        15.39 o                         
   1   5   5        152.04        140.36         4.95 o                         
   2   5   5       2127.07       2142.82        26.49 o                         
   3   5   5         33.27         41.52         3.42 o                         
   4   5   5         66.95         69.41         6.51 o                         
   5   5   5         24.12         21.92         2.54 o                         
   6   5   5         41.23         43.59         3.21 o                         
   7   5   5        102.06        101.05         4.32 o                         
   8   5   5        660.33        586.87        10.57 o                         
   9   5   5         27.16         32.84         3.28 o                         
  10   5   5         61.74         62.94         7.32 o                         
  11   5   5         14.80         11.20         2.44 o                         
 -11   6   5          0.90          0.82         2.04 o                         
 -10   6   5         41.23         42.44         3.16 o                         
  -9   6   5        196.35        206.17         7.70 o                         
  -8   6   5        140.84        127.74         9.50 o                         
  -7   6   5         11.38         17.44         2.20 o                         
  -6   6   5         95.43        100.91         3.21 o                         
  -5   6   5          6.08          5.63         1.44 o                         
  -4   6   5        279.78        280.99         5.86 o                         
  -3   6   5        760.64        782.16        11.19 o                         
  -2   6   5        117.23        129.83         4.89 o                         
  -1   6   5        181.23        177.55         4.50 o                         
   0   6   5       1378.48       1304.14        18.83 o                         
   1   6   5          5.25          9.06         2.27 o                         
   2   6   5        144.66        157.10         6.95 o                         
   3   6   5        294.37        317.31         6.66 o                         
   4   6   5        717.74        739.71        12.46 o                         
   5   6   5        954.45        997.64        12.13 o                         
   6   6   5        139.47        128.16         4.16 o                         
   7   6   5       1281.22       1127.40        36.18 o                         
   8   6   5        159.08        142.84         5.40 o                         
   9   6   5        229.54        200.61         6.03 o                         
  10   6   5         27.67         34.07         3.13 o                         
 -11   7   5         10.31          9.04         2.44 o                         
 -10   7   5        165.35        186.95         9.96 o                         
  -9   7   5        221.78        219.23         6.23 o                         
  -8   7   5         87.48         78.89         8.15 o                         
  -7   7   5         26.69         27.84         2.55 o                         
  -6   7   5         44.58         52.14         2.60 o                         
  -5   7   5        118.33        122.90         5.37 o                         
  -4   7   5         14.27         12.85         2.21 o                         
  -3   7   5       4079.84       4414.88        44.02 o                         
  -2   7   5         99.77         92.37         4.14 o                         
  -1   7   5        291.23        294.94         5.50 o                         
   0   7   5        329.49        318.62        10.21 o                         
   1   7   5        815.61        789.23        20.83 o                         
   2   7   5         25.77         33.63         4.37 o                         
   3   7   5        551.08        539.94         9.04 o                         
   4   7   5        259.25        259.29         6.44 o                         
   5   7   5         54.79         74.27         6.42 o                         
   6   7   5        160.65        163.86         8.44 o                         
   7   7   5         55.33         55.27         5.07 o                         
   8   7   5         64.89         66.54         5.10 o                         
   9   7   5         10.26          8.99         2.24 o                         
  10   7   5         29.86         29.27         2.41 o                         
 -11   8   5         12.83         15.38         2.44 o                         
 -10   8   5         89.30        101.64         4.62 o                         
  -9   8   5        605.06        611.04        13.25 o                         
  -8   8   5        292.65        306.47        16.69 o                         
  -7   8   5         40.38         36.70         2.96 o                         
  -6   8   5        255.38        249.32         5.80 o                         
  -5   8   5         67.51         59.26         6.47 o                         
  -4   8   5         90.26         97.20         4.23 o                         
  -3   8   5        306.50        297.08         5.70 o                         
  -2   8   5        136.31        149.83         5.21 o                         
  -1   8   5         77.02         88.91         3.24 o                         
   0   8   5         69.99         75.52         3.84 o                         
   1   8   5         14.64         14.86         6.69 o                         
   2   8   5        290.03        283.59        12.82 o                         
   3   8   5        448.53        430.18         9.12 o                         
   4   8   5        425.33        443.10         9.03 o                         
   5   8   5        468.78        460.79         7.76 o                         
   6   8   5         48.18         36.13         5.59 o                         
   7   8   5       1056.08        868.42        14.22 o                         
   8   8   5         54.66         56.38         3.31 o                         
   9   8   5         52.49         55.89         4.75 o                         
  10   8   5         19.66         18.49         2.12 o                         
 -10   9   5         89.83         87.59         3.98 o                         
  -9   9   5        337.49        341.25        16.20 o                         
  -8   9   5        426.83        435.69         9.56 o                         
  -7   9   5         95.88         95.67         4.55 o                         
  -6   9   5         35.46         34.32         2.50 o                         
  -5   9   5         40.75         39.82         7.55 o                         
  -4   9   5        143.96        148.36         8.85 o                         
  -3   9   5        218.52        255.34         9.33 o                         
  -2   9   5         29.90         22.06        12.19 o                         
  -1   9   5        141.55        152.94         5.42 o                         
   0   9   5        162.01        140.10         6.92 o                         
   1   9   5         70.54         78.79         6.74 o                         
   2   9   5        966.10        955.70        15.45 o                         
   3   9   5        339.87        321.31         8.01 o                         
   4   9   5         42.55         40.73         5.87 o                         
   5   9   5        127.08        124.47         9.89 o                         
   6   9   5        525.19        480.81         9.34 o                         
   7   9   5        143.10        137.62         4.77 o                         
   8   9   5          7.95          7.92         1.99 o                         
   9   9   5         46.32         44.08         2.57 o                         
 -10  10   5        219.66        241.71        15.76 o                         
  -9  10   5        696.28        677.24        18.35 o                         
  -8  10   5        919.64        976.11        19.71 o                         
  -7  10   5        185.45        185.53         5.38 o                         
  -6  10   5        240.45        242.93         5.10 o                         
  -5  10   5        238.76        240.46         8.26 o                         
  -4  10   5        208.84        211.54        11.93 o                         
  -3  10   5         66.82         65.46         3.89 o                         
  -2  10   5        138.31        139.15        13.68 o                         
  -1  10   5         41.75         41.11         3.25 o                         
   0  10   5        228.66        227.82         7.35 o                         
   1  10   5        359.71        358.32        10.72 o                         
   2  10   5       3669.75       3658.51        48.16 o                         
   3  10   5       1148.67       1099.96        21.20 o                         
   4  10   5         91.69         83.25        13.81 o                         
   5  10   5        227.52        200.17         7.82 o                         
   6  10   5         22.42         24.82         7.71 o                         
   7  10   5         28.11         23.20         2.74 o                         
   8  10   5         19.07         24.74         2.45 o                         
   9  10   5         97.03         95.28         6.22 o                         
  -9  11   5       1194.23       1160.84        21.55 o                         
  -8  11   5         46.39         49.87         4.87 o                         
  -7  11   5        180.43        179.19         5.43 o                         
  -6  11   5         72.26         81.39         4.09 o                         
  -5  11   5         30.54         22.66         5.48 o                         
  -4  11   5         34.39         38.40         5.95 o                         
  -3  11   5        188.38        180.45         6.72 o                         
  -2  11   5         15.23         10.91         2.63 o                         
  -1  11   5        313.63        287.52         9.76 o                         
   0  11   5         98.95         95.65         5.31 o                         
   1  11   5       2048.34       2077.93        36.13 o                         
   2  11   5       1870.27       1915.21        36.41 o                         
   3  11   5       1892.43       1840.55        58.28 o                         
   4  11   5        181.76        186.51        12.62 o                         
   5  11   5         55.78         51.66         3.49 o                         
   6  11   5        109.27        113.68         5.62 o                         
   7  11   5         72.29         68.18         9.71 o                         
   8  11   5        125.62        112.28         4.48 o                         
  -8  12   5        113.94        107.53         5.60 o                         
  -7  12   5         20.58         20.11         2.45 o                         
  -6  12   5         34.37         29.86         2.73 o                         
  -5  12   5          6.35          3.36         4.49 o                         
  -4  12   5        125.14        128.29        14.58 o                         
  -3  12   5        505.16        476.38        11.12 o                         
  -2  12   5        103.02        100.31        11.43 o                         
  -1  12   5          6.86          3.89         4.80 o                         
   0  12   5        847.18        818.23        29.34 o                         
   1  12   5       1805.31       1820.07        38.66 o                         
   2  12   5       1437.71       1467.65        24.95 o                         
   3  12   5         22.29         16.34         2.70 o                         
   4  12   5        373.79        371.92         8.48 o                         
   5  12   5        154.78        160.74        16.76 o                         
   6  12   5         83.49         81.00         4.62 o                         
   7  12   5        157.32        145.09         5.47 o                         
   8  12   5         60.59         63.95         4.54 o                         
  -8  13   5        103.55         78.38         8.61 o                         
  -7  13   5         60.00         65.56         4.13 o                         
  -6  13   5         15.43         15.51         2.34 o                         
  -5  13   5        113.62        116.11         4.80 o                         
  -4  13   5        177.50        177.94        19.52 o                         
  -3  13   5         59.00         61.50        21.41 o                         
  -2  13   5        216.46        209.49         6.27 o                         
  -1  13   5        545.04        520.12        20.47 o                         
   0  13   5        336.98        323.95         9.64 o                         
   1  13   5        209.19        205.80        10.33 o                         
   2  13   5         88.85         90.66         5.51 o                         
   3  13   5         39.04         37.55         7.58 o                         
   4  13   5         88.38         92.35         4.51 o                         
   5  13   5          5.58          5.55         1.90 o                         
   6  13   5        122.07        129.04         5.12 o                         
   7  13   5         23.70         22.59         2.49 o                         
  -6  14   5         88.66         82.37         5.48 o                         
  -5  14   5        159.51        159.13         5.93 o                         
  -4  14   5        530.14        510.68        25.84 o                         
  -3  14   5        100.19         86.24         9.11 o                         
  -2  14   5         14.21         14.05         3.23 o                         
  -1  14   5        113.28        109.30         5.11 o                         
   0  14   5        423.72        427.18        11.26 o                         
   1  14   5         62.51         51.94         3.93 o                         
   2  14   5         58.66         58.43         7.95 o                         
   3  14   5          5.03          7.92         3.48 o                         
   4  14   5         68.69         66.46         5.51 o                         
   5  14   5         45.92         50.33         4.31 o                         
   6  14   5         55.05         77.30        24.12 o                         
  -5  15   5        246.98        233.19         9.19 o                         
  -4  15   5        184.17        196.56         8.16 o                         
  -3  15   5        118.79        134.84         5.62 o                         
  -2  15   5          0.28         -0.56         2.02 o                         
  -1  15   5          4.90          8.86         2.90 o                         
   0  15   5         13.09         14.66         2.45 o                         
   1  15   5        228.37        224.98         6.34 o                         
   2  15   5        190.17        206.07         5.80 o                         
   3  15   5        490.60        523.58         9.79 o                         
   4  15   5         32.93         34.07         3.13 o                         
   5  15   5        211.47        223.82         8.18 o                         
  -4  16   5        248.80        214.30         5.79 o                         
  -3  16   5         33.92         32.55         2.77 o                         
  -2  16   5        185.39        177.96         4.96 o                         
  -1  16   5        154.27        164.54         4.94 o                         
   0  16   5        150.60        148.70         4.26 o                         
   1  16   5        227.90        237.01         5.47 o                         
   2  16   5        184.81        239.88        12.56 o                         
   3  16   5         83.32         93.71         3.45 o                         
  -3 -16   6         63.11         55.13         5.17 o                         
  -2 -16   6         25.31         31.55         3.92 o                         
  -1 -16   6         61.07         63.75         8.61 o                         
   0 -16   6         91.39         69.78         4.48 o                         
   1 -16   6         12.60         12.61         2.12 o                         
   2 -16   6         32.51         37.42         3.54 o                         
  -5 -15   6        224.91        261.65        25.41 o                         
  -4 -15   6        292.45        281.61         9.43 o                         
  -3 -15   6         41.35         41.34         6.03 o                         
  -2 -15   6         11.78         14.00         3.50 o                         
  -1 -15   6         32.88         40.82         5.36 o                         
   0 -15   6         74.32         84.06         4.35 o                         
   1 -15   6        255.56        259.48        13.62 o                         
   2 -15   6         93.78        110.67         5.25 o                         
   3 -15   6        119.73        131.97         5.42 o                         
   4 -15   6         22.45         18.71         2.49 o                         
  -6 -14   6         79.70         80.15         4.94 o                         
  -5 -14   6        104.35         85.47         5.23 o                         
  -4 -14   6         23.55         29.39         2.97 o                         
  -3 -14   6        108.93        112.41         8.83 o                         
  -2 -14   6         54.27         48.07         5.85 o                         
  -1 -14   6         15.95         20.88         3.47 o                         
   0 -14   6         46.22         56.98         7.01 o                         
   1 -14   6        156.15        156.96         7.61 o                         
   2 -14   6        146.21        151.07         7.05 o                         
   3 -14   6         59.69         74.21         5.04 o                         
   4 -14   6         67.38         72.45         4.48 o                         
   5 -14   6        239.42        264.73         7.43 o                         
  -7 -13   6         71.24         78.67         4.42 o                         
  -6 -13   6         89.85         85.39         3.97 o                         
  -5 -13   6         32.66         38.79         3.29 o                         
  -4 -13   6        837.73        792.85        14.74 o                         
  -3 -13   6        115.18        100.13         5.05 o                         
  -2 -13   6         61.47         55.53         5.84 o                         
  -1 -13   6        246.26        236.37         6.37 o                         
   0 -13   6        145.90        155.21         5.36 o                         
   1 -13   6        366.13        359.71         9.30 o                         
   2 -13   6         65.87         54.99         4.24 o                         
   3 -13   6          1.38          3.04         2.62 o                         
   4 -13   6         31.67         27.09         3.81 o                         
   5 -13   6         22.83         27.77         2.89 o                         
   6 -13   6         16.39         19.99         2.34 o                         
  -8 -12   6        144.70        143.12         5.07 o                         
  -7 -12   6         26.04         29.04         3.51 o                         
  -6 -12   6        116.75        135.47         5.94 o                         
  -5 -12   6         40.30         40.18         3.17 o                         
  -4 -12   6        796.14        787.93        13.32 o                         
  -3 -12   6        106.87        103.95         6.34 o                         
  -2 -12   6         91.13         85.84         5.22 o                         
  -1 -12   6          0.12         -1.37         2.04 o                         
   0 -12   6        579.30        615.27        10.94 o                         
   1 -12   6        202.78        223.49         7.23 o                         
   2 -12   6         51.19         50.52         5.10 o                         
   3 -12   6         23.48         18.93         2.74 o                         
   4 -12   6         27.95         26.03         2.97 o                         
   5 -12   6        123.22        118.64        11.19 o                         
   6 -12   6         29.06         34.72         2.97 o                         
   7 -12   6        137.37        149.19         5.24 o                         
  -9 -11   6        495.49        522.09        16.41 o                         
  -8 -11   6         20.42         18.97         2.79 o                         
  -7 -11   6         64.39         72.97         4.51 o                         
  -6 -11   6         77.36         81.28         6.23 o                         
  -5 -11   6         64.09         56.19         4.72 o                         
  -4 -11   6        168.40        163.38         5.52 o                         
  -3 -11   6         58.95         45.46         6.34 o                         
  -2 -11   6        113.98        120.19         6.56 o                         
  -1 -11   6        261.50        268.15         6.21 o                         
   0 -11   6        172.00        159.85         5.44 o                         
   1 -11   6       4787.56       4810.29        65.34 o                         
   2 -11   6        367.18        364.72        14.55 o                         
   3 -11   6        265.62        263.19         8.74 o                         
   4 -11   6        310.87        281.55        14.19 o                         
   5 -11   6         25.87         29.28        13.55 o                         
   6 -11   6         23.56         31.38         3.92 o                         
   7 -11   6         49.25         42.82         3.41 o                         
   8 -11   6         34.89         31.62         3.45 o                         
  -9 -10   6        316.80        321.71        10.96 o                         
  -8 -10   6        108.85        105.06         4.98 o                         
  -7 -10   6         58.31         50.69         4.69 o                         
  -6 -10   6         53.20         42.26         3.33 o                         
  -5 -10   6        157.68        163.07         5.51 o                         
  -4 -10   6        374.61        379.63         9.35 o                         
  -3 -10   6        291.39        270.45         8.27 o                         
  -2 -10   6         36.59         40.46         5.26 o                         
  -1 -10   6         27.06         28.11         2.56 o                         
   0 -10   6         67.42         61.11         4.82 o                         
   1 -10   6       2034.54       2069.03        29.33 o                         
   2 -10   6       2220.63       2175.19        48.06 o                         
   3 -10   6        159.76        162.26         8.39 o                         
   4 -10   6         52.73         66.72         5.09 o                         
   5 -10   6        155.29        134.87        45.76 o                         
   6 -10   6         19.38         14.28         7.71 o                         
   7 -10   6         27.47         28.15         5.55 o                         
   8 -10   6         21.78         17.23         4.31 o                         
 -10  -9   6        332.67        309.77        14.08 o                         
  -9  -9   6       1015.57       1025.38        23.40 o                         
  -8  -9   6         10.02         11.20         3.13 o                         
  -7  -9   6         20.98         22.48         2.66 o                         
  -6  -9   6         36.05         34.78         3.44 o                         
  -5  -9   6        130.68        120.05         4.77 o                         
  -4  -9   6        151.94        162.92         5.98 o                         
  -3  -9   6        533.56        517.09        10.45 o                         
  -2  -9   6        107.88        102.78         4.23 o                         
  -1  -9   6         24.13         33.05         2.94 o                         
   0  -9   6          6.54          4.73         2.08 o                         
   1  -9   6       1463.24       1475.15        21.79 o                         
   2  -9   6       1374.52       1404.29        39.66 o                         
   3  -9   6         60.50         57.74         7.09 o                         
   4  -9   6          5.29          4.97         2.53 o                         
   5  -9   6         89.49         65.98         7.98 o                         
   6  -9   6        165.88        156.02        14.89 o                         
   7  -9   6        125.22        106.68         5.75 o                         
   8  -9   6         13.84          7.32         3.05 o                         
   9  -9   6         58.77         60.29         6.03 o                         
 -10  -8   6          2.30          4.59         2.49 o                         
  -9  -8   6        904.52        888.93        17.54 o                         
  -8  -8   6         10.84         13.06         2.34 o                         
  -7  -8   6         58.43         59.49         3.72 o                         
  -6  -8   6         89.19         85.73         4.44 o                         
  -5  -8   6       1220.02       1249.92        17.74 o                         
  -4  -8   6         10.10          8.81         2.07 o                         
  -3  -8   6        563.06        598.60        11.42 o                         
  -2  -8   6        194.97        187.85         5.76 o                         
  -1  -8   6         49.30         47.36         4.17 o                         
   0  -8   6         50.10         50.95         3.39 o                         
   1  -8   6        727.78        736.09        19.85 o                         
   2  -8   6         51.77         58.95         8.21 o                         
   3  -8   6        159.63        143.44        11.44 o                         
   4  -8   6         73.06         58.92         4.64 o                         
   5  -8   6         30.54         25.65         6.31 o                         
   6  -8   6         64.19         55.53         8.15 o                         
   7  -8   6         56.08         47.21         4.30 o                         
   8  -8   6         34.65         31.78         3.47 o                         
   9  -8   6          3.41          2.15         2.44 o                         
 -11  -7   6         47.91         41.28         3.88 o                         
 -10  -7   6          9.76          8.83         2.15 o                         
  -9  -7   6        118.29        115.81         4.50 o                         
  -8  -7   6         45.55         49.03         3.64 o                         
  -7  -7   6          6.58          5.60         2.97 o                         
  -6  -7   6         51.22         54.29         2.84 o                         
  -5  -7   6         56.94         64.51         3.66 o                         
  -4  -7   6        700.44        673.80        10.52 o                         
  -3  -7   6        646.03        667.68        10.22 o                         
  -2  -7   6        197.35        204.92         5.21 o                         
  -1  -7   6        203.36        187.69         5.64 o                         
   0  -7   6        143.83        146.61         5.18 o                         
   1  -7   6        892.23        906.94        13.97 o                         
   2  -7   6        139.79        128.63         9.45 o                         
   3  -7   6         18.68         18.48         2.68 o                         
   4  -7   6         15.55         20.01         2.84 o                         
   5  -7   6         87.37         98.91        10.31 o                         
   6  -7   6         23.62         12.62         5.97 o                         
   7  -7   6       2889.97       2537.55        42.55 o                         
   8  -7   6         54.77         56.34        10.03 o                         
   9  -7   6        108.87        105.49         6.00 o                         
  10  -7   6          6.88          8.61         3.45 o                         
 -11  -6   6         84.81         95.68         4.48 o                         
 -10  -6   6        169.83        173.38         5.88 o                         
  -9  -6   6         54.42         52.03         6.32 o                         
  -8  -6   6         40.30         38.96         3.12 o                         
  -7  -6   6         34.90         29.90         2.77 o                         
  -6  -6   6        470.32        481.67         7.52 o                         
  -5  -6   6        114.99        106.65         4.10 o                         
  -4  -6   6        746.12        738.65        11.04 o                         
  -3  -6   6        205.66        189.14         4.75 o                         
  -2  -6   6        116.62        118.72         3.80 o                         
  -1  -6   6        185.77        171.26         4.92 o                         
   0  -6   6        154.49        138.57         5.06 o                         
   1  -6   6        223.83        261.69        12.71 o                         
   2  -6   6        518.82        496.33        10.21 o                         
   3  -6   6        131.75        130.12         5.28 o                         
   4  -6   6         18.49         15.33         2.72 o                         
   5  -6   6        320.57        321.39         7.45 o                         
   6  -6   6         19.73         16.41         3.01 o                         
   7  -6   6        174.51        154.76         5.75 o                         
   8  -6   6        264.22        231.76         7.61 o                         
   9  -6   6         16.40         17.05         5.17 o                         
  10  -6   6        119.55        135.23         9.47 o                         
 -11  -5   6         12.22          9.67         2.69 o                         
 -10  -5   6        421.39        412.77        10.42 o                         
  -9  -5   6        132.65        135.85         4.89 o                         
  -8  -5   6         30.22         26.24         2.82 o                         
  -7  -5   6         75.41         69.60         3.64 o                         
  -6  -5   6         47.84         42.71         2.53 o                         
  -5  -5   6        156.31        148.51         4.65 o                         
  -4  -5   6        217.66        212.46         4.99 o                         
  -3  -5   6        202.93        188.02         5.49 o                         
  -2  -5   6         14.10          9.17         1.62 o                         
  -1  -5   6        831.49        828.90        13.99 o                         
   0  -5   6        819.55        795.49        12.50 o                         
   1  -5   6        253.20        285.58         6.27 o                         
   2  -5   6        573.51        637.63        16.40 o                         
   3  -5   6        549.20        579.01        11.83 o                         
   4  -5   6        396.49        444.44         9.75 o                         
   5  -5   6         31.62         45.36         3.62 o                         
   6  -5   6         87.68         95.76         6.59 o                         
   7  -5   6        309.31        268.36         7.45 o                         
   8  -5   6        108.20        116.01         8.18 o                         
   9  -5   6        191.58        191.36        10.77 o                         
  10  -5   6        103.65        142.98         9.47 o                         
 -11  -4   6          1.08          1.05         2.69 o                         
 -10  -4   6         38.37         35.33         3.48 o                         
  -9  -4   6        393.88        385.88        10.56 o                         
  -8  -4   6        280.94        283.73         6.69 o                         
  -7  -4   6        243.96        240.80         8.02 o                         
  -6  -4   6         74.61         77.39         3.85 o                         
  -5  -4   6        461.85        428.03         8.07 o                         
  -4  -4   6          2.03          0.62         1.50 o                         
  -3  -4   6        220.30        194.29         5.05 o                         
  -2  -4   6        737.26        719.56        10.05 o                         
  -1  -4   6        262.69        261.04         6.25 o                         
   0  -4   6        184.64        177.10         5.07 o                         
   1  -4   6       2580.26       2730.93        38.70 o                         
   2  -4   6       1567.55       1713.35        25.00 o                         
   3  -4   6         94.39        101.40         3.91 o                         
   4  -4   6        427.09        432.63         8.62 o                         
   5  -4   6        198.13        193.50        11.55 o                         
   6  -4   6         11.34         10.77         2.89 o                         
   7  -4   6         71.25         93.28         5.63 o                         
   8  -4   6         41.13         44.15         4.42 o                         
   9  -4   6          9.86          9.08         3.31 o                         
  10  -4   6         45.11         53.40         6.89 o                         
 -12  -3   6          8.24          4.31         3.01 o                         
 -11  -3   6         70.94         63.38         4.87 o                         
 -10  -3   6        427.60        437.31        13.08 o                         
  -9  -3   6         36.64         38.56         3.42 o                         
  -8  -3   6         22.34         21.45         2.60 o                         
  -7  -3   6         69.56         74.39         5.15 o                         
  -6  -3   6        350.38        361.61         7.53 o                         
  -5  -3   6        669.86        650.73         9.17 o                         
  -4  -3   6        317.07        259.21         5.21 o                         
  -3  -3   6        147.34        134.29         3.70 o                         
  -2  -3   6         77.31         76.15         4.85 o                         
  -1  -3   6       1483.31       1456.07        22.09 o                         
   0  -3   6        270.57        260.36         6.63 o                         
   1  -3   6        603.02        629.31        15.32 o                         
   2  -3   6       2896.07       3115.07        68.54 o                         
   3  -3   6        128.86        138.98         4.70 o                         
   4  -3   6        107.39         95.72         4.54 o                         
   5  -3   6        234.26        236.77         7.00 o                         
   6  -3   6         76.65         78.45         4.23 o                         
   7  -3   6        817.58        783.65        15.86 o                         
   8  -3   6        111.04        111.51         5.83 o                         
   9  -3   6         20.33         23.02         3.13 o                         
  10  -3   6         42.62         59.43         7.75 o                         
 -12  -2   6         30.92         30.97         7.75 o                         
 -11  -2   6         38.89         43.07         4.26 o                         
 -10  -2   6        383.92        398.03        12.47 o                         
  -9  -2   6       1165.34       1190.17        22.04 o                         
  -8  -2   6         96.30         89.45         4.76 o                         
  -7  -2   6        616.64        616.37        12.06 o                         
  -6  -2   6        149.33        144.41         3.94 o                         
  -5  -2   6        300.25        274.42         5.46 o                         
  -4  -2   6       6641.73       6294.98        70.74 o                         
  -3  -2   6       2130.33       2068.34        32.03 o                         
  -2  -2   6        341.83        370.87        13.31 o                         
  -1  -2   6         72.89         85.03         4.04 o                         
   0  -2   6        401.95        449.50         9.13 o                         
   1  -2   6        340.65        372.00        13.83 o                         
   2  -2   6       2118.85       2355.19        58.13 o                         
   3  -2   6        364.43        367.21         9.79 o                         
   4  -2   6         97.04         92.36         7.58 o                         
   5  -2   6         30.70         41.63         2.86 o                         
   6  -2   6       2117.22       2176.89        28.41 o                         
   7  -2   6         15.98         13.86         2.54 o                         
   8  -2   6        444.77        448.61        10.15 o                         
   9  -2   6         41.73         40.06         5.48 o                         
  10  -2   6         46.86         52.11         4.87 o                         
  11  -2   6         89.20         93.02         7.75 o                         
 -12  -1   6         23.30         24.02         3.92 o                         
 -11  -1   6         51.68         55.64         4.87 o                         
 -10  -1   6        230.24        228.32         9.43 o                         
  -9  -1   6        320.90        305.99         8.86 o                         
  -8  -1   6         46.83         43.21         3.16 o                         
  -7  -1   6        141.69        148.21         7.50 o                         
  -6  -1   6        265.38        283.86         5.64 o                         
  -5  -1   6        316.78        307.02         6.35 o                         
  -3  -1   6        153.00        156.82        11.86 o                         
  -2  -1   6        110.34        102.75         6.13 o                         
  -1  -1   6       1223.57       1262.86        20.89 o                         
   0  -1   6         87.18         83.18         3.99 o                         
   1  -1   6        535.01        550.26        14.68 o                         
   2  -1   6       1607.05       1665.32        30.46 o                         
   3  -1   6        155.38        141.00         5.23 o                         
   4  -1   6        414.66        458.62         7.37 o                         
   5  -1   6         35.48         45.05         2.83 o                         
   6  -1   6        358.68        331.26         8.32 o                         
   7  -1   6       2158.38       2246.33        30.66 o                         
   8  -1   6        253.90        257.35         7.27 o                         
   9  -1   6          7.29          7.39         2.72 o                         
  10  -1   6          9.64          9.53         2.62 o                         
  11  -1   6        204.82        216.84        27.56 o                         
 -12   0   6         68.44         75.17         5.76 o                         
 -11   0   6         44.92         46.31         4.54 o                         
 -10   0   6         82.93         67.88        11.63 o                         
  -9   0   6        269.73        272.51        11.06 o                         
  -8   0   6          4.04          7.30         1.97 o                         
  -7   0   6         18.27         20.31         2.27 o                         
  -6   0   6        191.14        189.65         6.02 o                         
  -5   0   6        748.40        694.65         9.83 o                         
  -4   0   6         50.89         66.19         3.56 o                         
  -3   0   6         66.38         53.84         4.63 o                         
  -2   0   6        256.27        299.23        11.69 o                         
  -1   0   6          9.70          5.26         1.68 o                         
   0   0   6       1119.05       1076.23        16.59 o                         
   1   0   6        746.10        719.06        31.95 o                         
   2   0   6       3636.90       3710.42        58.76 o                         
   3   0   6         42.14         57.78         3.19 o                         
   4   0   6         23.96         10.77         1.93 o                         
   5   0   6          0.14         -0.53         1.49 o                         
   6   0   6       2670.85       2689.93        51.22 o                         
   7   0   6        544.07        566.64        11.45 o                         
   8   0   6          3.38          4.30         2.22 o                         
   9   0   6          3.96          1.84         2.39 o                         
  10   0   6        132.55        137.05         5.97 o                         
  11   0   6          7.94          7.75         1.99 o                         
 -12   1   6         22.89         14.78         3.65 o                         
 -11   1   6         52.39         54.32         5.17 o                         
 -10   1   6        230.17        235.55         9.43 o                         
  -9   1   6        319.21        311.19         7.70 o                         
  -8   1   6         47.45         47.50         3.23 o                         
  -7   1   6        139.08        131.56         4.71 o                         
  -6   1   6        264.57        275.37         8.88 o                         
  -5   1   6        319.40        306.13         5.66 o                         
  -3   1   6        153.02        154.65         7.40 o                         
  -2   1   6        110.52         98.01         5.50 o                         
  -1   1   6       1226.33       1275.37        20.88 o                         
   0   1   6         88.45         85.05        11.13 o                         
   1   1   6        533.28        534.48        25.35 o                         
   2   1   6       1612.07       1693.34        26.08 o                         
   3   1   6        155.16        142.76        12.13 o                         
   4   1   6        412.32        452.33        10.61 o                         
   5   1   6         35.27         42.16         3.67 o                         
   6   1   6        357.48        329.57         7.94 o                         
   7   1   6       2157.46       2157.93        30.52 o                         
   8   1   6        253.97        253.04         7.53 o                         
   9   1   6          7.60          9.76         2.98 o                         
  10   1   6          9.11          4.59         2.49 o                         
  11   1   6        205.36        232.89         6.12 o                         
 -12   2   6         33.00         28.34         3.65 o                         
 -11   2   6         38.33         38.12         3.92 o                         
 -10   2   6        379.67        384.57        10.10 o                         
  -9   2   6       1164.26       1146.37        18.09 o                         
  -8   2   6         96.13         93.93         4.24 o                         
  -7   2   6        618.33        626.20         9.71 o                         
  -6   2   6        148.43        152.44         3.80 o                         
  -5   2   6        296.76        278.58         4.95 o                         
  -4   2   6       6638.69       6518.47        77.08 o                         
  -3   2   6       2126.35       2052.84        28.54 o                         
  -2   2   6        341.77        364.72        11.89 o                         
  -1   2   6         71.66         84.72         3.82 o                         
   0   2   6        401.54        451.02         8.40 o                         
   1   2   6        347.34        383.41        10.66 o                         
   2   2   6       2116.55       2271.35        27.74 o                         
   3   2   6        363.96        365.07        11.06 o                         
   4   2   6         96.57         84.09         3.75 o                         
   5   2   6         30.74         38.09         7.34 o                         
   6   2   6       2117.67       2084.39        28.16 o                         
   7   2   6         15.96         14.90         2.56 o                         
   8   2   6        443.84        453.36        10.23 o                         
   9   2   6         41.48         31.89         5.89 o                         
  10   2   6         46.20         48.94         4.13 o                         
  11   2   6         89.66         89.85         6.84 o                         
 -12   3   6          8.48          5.60         2.44 o                         
 -11   3   6         70.99         66.13         8.61 o                         
 -10   3   6        430.68        435.49         8.24 o                         
  -9   3   6         35.98         34.28         3.96 o                         
  -8   3   6         22.18         20.33         2.31 o                         
  -7   3   6         68.41         72.34         3.77 o                         
  -6   3   6        353.86        360.86         6.71 o                         
  -5   3   6        667.17        650.36         8.83 o                         
  -4   3   6        319.28        261.97         4.96 o                         
  -3   3   6        150.68        138.42         3.53 o                         
  -2   3   6         77.08         67.35         6.22 o                         
  -1   3   6       1483.90       1483.44        23.63 o                         
   0   3   6        271.53        260.52         6.26 o                         
   1   3   6        608.74        633.03        17.91 o                         
   2   3   6       2896.08       3064.63        35.99 o                         
   3   3   6        130.51        130.45         6.68 o                         
   4   3   6        104.21        105.50         3.84 o                         
   5   3   6        235.36        234.50         8.57 o                         
   6   3   6         75.86         77.86         6.86 o                         
   7   3   6        817.11        813.70        13.40 o                         
   8   3   6        110.22        118.42         5.25 o                         
   9   3   6         20.13         23.67         2.67 o                         
  10   3   6         42.79         48.44         4.72 o                         
 -11   4   6          1.12          0.00         2.44 o                         
 -10   4   6         38.24         38.82         2.88 o                         
  -9   4   6        398.65        392.20         8.80 o                         
  -8   4   6        281.07        271.58         7.55 o                         
  -7   4   6        248.68        237.70         6.27 o                         
  -6   4   6         74.51         78.31         3.78 o                         
  -5   4   6        463.70        435.18         6.35 o                         
  -4   4   6          2.22          1.24         1.24 o                         
  -3   4   6        222.92        187.16         4.59 o                         
  -2   4   6        739.08        708.68        11.19 o                         
  -1   4   6        258.62        273.30         6.89 o                         
   0   4   6        182.51        180.91         5.53 o                         
   1   4   6       2580.55       2734.92        38.91 o                         
   2   4   6       1566.86       1723.33        20.54 o                         
   3   4   6         94.07        100.85         3.83 o                         
   4   4   6        426.60        427.33        11.68 o                         
   5   4   6        198.82        199.32         8.26 o                         
   6   4   6         12.36          8.68         2.12 o                         
   7   4   6         72.93         71.26         3.91 o                         
   8   4   6         41.13         41.33         3.47 o                         
   9   4   6          9.76          6.36         2.04 o                         
  10   4   6         44.97         45.04         4.81 o                         
 -11   5   6         12.49         14.63         2.49 o                         
 -10   5   6        419.57        391.74         8.57 o                         
  -9   5   6        132.04        136.25         4.62 o                         
  -8   5   6         30.22         21.35         3.30 o                         
  -7   5   6         73.43         66.32         3.72 o                         
  -6   5   6         46.92         45.27         2.76 o                         
  -5   5   6        158.61        150.12         4.19 o                         
  -4   5   6        218.17        214.36         4.69 o                         
  -3   5   6        201.89        184.06         4.36 o                         
  -2   5   6         14.07         11.98         1.64 o                         
  -1   5   6        827.86        827.76        15.18 o                         
   0   5   6        821.90        794.93        11.31 o                         
   1   5   6        250.28        277.79         6.92 o                         
   2   5   6        576.97        641.83        10.79 o                         
   3   5   6        549.06        583.47         8.64 o                         
   4   5   6        397.73        430.77         8.72 o                         
   5   5   6         32.22         44.94         9.89 o                         
   6   5   6         86.98         86.35         6.93 o                         
   7   5   6        309.57        247.04         6.40 o                         
   8   5   6        107.97        117.29         4.53 o                         
   9   5   6        193.97        203.05         5.41 o                         
  10   5   6        103.35        133.97         6.70 o                         
 -11   6   6         85.06         83.54         4.52 o                         
 -10   6   6        171.75        170.23         5.35 o                         
  -9   6   6         55.47         47.88         3.40 o                         
  -8   6   6         40.30         28.83         2.63 o                         
  -7   6   6         33.87         26.56         2.65 o                         
  -6   6   6        470.07        482.28         7.13 o                         
  -5   6   6        115.75        114.07         4.03 o                         
  -4   6   6        751.91        736.82        10.51 o                         
  -3   6   6        205.42        190.76         4.51 o                         
  -2   6   6        118.16        128.18         3.61 o                         
  -1   6   6        188.39        174.63         4.88 o                         
   0   6   6        150.19        147.93         6.35 o                         
   1   6   6        221.47        275.38         6.55 o                         
   2   6   6        517.70        489.27         9.80 o                         
   3   6   6        133.37        135.81         4.17 o                         
   4   6   6         17.37         17.69         2.81 o                         
   5   6   6        319.57        328.24         5.92 o                         
   6   6   6         19.20         14.94         2.65 o                         
   7   6   6        176.07        157.57         5.12 o                         
   8   6   6        264.47        235.68         5.96 o                         
   9   6   6         16.88         23.42         3.13 o                         
  10   6   6        118.02        119.59         4.03 o                         
 -11   7   6         47.89         47.99         3.65 o                         
 -10   7   6          9.35          6.03         1.81 o                         
  -9   7   6        115.31        112.40         5.79 o                         
  -8   7   6         44.77         38.47         3.70 o                         
  -7   7   6          6.59          8.49         3.75 o                         
  -6   7   6         52.26         60.47         3.66 o                         
  -5   7   6         57.25         52.20         6.43 o                         
  -4   7   6        699.53        672.26         9.51 o                         
  -3   7   6        645.97        653.45         9.25 o                         
  -2   7   6        195.82        211.57         4.78 o                         
  -1   7   6        203.36        191.61         5.27 o                         
   0   7   6        144.88        144.11         4.02 o                         
   1   7   6        895.55        913.21        14.46 o                         
   2   7   6        138.82        126.22         5.02 o                         
   3   7   6         18.02         20.44         3.52 o                         
   4   7   6         14.39         17.28         2.20 o                         
   5   7   6         88.82         95.91         4.82 o                         
   6   7   6         24.49         19.79        10.75 o                         
   7   7   6       2888.04       2480.38        32.63 o                         
   8   7   6         54.58         51.42         3.40 o                         
   9   7   6        111.99        106.18         4.22 o                         
  10   7   6          6.06          7.49         1.77 o                         
 -10   8   6          2.44          2.30         1.99 o                         
  -9   8   6        910.80        929.44        26.11 o                         
  -8   8   6         11.02         12.99         2.15 o                         
  -7   8   6         58.14         49.27         3.17 o                         
  -6   8   6         90.41         92.76         3.31 o                         
  -5   8   6       1220.41       1249.19        30.81 o                         
  -4   8   6         10.42          8.33         3.52 o                         
  -3   8   6        562.84        592.86        12.43 o                         
  -2   8   6        195.91        202.76        10.70 o                         
  -1   8   6         50.07         47.82         3.29 o                         
   0   8   6         49.05         48.31         3.50 o                         
   1   8   6        725.68        744.56        13.40 o                         
   2   8   6         49.95         51.70         6.23 o                         
   3   8   6        157.23        144.94         5.01 o                         
   4   8   6         73.40         68.30         9.92 o                         
   5   8   6         30.86         30.46         3.71 o                         
   6   8   6         64.11         54.58         5.78 o                         
   7   8   6         56.74         54.63         3.32 o                         
   8   8   6         33.46         35.12         3.06 o                         
   9   8   6          3.11          1.48         1.46 o                         
 -10   9   6        334.08        346.30        14.42 o                         
  -9   9   6       1007.61       1004.63        18.39 o                         
  -8   9   6          9.92         12.95         2.18 o                         
  -7   9   6         22.19         21.65         2.37 o                         
  -6   9   6         36.34         32.06         4.51 o                         
  -5   9   6        131.91        136.98         5.73 o                         
  -4   9   6        151.83        159.59         5.31 o                         
  -3   9   6        532.09        513.61         7.98 o                         
  -2   9   6        107.99        102.80         6.71 o                         
  -1   9   6         22.89         27.00         3.42 o                         
   0   9   6          7.15          6.66         2.48 o                         
   1   9   6       1468.76       1431.12        20.26 o                         
   2   9   6       1373.19       1344.98        21.48 o                         
   3   9   6         59.67         58.30         3.78 o                         
   4   9   6          4.52          0.96        16.42 o                         
   5   9   6         87.82         69.98         4.78 o                         
   6   9   6        168.00        152.42         8.92 o                         
   7   9   6        124.21        101.72         4.39 o                         
   8   9   6         14.00         13.36         1.91 o                         
   9   9   6         60.09         64.61         3.73 o                         
  -9  10   6        318.32        345.88        16.97 o                         
  -8  10   6        109.91        111.65         4.59 o                         
  -7  10   6         58.65         68.31         3.68 o                         
  -6  10   6         54.44         47.63         3.89 o                         
  -5  10   6        158.81        166.40         5.05 o                         
  -4  10   6        375.58        374.07         9.07 o                         
  -3  10   6        294.00        280.21        22.57 o                         
  -2  10   6         36.88         35.54         2.83 o                         
  -1  10   6         27.00         24.56         3.27 o                         
   0  10   6         66.89         66.22         6.79 o                         
   1  10   6       2027.40       2063.19        27.37 o                         
   2  10   6       2223.88       2249.12        37.25 o                         
   3  10   6        159.35        151.70        21.20 o                         
   4  10   6         52.30         50.86         4.73 o                         
   5  10   6        156.15        131.97         8.38 o                         
   6  10   6         19.29         12.78         2.61 o                         
   7  10   6         28.24         32.22         2.89 o                         
   8  10   6         21.66         16.18         2.72 o                         
  -9  11   6        496.92        633.85        22.39 o                         
  -8  11   6         20.57         21.32         2.62 o                         
  -7  11   6         64.38         73.64         7.08 o                         
  -6  11   6         79.18         79.26         4.30 o                         
  -5  11   6         64.32         74.69        10.99 o                         
  -4  11   6        167.96        158.04         6.65 o                         
  -3  11   6         59.10         39.74        15.78 o                         
  -2  11   6        113.55        118.19         5.16 o                         
  -1  11   6        260.87        254.94        11.54 o                         
   0  11   6        171.11        171.57         6.58 o                         
   1  11   6       4790.22       4843.65        63.41 o                         
   2  11   6        369.46        350.19        15.01 o                         
   3  11   6        264.87        265.53         9.45 o                         
   4  11   6        308.86        287.72         9.89 o                         
   5  11   6         26.08         28.67        17.20 o                         
   6  11   6         22.73         20.12         3.85 o                         
   7  11   6         47.24         44.91         4.44 o                         
   8  11   6         35.72         35.82         2.62 o                         
  -8  12   6        143.44        139.21         8.61 o                         
  -7  12   6         25.49         21.46         2.62 o                         
  -6  12   6        118.65        134.23         5.26 o                         
  -5  12   6         37.69         41.47         8.11 o                         
  -4  12   6        794.80        793.25        14.37 o                         
  -3  12   6        108.59        106.15        28.10 o                         
  -2  12   6         91.26         90.42         7.38 o                         
  -1  12   6          0.11         -2.36         2.36 o                         
   0  12   6        576.04        583.19        12.64 o                         
   1  12   6        205.20        222.79         8.07 o                         
   2  12   6         50.56         52.20        20.60 o                         
   3  12   6         23.24          9.86        68.91 o                         
   4  12   6         27.60         18.74        11.00 o                         
   5  12   6        121.66        116.88         5.29 o                         
   6  12   6         28.53         38.59         3.41 o                         
   7  12   6        138.10        172.28        11.78 o                         
  -7  13   6         69.74         77.20         9.04 o                         
  -6  13   6         88.46         92.51         3.75 o                         
  -5  13   6         34.06         34.52         4.49 o                         
  -4  13   6        841.47        803.37        21.48 o                         
  -3  13   6        112.29        114.99         5.97 o                         
  -2  13   6         60.81         52.55         6.84 o                         
  -1  13   6        247.50        230.26         8.45 o                         
   0  13   6        146.70        153.66         6.93 o                         
   1  13   6        366.58        359.99        10.27 o                         
   2  13   6         65.06         58.56         4.29 o                         
   3  13   6          1.49          0.52         2.24 o                         
   4  13   6         30.19         24.49         3.29 o                         
   5  13   6         23.82         28.38         2.53 o                         
   6  13   6         16.24         21.00         2.62 o                         
  -5  14   6        104.63         91.90         4.56 o                         
  -4  14   6         23.18         24.72         3.13 o                         
  -3  14   6        108.60        104.22         9.47 o                         
  -2  14   6         54.23         48.33         3.54 o                         
  -1  14   6         16.23         16.14         3.10 o                         
   0  14   6         46.14         52.11         4.62 o                         
   1  14   6        156.38        161.52         6.62 o                         
   2  14   6        144.65        153.32         7.59 o                         
   3  14   6         60.55         58.59         3.78 o                         
   4  14   6         67.20         62.77         3.79 o                         
   5  14   6        239.05        267.48         8.53 o                         
  -5  15   6        221.32        232.45         8.10 o                         
  -4  15   6        293.24        281.27         9.05 o                         
  -3  15   6         41.42         48.65         3.79 o                         
  -2  15   6         11.61         10.66         2.79 o                         
  -1  15   6         33.81         41.58         3.79 o                         
   0  15   6         75.08         83.21         6.09 o                         
   1  15   6        252.30        244.71         6.56 o                         
   2  15   6         95.62        114.24         4.19 o                         
   3  15   6        120.66        136.68         4.79 o                         
   4  15   6         21.54         15.34         2.12 o                         
  -3  16   6         62.67         70.98         3.63 o                         
  -2  16   6         24.13         20.31         2.79 o                         
  -1  16   6         60.56         66.72         3.70 o                         
   0  16   6         90.95         99.40         4.94 o                         
   1  16   6         11.68         14.62         1.97 o                         
   2  16   6         34.37         48.57         2.58 o                         
  -4 -15   7         97.91         95.52         5.57 o                         
  -3 -15   7        166.95        176.11         7.59 o                         
  -2 -15   7        106.86        113.13         6.62 o                         
  -1 -15   7         51.57         33.59         6.03 o                         
   0 -15   7        181.86        185.87         7.85 o                         
   1 -15   7         82.16        101.19         5.12 o                         
   2 -15   7         19.29         22.34         3.13 o                         
   3 -15   7         20.91         18.88         2.62 o                         
  -5 -14   7        170.79        179.95         7.09 o                         
  -4 -14   7        262.48        269.86         6.77 o                         
  -3 -14   7        325.63        315.42        12.14 o                         
  -2 -14   7        401.55        407.39        10.38 o                         
  -1 -14   7         17.76         19.93         3.41 o                         
   0 -14   7        117.26        117.93         5.35 o                         
   1 -14   7         14.24         14.64         2.98 o                         
   2 -14   7        113.22        110.02         5.29 o                         
   3 -14   7         75.97         73.07         7.34 o                         
   4 -14   7         37.00         37.32         3.29 o                         
  -7 -13   7        118.73        108.61         8.18 o                         
  -6 -13   7          9.89         10.53         2.62 o                         
  -5 -13   7        410.50        423.91         9.31 o                         
  -4 -13   7        481.67        497.46        13.15 o                         
  -3 -13   7          7.23          3.17         2.71 o                         
  -2 -13   7         21.10         21.68         3.31 o                         
  -1 -13   7         77.11         83.28         5.47 o                         
   0 -13   7        618.84        646.74        11.27 o                         
   1 -13   7          9.15          8.35         2.77 o                         
   2 -13   7         58.47         64.32         6.37 o                         
   3 -13   7         14.34         10.74         2.72 o                         
   4 -13   7        126.99        123.15         5.75 o                         
   5 -13   7         47.00         44.50         3.50 o                         
  -8 -12   7         41.86         40.00         3.31 o                         
  -7 -12   7         35.11         38.47         2.97 o                         
  -6 -12   7        265.63        279.97         6.69 o                         
  -5 -12   7        114.08        118.25         5.14 o                         
  -4 -12   7        146.28        140.26         5.50 o                         
  -3 -12   7         22.05         19.16         3.48 o                         
  -2 -12   7        254.71        242.32         8.56 o                         
  -1 -12   7         80.49         90.59         4.78 o                         
   0 -12   7        969.92        958.38        14.62 o                         
   1 -12   7        759.98        782.15        20.00 o                         
   2 -12   7        208.06        212.79         7.93 o                         
   3 -12   7         14.88         18.41         2.77 o                         
   4 -12   7        110.74        122.97        10.13 o                         
   5 -12   7        208.07        210.92         6.10 o                         
   6 -12   7        164.87        182.11         5.24 o                         
  -8 -11   7         14.97         16.46         5.05 o                         
  -7 -11   7         68.27         69.36         4.11 o                         
  -6 -11   7         50.08         48.05         4.89 o                         
  -5 -11   7         63.50         63.07         3.79 o                         
  -4 -11   7         25.11         21.90         3.24 o                         
  -3 -11   7         23.14         20.52         3.74 o                         
  -2 -11   7        166.34        163.88         7.08 o                         
  -1 -11   7        404.28        395.24        12.13 o                         
   0 -11   7        204.47        203.75         6.07 o                         
   1 -11   7        915.62        891.87        25.98 o                         
   2 -11   7          3.56          5.11         2.79 o                         
   3 -11   7        354.60        346.98        10.06 o                         
   4 -11   7        221.43        206.36         7.55 o                         
   5 -11   7         60.78         54.43         4.62 o                         
   6 -11   7         25.84         22.38         3.23 o                         
   7 -11   7        154.39        164.82         4.80 o                         
  -9 -10   7        223.71        222.40        11.63 o                         
  -8 -10   7         35.09         33.75         3.12 o                         
  -7 -10   7        143.54        145.16         6.78 o                         
  -6 -10   7         58.67         59.56         3.67 o                         
  -5 -10   7         48.12         40.58         3.32 o                         
  -4 -10   7        139.16        149.86         6.10 o                         
  -3 -10   7         40.29         41.49         5.89 o                         
  -2 -10   7        237.02        233.35         7.04 o                         
  -1 -10   7        345.21        337.37         7.63 o                         
   0 -10   7        527.07        538.58        15.10 o                         
   1 -10   7       2819.95       2885.25        52.56 o                         
   2 -10   7        328.68        337.33        15.13 o                         
   3 -10   7        145.63        151.01         6.58 o                         
   4 -10   7         95.57         61.42        12.92 o                         
   5 -10   7        101.02         74.05        34.43 o                         
   6 -10   7          4.20          5.35         2.54 o                         
   7 -10   7         59.32         65.07         4.24 o                         
   8 -10   7         34.00         30.15         4.31 o                         
  -9  -9   7        126.54        137.74         6.98 o                         
  -8  -9   7        135.30        147.51         6.71 o                         
  -7  -9   7        244.24        250.09         7.40 o                         
  -6  -9   7         35.75         32.16         2.91 o                         
  -5  -9   7        228.78        228.29         6.40 o                         
  -4  -9   7        240.80        232.62         7.13 o                         
  -3  -9   7         42.76         34.66         3.40 o                         
  -2  -9   7          1.90          3.92         1.94 o                         
  -1  -9   7        185.36        182.29         5.51 o                         
   0  -9   7        303.34        326.40         7.24 o                         
   1  -9   7       3199.00       3117.28        51.70 o                         
   2  -9   7        714.13        741.69        32.73 o                         
   3  -9   7         37.82         24.92         6.48 o                         
   4  -9   7          9.21         10.77         3.65 o                         
   5  -9   7        186.39        181.88         8.67 o                         
   6  -9   7         65.05         56.39         5.58 o                         
   7  -9   7         38.95         46.84         8.40 o                         
   8  -9   7          1.25          4.31         3.45 o                         
 -10  -8   7        382.47        375.55        10.96 o                         
  -9  -8   7        253.41        272.87         6.37 o                         
  -8  -8   7         19.28         22.20         3.03 o                         
  -7  -8   7         82.36         79.54         4.33 o                         
  -6  -8   7        381.86        371.38         8.08 o                         
  -5  -8   7        556.04        532.29         9.92 o                         
  -4  -8   7          0.45          2.63         2.06 o                         
  -3  -8   7        133.10        135.64         5.25 o                         
  -2  -8   7        340.63        327.27         8.22 o                         
  -1  -8   7          3.50          9.20         2.86 o                         
   0  -8   7          8.75         10.92         2.59 o                         
   1  -8   7       1162.07       1140.87        26.85 o                         
   2  -8   7        112.54        112.23         6.86 o                         
   3  -8   7        165.40        153.04        13.30 o                         
   4  -8   7         49.83         36.83        17.84 o                         
   5  -8   7        378.02        342.52        14.55 o                         
   6  -8   7        116.11        119.59         5.79 o                         
   7  -8   7        213.83        185.10         8.82 o                         
   8  -8   7         95.44        102.48         6.46 o                         
   9  -8   7          0.25          4.40         2.69 o                         
 -10  -7   7         18.30         19.48         2.34 o                         
  -9  -7   7         14.92         12.15         2.77 o                         
  -8  -7   7        116.68        114.58         4.67 o                         
  -7  -7   7        239.60        248.71         5.94 o                         
  -6  -7   7        104.76         94.10         5.64 o                         
  -5  -7   7       2912.91       2991.46        36.34 o                         
  -4  -7   7        555.63        569.43        21.83 o                         
  -3  -7   7        116.98        124.39         4.18 o                         
  -2  -7   7         98.58         89.98         4.41 o                         
  -1  -7   7        472.05        441.33        10.27 o                         
   0  -7   7        216.83        185.68         6.40 o                         
   1  -7   7        435.62        451.71        11.80 o                         
   2  -7   7         52.20         43.90         6.71 o                         
   3  -7   7        112.37        118.10         6.58 o                         
   4  -7   7        293.52        290.58        15.91 o                         
   5  -7   7        293.10        267.71        18.03 o                         
   6  -7   7        339.45        329.73        25.02 o                         
   7  -7   7        210.49        208.26         7.55 o                         
   8  -7   7         91.67         93.02         9.47 o                         
   9  -7   7         12.62          9.40         2.99 o                         
 -11  -6   7         86.93         96.73        10.34 o                         
 -10  -6   7        116.90        112.65         4.40 o                         
  -9  -6   7         37.95         45.11         3.15 o                         
  -8  -6   7          4.21          5.54         2.24 o                         
  -7  -6   7         46.56         38.93         3.43 o                         
  -6  -6   7        263.27        267.64         5.90 o                         
  -5  -6   7        360.57        358.13         7.58 o                         
  -4  -6   7         91.54        100.93         3.97 o                         
  -3  -6   7         33.30         42.09         5.36 o                         
  -2  -6   7        405.41        405.39         7.35 o                         
  -1  -6   7        215.81        213.17         5.96 o                         
   0  -6   7        135.74        143.79         5.46 o                         
   1  -6   7        390.82        419.55         8.31 o                         
   2  -6   7        221.30        229.65         8.19 o                         
   3  -6   7        109.66        120.47         6.45 o                         
   4  -6   7         63.47         46.79         9.87 o                         
   5  -6   7         26.67         28.26         2.79 o                         
   6  -6   7          7.94          7.37         7.46 o                         
   7  -6   7         22.98         18.44         2.77 o                         
   8  -6   7        107.91        113.97        12.92 o                         
   9  -6   7         43.03         43.93         6.03 o                         
 -11  -5   7         69.13         79.24         5.48 o                         
 -10  -5   7        264.46        272.12        10.21 o                         
  -9  -5   7         31.23         22.54         2.61 o                         
  -8  -5   7        313.90        319.83         7.36 o                         
  -7  -5   7          2.16          2.31         1.74 o                         
  -6  -5   7        144.08        141.16         3.98 o                         
  -5  -5   7        943.36        970.22        14.22 o                         
  -4  -5   7         57.66         53.07         4.27 o                         
  -3  -5   7         54.68         60.29         3.17 o                         
  -2  -5   7        102.51        115.84         3.98 o                         
  -1  -5   7        123.38        121.35         4.54 o                         
   0  -5   7       2283.24       2347.31        29.41 o                         
   1  -5   7        305.94        325.41         6.98 o                         
   2  -5   7        183.26        172.06         6.65 o                         
   3  -5   7        186.43        191.27        27.65 o                         
   4  -5   7         66.89         74.68         6.87 o                         
   5  -5   7         98.25         90.02         5.80 o                         
   6  -5   7        957.48        858.55        34.98 o                         
   7  -5   7         44.59         40.19         4.29 o                         
   8  -5   7         19.17         15.30         3.29 o                         
   9  -5   7        110.02         98.93         8.61 o                         
  10  -5   7         60.28         54.26         6.03 o                         
 -11  -4   7         33.01         28.62         3.31 o                         
 -10  -4   7        552.46        599.20        55.56 o                         
  -9  -4   7         17.12          9.19         2.26 o                         
  -8  -4   7         88.04         81.79         6.61 o                         
  -7  -4   7        447.39        445.79         8.64 o                         
  -6  -4   7         71.21         58.88         2.81 o                         
  -5  -4   7        478.65        470.91         8.06 o                         
  -4  -4   7        157.35        152.91         5.85 o                         
  -3  -4   7        425.53        422.60         7.33 o                         
  -2  -4   7        489.37        479.48         7.79 o                         
  -1  -4   7        461.47        479.15         9.87 o                         
   0  -4   7         45.90         45.29         4.30 o                         
   1  -4   7       1836.53       2013.57        26.14 o                         
   2  -4   7        222.69        203.80        10.91 o                         
   3  -4   7         49.91         65.93         3.67 o                         
   4  -4   7        412.78        403.57        12.63 o                         
   5  -4   7        121.93        133.21         6.81 o                         
   6  -4   7          7.56          4.96         9.47 o                         
   7  -4   7         36.20         37.61         3.92 o                         
   8  -4   7         35.91         35.86         3.58 o                         
   9  -4   7         18.29         19.61         2.90 o                         
  10  -4   7          6.81          1.72         3.45 o                         
 -11  -3   7         79.88         85.41         5.48 o                         
 -10  -3   7        263.11        265.78         7.78 o                         
  -9  -3   7        206.52        202.82         7.28 o                         
  -8  -3   7        231.75        244.58         9.29 o                         
  -7  -3   7         67.69         61.00         3.57 o                         
  -6  -3   7        262.60        267.64         5.42 o                         
  -5  -3   7        630.53        628.73         9.32 o                         
  -4  -3   7         26.29         23.73         2.24 o                         
  -3  -3   7        337.86        318.45         6.15 o                         
  -2  -3   7         61.58         65.57         3.03 o                         
  -1  -3   7        165.30        162.91         4.23 o                         
   0  -3   7       1975.74       2024.09        34.28 o                         
   1  -3   7         90.47        105.02         3.89 o                         
   2  -3   7         52.43         55.94         6.23 o                         
   3  -3   7        158.19        185.84         5.27 o                         
   4  -3   7        924.04        979.77        35.32 o                         
   5  -3   7        105.40         95.01         4.29 o                         
   6  -3   7        344.60        318.70        13.18 o                         
   7  -3   7         54.98         52.75         5.72 o                         
   8  -3   7         43.86         41.83         3.92 o                         
   9  -3   7        168.54        168.26        15.70 o                         
  10  -3   7         14.50         15.50         4.31 o                         
 -11  -2   7         57.72         61.61         4.87 o                         
 -10  -2   7        261.71        262.84         8.11 o                         
  -9  -2   7         27.11         25.97         3.83 o                         
  -8  -2   7          6.32          7.75         2.51 o                         
  -7  -2   7        331.68        334.67         8.84 o                         
  -6  -2   7        128.75        129.78         4.33 o                         
  -5  -2   7       2281.65       2335.63        26.07 o                         
  -4  -2   7       1444.94       1466.69        16.59 o                         
  -3  -2   7         49.79         42.00         2.87 o                         
  -2  -2   7        218.00        220.24        16.06 o                         
  -1  -2   7        591.58        593.75         9.75 o                         
   0  -2   7       1182.45       1333.89        26.09 o                         
   1  -2   7        722.27        741.15        12.55 o                         
   2  -2   7         79.78         89.36         6.84 o                         
   3  -2   7        207.77        208.26         4.91 o                         
   4  -2   7        292.79        313.33        10.19 o                         
   5  -2   7       1877.58       1839.98        25.82 o                         
   6  -2   7       1357.33       1358.04        20.55 o                         
   7  -2   7         33.45         33.67         3.14 o                         
   8  -2   7         20.31         23.00         3.23 o                         
   9  -2   7         31.10         25.54         3.41 o                         
  10  -2   7          0.80          0.00         4.31 o                         
 -11  -1   7         25.93         33.15         8.18 o                         
 -10  -1   7        518.35        528.97        12.09 o                         
  -9  -1   7         75.98         59.94         5.48 o                         
  -8  -1   7         78.15         69.34         4.50 o                         
  -7  -1   7         43.07         40.75         3.64 o                         
  -6  -1   7        130.65        150.43         5.65 o                         
  -5  -1   7        770.82        762.39        10.56 o                         
  -4  -1   7       2741.86       2837.94        28.87 o                         
  -3  -1   7          2.45          6.81         1.67 o                         
  -2  -1   7         18.05         17.41         1.99 o                         
  -1  -1   7         23.52         22.86         2.07 o                         
   0  -1   7        114.13        109.63         8.72 o                         
   1  -1   7       1793.90       1982.06        44.53 o                         
   2  -1   7          5.24         10.12         4.27 o                         
   3  -1   7         17.60         21.45         2.70 o                         
   4  -1   7        325.47        325.50         8.68 o                         
   5  -1   7        137.27        130.99         8.53 o                         
   6  -1   7      12363.19      12365.76       198.73 o                         
   7  -1   7         41.72         41.23         3.75 o                         
   8  -1   7        207.58        211.97         6.66 o                         
   9  -1   7          5.20          6.77         2.25 o                         
  10  -1   7         13.70         16.90         3.05 o                         
 -11   0   7         22.91         32.08         4.26 o                         
 -10   0   7         32.41         22.12         5.01 o                         
  -9   0   7        223.16        226.32         8.27 o                         
  -8   0   7         74.54         62.92         4.48 o                         
  -7   0   7        217.85        214.41         7.03 o                         
  -6   0   7         17.54         16.27         2.65 o                         
  -5   0   7       3045.94       3052.84        35.71 o                         
  -4   0   7       1702.26       1757.01        20.60 o                         
  -3   0   7          4.54          4.65         1.53 o                         
  -2   0   7         50.84         57.09         3.56 o                         
  -1   0   7        319.89        362.82         6.45 o                         
   0   0   7          9.00          8.18         3.84 o                         
   1   0   7       1196.66       1198.21        18.00 o                         
   2   0   7         95.38         82.35         3.76 o                         
   3   0   7         59.78         50.01         3.32 o                         
   4   0   7          1.35          2.46         3.47 o                         
   5   0   7          6.18          7.54         2.85 o                         
   6   0   7       1493.98       1588.88        24.61 o                         
   7   0   7          0.03         -0.08         2.47 o                         
   8   0   7          0.01         -0.74         2.11 o                         
   9   0   7         22.07         14.81         2.65 o                         
  10   0   7        586.64        582.26        12.43 o                         
 -11   1   7         25.26         34.25         3.92 o                         
 -10   1   7        510.85        529.19        12.69 o                         
  -9   1   7         75.48         53.15         5.15 o                         
  -8   1   7         76.67         69.07         4.73 o                         
  -7   1   7         44.52         42.18         3.17 o                         
  -6   1   7        133.21        143.38         4.42 o                         
  -5   1   7        770.80        779.80        10.48 o                         
  -4   1   7       2731.65       2780.08        28.67 o                         
  -3   1   7          2.49          6.27         1.77 o                         
  -2   1   7         19.21         19.06         2.11 o                         
  -1   1   7         24.68         20.94         2.04 o                         
   0   1   7        115.48        111.81         5.59 o                         
   1   1   7       1789.96       1924.08        25.15 o                         
   2   1   7          5.09         11.00         1.98 o                         
   3   1   7         16.28         16.31         2.13 o                         
   4   1   7        322.72        317.44         6.59 o                         
   5   1   7        137.86        133.15         5.25 o                         
   6   1   7      12366.94      12369.57       249.34 o                         
   7   1   7         41.39         38.86         5.00 o                         
   8   1   7        208.33        219.07         6.91 o                         
   9   1   7          4.86          5.92         2.22 o                         
  10   1   7         13.60         15.91         2.62 o                         
 -11   2   7         59.57         72.19         5.15 o                         
 -10   2   7        264.32        265.90        12.04 o                         
  -9   2   7         26.47         28.10         3.78 o                         
  -8   2   7          5.72          5.17         2.14 o                         
  -7   2   7        327.08        324.39         7.70 o                         
  -6   2   7        128.90        128.76         4.10 o                         
  -5   2   7       2279.29       2327.10        25.95 o                         
  -4   2   7       1453.98       1464.95        18.57 o                         
  -3   2   7         51.68         48.41         5.07 o                         
  -2   2   7        221.72        208.08        10.44 o                         
  -1   2   7        590.79        598.75         9.32 o                         
   0   2   7       1177.02       1295.30        16.41 o                         
   1   2   7        729.78        736.42        14.77 o                         
   2   2   7         79.99         89.64         3.89 o                         
   3   2   7        210.43        205.86         5.37 o                         
   4   2   7        295.35        308.95         7.13 o                         
   5   2   7       1879.09       1875.39        24.87 o                         
   6   2   7       1355.79       1345.35        24.25 o                         
   7   2   7         33.22         32.37         3.22 o                         
   8   2   7         20.42         19.05         2.85 o                         
   9   2   7         32.41         25.96         3.92 o                         
  10   2   7          0.79         -1.15         1.99 o                         
 -11   3   7         79.02         93.14         9.47 o                         
 -10   3   7        260.76        247.29         7.61 o                         
  -9   3   7        207.30        197.09         6.13 o                         
  -8   3   7        231.71        240.68         7.89 o                         
  -7   3   7         68.38         69.54         3.96 o                         
  -6   3   7        266.50        261.07         5.52 o                         
  -5   3   7        627.62        628.23         9.86 o                         
  -4   3   7         24.79         27.91         4.78 o                         
  -3   3   7        335.74        325.56         6.40 o                         
  -2   3   7         62.62         71.10         4.30 o                         
  -1   3   7        163.43        155.68         4.59 o                         
   0   3   7       1977.64       1939.71        25.74 o                         
   1   3   7         89.75        108.48         3.67 o                         
   2   3   7         52.23         61.54         5.69 o                         
   3   3   7        158.49        190.03         4.85 o                         
   4   3   7        923.32        934.47        29.11 o                         
   5   3   7        103.73         95.53         5.03 o                         
   6   3   7        348.92        325.98         8.03 o                         
   7   3   7         54.39         48.25         4.31 o                         
   8   3   7         44.24         46.10         3.56 o                         
   9   3   7        170.67        162.84         8.09 o                         
  10   3   7         14.96         14.24         2.75 o                         
 -11   4   7         33.33         31.77         5.17 o                         
 -10   4   7        556.17        536.01        11.44 o                         
  -9   4   7         17.09         15.82         2.34 o                         
  -8   4   7         88.49         77.05         3.99 o                         
  -7   4   7        449.15        453.98         9.89 o                         
  -6   4   7         70.78         55.64         4.40 o                         
  -5   4   7        483.21        483.72         8.47 o                         
  -4   4   7        156.08        157.72         4.57 o                         
  -3   4   7        424.63        430.69         7.09 o                         
  -2   4   7        486.48        466.29         9.61 o                         
  -1   4   7        457.90        468.94         9.15 o                         
   0   4   7         45.50         46.13         3.44 o                         
   1   4   7       1837.24       2010.52        24.93 o                         
   2   4   7        221.48        212.67         5.46 o                         
   3   4   7         49.92         60.31         5.28 o                         
   4   4   7        410.07        408.24        14.05 o                         
   5   4   7        124.40        127.90         4.05 o                         
   6   4   7          8.30         10.87         5.08 o                         
   7   4   7         36.11         26.73         3.12 o                         
   8   4   7         34.66         26.34         4.97 o                         
   9   4   7         18.43         22.25         2.77 o                         
  10   4   7          6.98          4.31         1.99 o                         
 -11   5   7         67.88         67.34         3.79 o                         
 -10   5   7        267.63        275.24         6.85 o                         
  -9   5   7         32.75         24.52         2.60 o                         
  -8   5   7        317.58        316.63         7.96 o                         
  -7   5   7          2.51          1.70         1.78 o                         
  -6   5   7        143.65        137.89         3.97 o                         
  -5   5   7        937.76        963.09        14.04 o                         
  -4   5   7         58.90         59.49         4.19 o                         
  -3   5   7         54.61         58.13         3.34 o                         
  -2   5   7        100.62        109.80         4.30 o                         
  -1   5   7        122.81        121.43         5.39 o                         
   0   5   7       2280.30       2339.23        29.15 o                         
   1   5   7        304.01        329.39         7.97 o                         
   2   5   7        184.42        176.95         5.69 o                         
   3   5   7        186.40        206.45         5.42 o                         
   4   5   7         67.13         72.03         4.25 o                         
   5   5   7         97.77         96.00         7.17 o                         
   6   5   7        961.33        859.56        56.19 o                         
   7   5   7         44.76         43.47         3.27 o                         
   8   5   7         19.11         12.01         2.23 o                         
   9   5   7        109.89         93.07         4.12 o                         
  10   5   7         60.04         62.56         4.76 o                         
 -11   6   7         85.82         85.70         4.26 o                         
 -10   6   7        113.68        103.85         4.07 o                         
  -9   6   7         38.03         37.27         2.97 o                         
  -8   6   7          3.94          2.78         2.39 o                         
  -7   6   7         47.82         31.79         3.30 o                         
  -6   6   7        265.54        261.84         5.63 o                         
  -5   6   7        363.37        365.60         7.96 o                         
  -4   6   7         92.27         97.73         3.74 o                         
  -3   6   7         33.94         37.11         7.76 o                         
  -2   6   7        404.54        397.59         7.58 o                         
  -1   6   7        215.75        210.28         5.64 o                         
   0   6   7        137.35        139.59         4.16 o                         
   1   6   7        392.65        427.17        10.03 o                         
   2   6   7        221.24        234.19        11.03 o                         
   3   6   7        109.42        119.27         4.44 o                         
   4   6   7         64.40         52.66         4.07 o                         
   5   6   7         26.68         28.26         3.83 o                         
   6   6   7          8.29          7.03         3.94 o                         
   7   6   7         22.79         19.41         2.53 o                         
   8   6   7        105.82        107.28         4.20 o                         
   9   6   7         43.19         47.48         3.63 o                         
 -10   7   7         18.19         21.15         1.99 o                         
  -9   7   7         15.79         14.71         3.47 o                         
  -8   7   7        118.65        114.78         4.71 o                         
  -7   7   7        239.13        255.06         6.13 o                         
  -6   7   7        103.23         99.51         3.68 o                         
  -5   7   7       2906.00       2961.85        35.81 o                         
  -4   7   7        551.26        546.48        18.51 o                         
  -3   7   7        119.18        130.11         4.46 o                         
  -2   7   7         99.01         92.55         4.19 o                         
  -1   7   7        471.68        470.07        11.13 o                         
   0   7   7        216.77        184.25         5.18 o                         
   1   7   7        431.01        449.40        20.27 o                         
   2   7   7         52.25         48.84         3.64 o                         
   3   7   7        113.82        127.09         6.46 o                         
   4   7   7        296.78        311.57        11.59 o                         
   5   7   7        294.39        274.15        10.37 o                         
   6   7   7        334.71        342.60         9.15 o                         
   7   7   7        211.05        214.75         6.62 o                         
   8   7   7         92.08         94.89         4.16 o                         
   9   7   7         13.00         11.43         1.90 o                         
 -10   8   7        378.52        365.33         8.42 o                         
  -9   8   7        253.35        257.92         5.83 o                         
  -8   8   7         19.59         20.15         2.45 o                         
  -7   8   7         82.92         62.82         6.03 o                         
  -6   8   7        375.80        367.68         6.89 o                         
  -5   8   7        559.27        559.83         9.79 o                         
  -4   8   7          0.29          0.26         7.91 o                         
  -3   8   7        134.56        135.38         4.36 o                         
  -2   8   7        344.29        333.71         6.32 o                         
  -1   8   7          3.44          8.42         2.04 o                         
   0   8   7          9.40         13.22         2.72 o                         
   1   8   7       1173.27       1176.39        21.91 o                         
   2   8   7        112.01        101.85        12.65 o                         
   3   8   7        163.82        151.67         7.39 o                         
   4   8   7         47.81         43.64        11.98 o                         
   5   8   7        378.15        333.66        22.61 o                         
   6   8   7        115.77        106.21         4.41 o                         
   7   8   7        214.58        169.49         8.45 o                         
   8   8   7         94.18         99.53         4.05 o                         
   9   8   7          0.30          2.64         1.62 o                         
  -9   9   7        126.75        131.16         4.31 o                         
  -8   9   7        132.78        135.96         5.46 o                         
  -7   9   7        242.58        238.71         6.87 o                         
  -6   9   7         36.38         37.42         3.14 o                         
  -5   9   7        231.20        228.17         6.77 o                         
  -4   9   7        241.20        231.97         6.82 o                         
  -3   9   7         41.04         39.51        17.08 o                         
  -2   9   7          1.99          0.30         1.88 o                         
  -1   9   7        184.15        176.85         6.71 o                         
   0   9   7        303.90        309.79         8.90 o                         
   1   9   7       3193.43       3144.58        38.90 o                         
   2   9   7        717.83        736.79        26.07 o                         
   3   9   7         39.40         30.60        13.93 o                         
   4   9   7          8.31          7.39        21.05 o                         
   5   9   7        186.42        181.05        15.38 o                         
   6   9   7         65.07         67.71         4.05 o                         
   7   9   7         39.14         50.17         3.79 o                         
   8   9   7          0.88          3.16         1.99 o                         
  -9  10   7        224.91        223.03         7.59 o                         
  -8  10   7         37.12         41.97         3.23 o                         
  -7  10   7        144.02        148.63         6.20 o                         
  -6  10   7         59.65         56.04         3.07 o                         
  -5  10   7         49.05         43.44         3.08 o                         
  -4  10   7        138.27        134.36        14.06 o                         
  -3  10   7         39.16         36.11        12.58 o                         
  -2  10   7        239.22        231.53         9.85 o                         
  -1  10   7        345.86        352.50        10.06 o                         
   0  10   7        528.26        554.90        12.17 o                         
   1  10   7       2819.78       2866.93        40.55 o                         
   2  10   7        328.59        299.52        44.12 o                         
   3  10   7        144.67        143.17        21.25 o                         
   4  10   7         95.07         72.91        16.08 o                         
   5  10   7        100.93         91.01        10.70 o                         
   6  10   7          4.19          3.31         2.28 o                         
   7  10   7         59.85         58.95         4.09 o                         
   8  10   7         34.65         34.77         5.60 o                         
  -8  11   7         15.75         18.81         3.45 o                         
  -7  11   7         69.78         76.23         6.39 o                         
  -6  11   7         50.39         47.30         4.97 o                         
  -5  11   7         64.30         71.15         4.15 o                         
  -4  11   7         25.12         21.50         2.90 o                         
  -3  11   7         22.91         27.07        31.65 o                         
  -2  11   7        167.92        169.64         5.90 o                         
  -1  11   7        403.73        398.85        10.20 o                         
   0  11   7        204.49        195.05         7.33 o                         
   1  11   7        914.46        889.89        23.23 o                         
   2  11   7          3.32         -1.08        16.04 o                         
   3  11   7        356.22        355.58        18.51 o                         
   4  11   7        224.82        209.59        32.53 o                         
   5  11   7         60.49         52.52         5.08 o                         
   6  11   7         24.32         27.80         2.98 o                         
   7  11   7        153.20        168.14         5.29 o                         
  -8  12   7         41.49         37.04         4.31 o                         
  -7  12   7         35.51         34.59         6.03 o                         
  -6  12   7        263.90        268.57         6.39 o                         
  -5  12   7        113.01        121.20         4.58 o                         
  -4  12   7        141.51        141.43        18.45 o                         
  -3  12   7         21.23         16.80         2.98 o                         
  -2  12   7        252.68        236.01         9.56 o                         
  -1  12   7         79.70         75.70         7.23 o                         
   0  12   7        967.71        938.65        17.24 o                         
   1  12   7        756.97        782.32        23.12 o                         
   2  12   7        205.73        204.23         7.46 o                         
   3  12   7         14.62         16.18         4.74 o                         
   4  12   7        111.00        123.85         6.42 o                         
   5  12   7        208.18        197.58         5.60 o                         
   6  12   7        167.34        182.97         7.22 o                         
  -7  13   7        118.32        111.11         7.75 o                         
  -6  13   7         10.48         10.34         4.31 o                         
  -5  13   7        409.43        432.86        16.51 o                         
  -4  13   7        479.65        478.07        16.07 o                         
  -3  13   7          7.42          5.06         3.27 o                         
  -2  13   7         21.76         16.02         3.41 o                         
  -1  13   7         76.76         90.88         5.79 o                         
   0  13   7        618.31        640.62        14.42 o                         
   1  13   7          9.91          7.35         2.62 o                         
   2  13   7         57.15         63.15         4.62 o                         
   3  13   7         15.08         16.33         3.05 o                         
   4  13   7        126.31        123.47         5.07 o                         
   5  13   7         48.12         46.29         5.17 o                         
  -5  14   7        173.86        176.73         8.07 o                         
  -4  14   7        267.01        274.16         7.61 o                         
  -3  14   7        326.02        320.67         8.61 o                         
  -2  14   7        403.55        408.52        10.44 o                         
  -1  14   7         18.26         19.48         3.13 o                         
   0  14   7        119.07        123.37         4.94 o                         
   1  14   7         15.45         14.25         2.41 o                         
   2  14   7        113.60        118.10         4.40 o                         
   3  14   7         75.99         81.58         4.29 o                         
   4  14   7         36.47         42.84         2.79 o                         
  -4  15   7         98.09        106.03         5.15 o                         
  -3  15   7        168.31        175.78         7.31 o                         
  -2  15   7        107.42        118.56         8.25 o                         
  -1  15   7         52.88         48.70         3.72 o                         
   0  15   7        180.87        188.68         5.37 o                         
   1  15   7         81.66         92.87         4.48 o                         
   2  15   7         19.89         18.77         2.28 o                         
   3  15   7         19.57         17.55         1.99 o                         
  -2 -15   8          5.27          7.75         5.17 o                         
  -1 -15   8        209.06        204.14        12.06 o                         
   0 -15   8         53.69         58.57         6.89 o                         
   1 -15   8        146.31        154.89         5.76 o                         
  -5 -14   8        157.83        165.40         6.37 o                         
  -4 -14   8         13.87         12.70         2.36 o                         
  -3 -14   8         62.18         56.70         5.04 o                         
  -2 -14   8        179.99        177.55         6.14 o                         
  -1 -14   8        520.17        515.85        21.53 o                         
   0 -14   8         94.83        101.57         6.51 o                         
   1 -14   8         44.84         53.34         4.54 o                         
   2 -14   8         59.75         57.97         4.61 o                         
   3 -14   8         43.22         42.36         5.24 o                         
  -6 -13   8        101.28        107.84         6.09 o                         
  -5 -13   8         32.05         28.39         2.77 o                         
  -4 -13   8        175.87        170.92         5.57 o                         
  -3 -13   8         45.26         50.10         4.10 o                         
  -2 -13   8        174.92        184.75         7.05 o                         
  -1 -13   8        609.99        608.87        28.85 o                         
   0 -13   8         92.68         83.32         5.12 o                         
   1 -13   8         38.14         42.89         7.47 o                         
   2 -13   8         37.15         41.64         5.01 o                         
   3 -13   8          2.40          1.59         2.28 o                         
   4 -13   8        236.39        230.10         6.78 o                         
  -7 -12   8         18.45         20.29         4.35 o
[truncated: 190,189 more chars]
