# Supplementary material for: Synthesis and crystal structure of 5,10-dihy­droxy-9-meth­oxy-2,2-dimethyl-12-(2-methyl­but-3-en-2-yl)-2H,6H-pyrano[3,2-b]xanthen-6-one
Source: Acta Crystallogr E Crystallogr Commun. 2025 Feb 14;81(Pt 3):219–23. doi: 10.1107/S2056989025001070 (PMC11891587; doi:10.1107/S2056989025001070)
Supplement: Supplementary file 3 [file e-81-00219-Isup3.mol]

  ACD/Labs02132510402D

 30 33  0  0  0  0  0  0  0  0  7 V2000
   26.9055   -6.7279    0.0000 C   0  0  0  0  0  0  0  0  0  0  0  0
   26.9096   -8.0502    0.0000 C   0  0  0  0  0  0  0  0  0  0  0  0
   25.7543   -6.0632    0.0000 C   0  0  0  0  0  0  0  0  0  0  0  0
   25.7580   -8.7155    0.0000 C   0  0  0  0  0  0  0  0  0  0  0  0
   24.6071   -6.7209    0.0000 C   0  0  0  0  0  0  0  0  0  0  0  0
   24.6067   -8.0509    0.0000 C   0  0  0  0  0  0  0  0  0  0  0  0
   28.0527   -6.0702    0.0000 C   0  0  0  0  0  0  0  0  0  0  0  0
   29.2039   -6.7349    0.0000 C   0  0  0  0  0  0  0  0  0  0  0  0
   28.0608   -8.7149    0.0000 O   0  0  0  0  0  0  0  0  0  0  0  0
   29.2080   -8.0572    0.0000 C   0  0  0  0  0  0  0  0  0  0  0  0
   30.3556   -6.0696    0.0000 C   0  0  0  0  0  0  0  0  0  0  0  0
   31.4989   -6.7296    0.0000 C   0  0  0  0  0  0  0  0  0  0  0  0
   30.3513   -8.7173    0.0000 C   0  0  0  0  0  0  0  0  0  0  0  0
   31.4985   -8.0596    0.0000 C   0  0  0  0  0  0  0  0  0  0  0  0
   32.6505   -6.0643    0.0000 C   0  0  0  0  0  0  0  0  0  0  0  0
   33.8015   -6.7288    0.0000 C   0  0  0  0  0  0  0  0  0  0  0  0
   32.6494   -8.7242    0.0000 O   0  0  0  0  0  0  0  0  0  0  0  0
   33.8011   -8.0588    0.0000 C   0  0  0  0  0  0  0  0  0  0  0  0
   28.0531   -4.7402    0.0000 O   0  0  0  0  0  0  0  0  0  0  0  0
   30.3560   -4.7396    0.0000 O   0  0  0  0  0  0  0  0  0  0  0  0
   25.7576  -10.0455    0.0000 O   0  0  0  0  0  0  0  0  0  0  0  0
   34.4667   -9.2106    0.0000 C   0  0  0  0  0  0  0  0  0  0  0  0
   35.1313   -8.0594    0.0000 C   0  0  0  0  0  0  0  0  0  0  0  0
   30.3492  -10.0473    0.0000 C   0  0  0  0  0  0  0  0  0  0  0  0
   29.8481  -11.2547    0.0000 C   0  0  0  0  0  0  0  0  0  0  0  0
   31.5000  -10.7141    0.0000 C   0  0  0  0  0  0  0  0  0  0  0  0
   29.0161   -9.9306    0.0000 C   0  0  0  0  0  0  0  0  0  0  0  0
   31.4980  -12.0441    0.0000 C   0  0  0  0  0  0  0  0  0  0  0  0
   23.4551   -8.7162    0.0000 O   0  0  0  0  0  0  0  0  0  0  0  0
   23.4555  -10.0462    0.0000 C   0  0  0  0  0  0  0  0  0  0  0  0
  1  3  1  0  0  0  0
  2  4  1  0  0  0  0
  3  5  2  0  0  0  0
  4  6  2  0  0  0  0
  5  6  1  0  0  0  0
  1  7  1  0  0  0  0
  1  2  2  0  0  0  0
  7  8  1  0  0  0  0
  2  9  1  0  0  0  0
  9 10  1  0  0  0  0
  8 11  1  0  0  0  0
  8 10  2  0  0  0  0
 11 12  2  0  0  0  0
 10 13  1  0  0  0  0
 13 14  2  0  0  0  0
 12 15  1  0  0  0  0
 12 14  1  0  0  0  0
 15 16  2  0  0  0  0
 14 17  1  0  0  0  0
 16 18  1  0  0  0  0
 17 18  1  0  0  0  0
  7 19  2  0  0  0  0
 11 20  1  0  0  0  0
  4 21  1  0  0  0  0
 18 22  1  0  0  0  0
 18 23  1  0  0  0  0
 13 24  1  0  0  0  0
 24 25  1  0  0  0  0
 24 26  1  0  0  0  0
 24 27  1  0  0  0  0
 26 28  2  0  0  0  0
  6 29  1  0  0  0  0
 29 30  1  0  0  0  0
M  STY  1   1 SUP
M  SLB  1   1   1
M  SAL   1  2  29  30
M  SBL   1  1  32
M  SMT   1 OCH3
M  SDI   1  2   23.4551   -8.7162
M  END
